# Supplementary material for: Proteomic Analysis of the Mitochondrial Responses in P19 Embryonic Stem Cells Exposed to Florfenicol
Source: Toxics. 2023 Dec 6;11(12):992. doi: 10.3390/toxics11120992 (PMC10747307; doi:10.3390/toxics11120992)
Supplement: Supplementary file 1 [file toxics-11-00992-s001.zip]

Archive with 5 entries (4 files):
- Supplementary files/Table S4 Antibodies used in this study.xls
- Supplementary files/Table S1 The identified proteins.xlsx
- Supplementary files/Table S2 Differentially expressed proteins.xlsx
- Supplementary files/Table S3 DEPs enriched in oxidative phosphorylation pathway.xlsx
- Supplementary files/
