# Supplementary material for: Proteomic Analysis of the Mitochondrial Responses in P19 Embryonic Stem Cells Exposed to Florfenicol
Source: Toxics. 2023 Dec 6;11(12):992. doi: 10.3390/toxics11120992 (PMC10747307; doi:10.3390/toxics11120992)
Supplement: Supplementary file 1 [file toxics-11-00992-s001.zip › Supplementary files/Table S4 Antibodies used in this study.xls]

## Sheet: Sheet1
TNNT2 (Affinity Biosciences, #DF6261, 1:100)
β-actin (Abways, AB0033, 1:3000)
mtCo2 (Proteintech, 55070-1-AP, 1:1000)
mtNd5 (Proteintech, 55410-1-AP, 1:500)
Cox4 (Proteintech, 11242-1-AP, 1:6000)
p-Drp1 (CST, #4494, 1:1000)
Drp1 (CST, #8570, 1:1000)
Fis1 (Proteintech, 10956-1-AP, 1:2000)
MFN2 (Proteintech, 67487-1-Ig, 1:20000)
OPA1 (Proteintech, 27733-1-AP, 1:3000)
ClpP (Proteintech, 15698-1-AP, 1:5000)
Hsp60 (Proteintech, 15282-1-AP, 1:20000)
