# Supplementary material for: Proteomic Analysis of the Mitochondrial Responses in P19 Embryonic Stem Cells Exposed to Florfenicol
Source: Toxics. 2023 Dec 6;11(12):992. doi: 10.3390/toxics11120992 (PMC10747307; doi:10.3390/toxics11120992)
Supplement: Supplementary file 1 [file toxics-11-00992-s001.zip › Supplementary files/Table S1 The identified proteins.xlsx]

## Sheet: Protein
Protein FDR Confidence: Combined	Accession	Exp. q-value: Combined	Sum PEP Score	Coverage [%]	Peptides	PSMs	Unique Peptides	AAs	MW [kDa]	calc. pI	Score Sequest HT: Sequest HT	Abundances (Normalized): F1: Con1, Control	Abundances (Normalized): F1: Con2, Sample	Abundances (Normalized): F1: Con3, Sample	Abundances (Normalized): F1: FLO1, Sample	Abundances (Normalized): F1: FLO2, Sample	Abundances (Normalized): F1: FLO3, Sample	Abundance: F1: Con1, Control	Abundance: F1: Con2, Sample	Abundance: F1: Con3, Sample	Abundance: F1: FLO1, Sample	Abundance: F1: FLO2, Sample	Abundance: F1: FLO3, Sample
High	ENSMUSP00000018851.7	0.000	774.886	33	139	227	139	4644	531.7	6.42	546.58	31386.8	30556.5	30707.1	31546.7	31018.7	30583.2	31386.8	27249.2	28999.3	27056.4	21485.4	23674.4
High	ENSMUSP00000098997.2	0.000	677.695	49	91	186	84	2639	280.3	6.01	456.82	21938.0	21562.4	21584.1	25053.0	24432.2	24222.6	21938.0	19228.6	20383.7	21487.0	16923.2	18750.7
High	ENSMUSP00000052872.7	0.000	659.883	36	76	190	76	2504	272.3	6.58	452.73	29872.4	29405.3	30206.3	27459.0	26796.7	26431.3	29872.4	26222.6	28526.4	23550.5	18561.0	20460.4
High	ENSMUSP00000050220.9	0.000	638.815	48	69	215	69	1679	191.9	5.69	519.57	29327.0	28147.3	28958.0	29981.2	29431.3	29381.7	29327.0	25100.8	27347.5	25713.7	20385.9	22744.3
High	ENSMUSP00000015800.9	0.000	616.966	69	43	368	27	646	70.8	5.52	973.88	27652.2	26884.1	27550.9	25876.9	25967.4	25464.7	27652.2	23974.3	26018.6	22193.6	17986.6	19712.2
High	ENSMUSP00000024739.7	0.000	578.098	55	45	376	28	724	83.2	5.03	825.19	27811.3	26752.7	27678.1	26089.6	26093.3	25595.1	27811.3	23857.1	26138.8	22376.0	18073.8	19813.1
High	ENSMUSP00000071486.6	0.000	546.178	73	22	541	9	375	41.8	5.48	1170.19	24201.9	23661.4	22430.1	23814.7	24450.5	23781.3	24201.9	21100.4	21182.6	20424.9	16935.9	18409.1
High	ENSMUSP00000091921.4	0.000	535.815	54	43	299	28	733	84.7	5.01	726.98	19788.0	18630.5	19658.0	18973.0	18583.6	18161.8	19788.0	16614.0	18564.7	16272.4	12872.1	14059.0
High	ENSMUSP00000046101.9	0.000	477.300	53	45	232	43	858	95.3	6.83	448.26	33357.9	31953.0	33716.9	30990.0	31254.9	29393.4	33357.9	28494.5	31841.7	26578.9	21649.0	22753.4
High	ENSMUSP00000047792.7	0.000	476.976	41	86	135	1	2452	282.2	5.31	309.80	175.5	219.9	186.4	191.8	202.0	189.0	175.5	196.1	176.0	164.5	139.9	146.3
High	ENSMUSP00000092697.4	0.000	474.385	40	86	135	1	2472	284.4	5.33	309.15	246.6	243.5	228.6	259.1	246.6	284.5	246.6	217.1	215.9	222.2	170.8	220.2
High	ENSMUSP00000068896.7	0.000	468.729	43	68	177	54	1528	172.7	8.60	389.25	15637.6	16505.3	18459.9	17155.7	17110.7	17697.2	15637.6	14718.8	17433.2	14713.8	11851.9	13699.4
High	ENSMUSP00000034834.9	0.000	468.670	70	38	220	5	531	57.8	7.47	517.66	1839.5	2073.5	1678.2	1539.0	1621.1	1426.8	1839.5	1849.1	1584.9	1319.9	1122.9	1104.5
High	ENSMUSP00000018449.4	0.000	467.574	35	74	151	74	2335	273.4	8.84	313.29	19583.3	20037.9	20912.0	19900.3	19832.1	19604.1	19583.3	17869.1	19749.0	17067.7	13736.9	15175.5
High	ENSMUSP00000117616.2	0.000	445.536	33	78	120	76	2431	273.8	5.03	297.85	16795.7	18199.2	17907.1	18797.4	18519.5	18140.7	16795.7	16229.4	16911.2	16121.8	12827.7	14042.7
High	ENSMUSP00000071569.4	0.000	432.272	19	94	128	93	5589	629.9	5.72	284.55	18903.1	18064.6	18228.4	17251.8	17183.9	17529.7	18903.1	16109.4	17214.6	14796.2	11902.6	13569.7
High	ENSMUSP00000016771.6	0.000	429.530	33	63	131	56	1960	226.2	5.66	328.81	15685.4	15650.5	16633.5	17548.2	17092.7	16506.6	15685.4	13956.6	15708.4	15050.4	11839.4	12777.7
High	ENSMUSP00000079727.6	0.000	428.233	80	31	271	23	434	47.1	6.80	665.37	26564.7	23826.1	25907.4	24277.8	24054.8	22573.0	26564.7	21247.3	24466.5	20822.1	16661.8	17473.7
High	ENSMUSP00000013773.5	0.000	420.576	36	63	115	61	2225	243.1	6.43	332.10	16053.2	15907.6	16217.4	15945.9	15807.2	15056.5	16053.2	14185.8	15315.5	13676.2	10949.0	11655.2
High	ENSMUSP00000044827.5	0.000	413.963	49	56	138	56	1344	151.9	8.95	344.55	17692.2	18482.4	20466.0	19507.5	18971.4	18751.9	17692.2	16481.9	19327.8	16730.8	13140.7	14515.8
High	ENSMUSP00000090661.5	0.000	401.709	33	66	121	59	2013	233.3	5.57	302.74	14882.5	15343.4	15912.1	16469.3	16032.1	15957.0	14882.5	13682.7	15027.1	14125.1	11104.8	12352.3
High	ENSMUSP00000011877.6	0.000	398.577	35	75	114	7	2363	274.1	5.58	281.10	1525.8	1453.0	1477.9	1526.1	1553.6	1515.7	1525.8	1295.7	1395.7	1308.9	1076.1	1173.3
High	ENSMUSP00000128770.2	0.000	398.552	63	35	203	2	531	57.9	7.14	469.53	546.9	523.3	515.7	486.4	474.8	465.6	546.9	466.7	487.0	417.2	328.9	360.4
High	ENSMUSP00000030187.7	0.000	397.754	32	72	97	58	2541	269.7	6.18	256.74	11164.5	11184.5	11196.9	12048.5	11870.3	11632.0	11164.5	9973.9	10574.2	10333.5	8222.1	9004.3
High	ENSMUSP00000030164.7	0.000	396.070	57	37	144	36	806	89.3	5.26	311.96	13652.6	13658.1	14682.6	14492.4	14233.0	13560.0	13652.6	12179.8	13866.0	12429.6	9858.6	10496.8
High	ENSMUSP00000022369.7	0.000	392.844	58	56	115	56	1066	116.6	6.00	301.80	15756.5	15843.4	16611.3	16599.6	16482.5	15753.5	15756.5	14128.6	15687.5	14236.8	11416.8	12194.8
High	ENSMUSP00000026459.5	0.000	390.414	63	23	155	23	529	56.3	5.34	413.59	21317.9	21085.1	20912.7	21447.4	21970.8	22874.3	21317.9	18802.9	19749.6	18394.6	15218.3	17707.0
High	ENSMUSP00000078429.7	0.000	387.854	53	22	241	6	477	52.9	5.19	523.20	4334.6	4117.7	4255.8	4149.9	4094.2	4053.2	4334.6	3672.0	4019.1	3559.2	2835.9	3137.6
High	ENSMUSP00000099509.3	0.000	387.649	32	63	124	63	2136	244.4	6.06	281.19	15146.5	14958.4	15751.1	15638.0	15338.0	15229.3	15146.5	13339.4	14875.1	13412.1	10624.0	11789.0
High	ENSMUSP00000038135.5	0.000	382.530	39	42	115	42	1384	149.6	6.83	257.01	13969.1	14285.2	14126.8	14344.0	14295.0	14586.1	13969.1	12739.0	13341.1	12302.3	9901.6	11291.1
High	ENSMUSP00000051033.8	0.000	381.751	66	27	265	11	449	49.9	5.10	549.01	5102.6	5035.3	5243.1	5197.5	5237.5	4980.5	5102.6	4490.3	4951.5	4457.7	3627.8	3855.4
High	ENSMUSP00000020630.7	0.000	378.196	50	42	119	37	842	94.1	5.21	281.63	15791.8	15104.7	15706.6	15036.1	14816.9	14467.4	15791.8	13469.8	14833.1	12895.9	10263.1	11199.2
High	ENSMUSP00000045841.7	0.000	371.593	41	52	108	52	1512	170.0	7.66	285.83	15195.9	15001.9	15929.0	15938.0	15302.0	15177.3	15195.9	13378.2	15043.1	13669.4	10599.1	11748.7
High	ENSMUSP00000107927.2	0.000	369.110	46	55	102	55	1392	156.5	6.83	239.87	14681.4	14493.6	14453.8	15018.2	14721.9	15773.6	14681.4	12924.9	13649.9	12880.5	10197.3	12210.3
High	ENSMUSP00000081912.5	0.000	365.199	36	62	87	61	2094	235.5	5.87	239.33	12347.5	12327.1	12372.5	12751.2	12887.6	13401.8	12347.5	10992.9	11684.4	10936.2	8926.7	10374.3
High	ENSMUSP00000052020.8	0.000	364.036	37	69	104	62	2602	277.7	5.71	233.51	13774.5	13343.4	12997.7	15019.3	14843.6	14874.2	13774.5	11899.2	12274.8	12881.5	10281.6	11514.1
High	ENSMUSP00000003310.5	0.000	361.989	26	70	106	70	3053	340.9	6.18	250.55	15732.1	15740.3	16174.3	16632.1	16355.9	16660.0	15732.1	14036.6	15274.8	14264.7	11329.1	12896.5
High	ENSMUSP00000113942.2	0.000	355.828	70	20	344	2	359	38.6	8.97	743.92	3397.0	3705.4	3840.9	3694.7	3693.4	3331.1	3397.0	3304.3	3627.3	3168.8	2558.3	2578.6
High	ENSMUSP00000066068.7	0.000	355.715	57	44	102	30	912	104.9	5.41	265.32	9056.1	8980.4	8582.3	9561.8	9407.5	9614.1	9056.1	8008.4	8105.0	8200.8	6516.2	7442.3
High	ENSMUSP00000086626.4	0.000	349.589	46	39	91	39	1058	117.7	5.66	225.89	11117.2	10836.4	10986.1	11284.3	10966.3	10563.4	11117.2	9663.5	10375.1	9678.1	7595.9	8177.1
High	ENSMUSP00000099902.3	0.000	344.755	36	69	104	1	2154	251.0	5.54	245.99	117.2	120.0	95.7	101.1	103.9	103.3	117.2	107.0	90.4	86.7	72.0	80.0
High	ENSMUSP00000025649.8	0.000	340.770	47	46	107	46	1140	126.8	5.26	221.58	11658.7	11722.5	12189.2	12207.0	11941.6	11788.3	11658.7	10453.7	11511.3	10469.5	8271.5	9125.3
High	ENSMUSP00000028222.6	0.000	338.835	56	33	164	30	655	72.4	5.16	422.09	19070.2	18367.5	20487.4	17570.7	17440.2	17668.5	19070.2	16379.5	19348.0	15069.7	12080.1	13677.2
High	ENSMUSP00000138396.1	0.000	337.785	72	19	315	1	333	35.8	8.03	678.32	293.8	277.5	239.7	249.6	250.2	241.1	293.8	247.5	226.4	214.1	173.3	186.6
High	ENSMUSP00000021062.5	0.000	333.260	52	32	139	24	615	69.2	8.92	313.71	15270.3	15290.0	15424.9	15320.5	15385.6	15504.7	15270.3	13635.1	14567.0	13139.8	10657.0	12002.2
High	ENSMUSP00000027123.8	0.000	328.075	62	34	132	34	573	60.9	6.18	366.49	16161.1	16074.8	17952.9	18331.8	17811.3	17717.6	16161.1	14334.9	16954.4	15722.5	12337.2	13715.2
High	ENSMUSP00000128278.1	0.000	326.934	40	54	87	51	1657	188.6	6.48	228.05	10274.6	10263.1	10568.2	9915.0	9791.0	9722.3	10274.6	9152.3	9980.4	8503.7	6781.8	7526.0
High	ENSMUSP00000069432.7	0.000	323.602	27	73	99	72	2671	292.8	7.36	241.70	13314.5	13240.8	12993.0	12992.3	12859.0	13013.6	13314.5	11807.7	12270.4	11143.0	8906.9	10073.8
High	ENSMUSP00000084846.4	0.000	321.849	66	29	142	4	418	45.1	7.91	401.08	1466.0	1384.0	1350.1	1283.7	1329.2	1277.9	1466.0	1234.2	1275.0	1101.0	920.7	989.2
High	ENSMUSP00000114568.1	0.000	316.274	17	84	97	51	5333	607.9	5.40	195.80	11016.2	11249.2	10370.8	10897.8	11229.8	11180.9	11016.2	10031.6	9794.0	9346.6	7778.4	8655.1
High	ENSMUSP00000086716.4	0.000	312.992	24	58	103	52	2554	290.0	5.83	199.39	12656.6	12372.0	12349.3	12923.6	13028.6	12595.7	12656.6	11032.9	11662.5	11084.1	9024.4	9750.3
High	ENSMUSP00000005705.7	0.000	311.380	57	30	94	30	834	88.8	5.77	280.50	11499.9	11654.9	11922.4	11701.2	11528.0	11182.9	11499.9	10393.4	11259.3	10035.7	7985.0	8656.7
High	ENSMUSP00000025486.8	0.000	308.394	53	32	97	30	588	66.7	5.16	252.65	12453.7	12672.4	13271.0	13906.0	14056.5	14356.3	12453.7	11300.8	12532.9	11926.6	9736.4	11113.2
High	ENSMUSP00000042691.7	0.000	307.232	48	41	111	40	851	93.5	9.11	291.85	16064.9	16041.1	16527.5	16259.0	16227.0	16983.6	16064.9	14304.9	15608.3	13944.7	11239.8	13147.0
High	ENSMUSP00000034441.7	0.000	306.657	45	35	93	35	968	106.8	5.67	222.91	12720.6	12467.8	13019.9	13536.6	13338.9	12930.4	12720.6	11118.3	12295.8	11609.8	9239.3	10009.4
High	ENSMUSP00000026704.7	0.000	306.607	64	31	113	31	548	59.5	5.62	282.69	16720.7	16290.3	17564.0	17191.5	16402.7	15825.4	16720.7	14527.1	16587.2	14744.5	11361.5	12250.4
High	ENSMUSP00000001566.8	0.000	301.110	68	26	201	3	444	49.6	4.89	437.01	3927.5	3755.5	3610.0	3527.5	3643.5	3779.2	3927.5	3349.0	3409.2	3025.4	2523.7	2925.5
High	ENSMUSP00000032508.4	0.000	299.287	71	31	127	31	458	51.5	5.72	259.94	18010.6	16884.6	18210.0	17102.3	16468.1	16237.2	18010.6	15057.1	17197.2	14668.0	11406.8	12569.2
High	ENSMUSP00000027438.6	0.000	298.978	44	33	175	33	707	76.7	4.75	294.86	21669.5	21793.4	23727.7	23020.4	22928.1	23410.4	21669.5	19434.6	22408.1	19743.7	15881.4	18122.0
High	ENSMUSP00000073124.6	0.000	297.482	19	84	96	83	4691	533.9	5.96	201.08	16414.1	16260.2	15562.0	16022.5	16441.0	16833.0	16414.1	14500.3	14696.5	13741.9	11388.0	13030.4
High	ENSMUSP00000042342.4	0.000	295.003	74	27	170	1	445	49.8	4.89	369.60	988.0	726.5	781.2	746.8	717.5	694.5	988.0	647.9	737.8	640.5	497.0	537.6
High	ENSMUSP00000042457.8	0.000	294.456	60	24	298	13	462	50.1	9.01	543.64	15199.0	14955.4	16022.6	16138.4	15813.8	15243.7	15199.0	13336.7	15131.5	13841.3	10953.6	11800.1
High	ENSMUSP00000095197.3	0.000	291.541	37	40	85	40	1178	134.1	7.05	194.98	11838.5	10843.9	11260.7	11158.3	10986.1	10698.0	11838.5	9670.2	10634.4	9570.0	7609.6	8281.3
High	ENSMUSP00000154864.1	0.000	290.992	50	28	118	28	553	59.7	9.19	299.37	16140.8	16546.2	16654.7	16792.5	17008.9	17322.9	16140.8	14755.3	15728.4	14402.3	11781.4	13409.6
High	ENSMUSP00000031423.8	0.000	289.076	43	38	89	38	1044	114.8	5.34	221.17	12444.4	12613.5	12872.7	12441.5	12363.1	12398.7	12444.4	11248.3	12156.8	10670.6	8563.4	9597.8
High	ENSMUSP00000020238.7	0.000	286.459	38	31	111	29	802	92.4	4.82	255.96	14094.8	13363.2	14136.1	12890.2	12417.3	12740.1	14094.8	11916.8	13349.9	11055.4	8601.0	9862.1
High	ENSMUSP00000026292.8	0.000	283.912	16	60	81	60	4378	482.4	5.22	180.83	9883.1	9752.8	10261.3	10306.6	10143.4	9821.6	9883.1	8697.2	9690.6	8839.6	7025.9	7602.9
High	ENSMUSP00000025217.8	0.000	283.220	52	35	104	34	679	73.4	6.07	251.91	11410.9	11354.1	11917.7	11827.3	11909.0	12067.1	11410.9	10125.2	11254.9	10143.8	8248.9	9341.1
High	ENSMUSP00000080302.6	0.000	280.357	74	26	119	26	417	44.5	7.90	279.90	15811.9	14640.8	15668.4	13676.8	13897.0	13068.0	15811.9	13056.1	14797.0	11730.1	9625.9	10115.9
High	ENSMUSP00000106970.3	0.000	280.350	34	63	83	63	2032	225.5	7.85	200.29	11994.9	12045.3	12259.7	12310.8	12092.4	12088.0	11994.9	10741.6	11577.9	10558.5	8375.9	9357.3
High	ENSMUSP00000068374.4	0.000	277.280	24	51	84	50	2464	270.1	4.83	181.57	12760.4	12408.9	13221.6	13501.1	13157.5	13661.8	12760.4	11065.8	12486.3	11579.4	9113.7	10575.6
High	ENSMUSP00000103012.1	0.000	276.064	37	36	94	1	1101	120.7	7.44	210.70	192.9	180.5	194.9	159.0	158.8	157.9	192.9	161.0	184.1	136.4	110.0	122.2
High	ENSMUSP00000145028.1	0.000	272.873	57	20	165	18	353	37.4	8.95	456.92	16422.6	16763.8	16854.8	16838.5	16868.0	16927.8	16422.6	14949.4	15917.4	14441.7	11683.8	13103.8
High	ENSMUSP00000027127.7	0.000	272.867	41	46	79	46	1304	145.7	7.09	185.77	10567.9	10660.9	10955.8	10599.4	10562.6	10399.7	10567.9	9507.0	10346.5	9090.7	7316.3	8050.4
High	ENSMUSP00000127632.1	0.000	272.156	37	36	95	1	1091	119.7	7.44	208.28	276.8	350.4	370.2	312.0	304.3	325.8	276.8	312.5	349.6	267.6	210.8	252.2
High	ENSMUSP00000025930.9	0.000	270.784	38	44	81	42	1217	141.5	7.18	189.50	10875.6	10951.2	11300.5	11460.6	11199.4	11365.0	10875.6	9765.9	10672.0	9829.3	7757.4	8797.6
High	ENSMUSP00000059192.9	0.000	269.505	48	33	78	33	812	91.5	5.55	167.18	10013.3	9952.9	10227.9	10070.3	9676.3	9669.1	10013.3	8875.6	9659.1	8636.9	6702.4	7484.8
High	ENSMUSP00000028683.7	0.000	268.965	58	30	106	30	505	56.6	6.21	216.84	13252.6	13488.1	14269.7	13920.5	13459.9	13331.8	13252.6	12028.2	13476.1	11939.1	9323.1	10320.1
High	ENSMUSP00000000804.6	0.000	266.764	56	38	112	7	662	73.1	7.18	252.06	2195.4	2095.4	2076.4	2078.4	2086.3	2286.7	2195.4	1868.6	1960.9	1782.6	1445.1	1770.1
High	ENSMUSP00000121835.1	0.000	266.706	28	50	73	50	2007	225.5	7.24	166.49	10736.4	10868.7	10551.6	10864.1	11298.2	10875.0	10736.4	9692.3	9964.8	9317.7	7825.8	8418.3
High	ENSMUSP00000126806.1	0.000	265.966	35	40	90	40	1262	144.2	6.55	198.12	13535.4	13020.5	13790.4	13337.3	12914.9	12668.5	13535.4	11611.2	13023.4	11438.9	8945.6	9806.7
High	ENSMUSP00000028062.2	0.000	263.925	64	30	81	29	466	53.7	5.12	205.42	8999.1	8817.9	8808.3	13449.7	13287.2	14163.1	8999.1	7863.5	8318.4	11535.3	9203.5	10963.6
High	ENSMUSP00000047571.7	0.000	262.225	41	29	114	29	800	87.9	6.24	245.01	13823.0	13656.4	14570.2	13886.1	13636.7	13340.8	13823.0	12178.3	13759.9	11909.6	9445.6	10327.1
High	ENSMUSP00000025955.6	0.000	261.793	33	49	97	49	1344	161.8	6.77	224.11	12850.3	12832.3	13327.4	12311.3	12134.8	12176.9	12850.3	11443.4	12586.2	10558.9	8405.3	9426.1
High	ENSMUSP00000031061.7	0.000	259.341	42	35	98	34	795	90.9	7.46	234.62	11707.0	11716.4	11267.6	10816.6	10992.6	11154.4	11707.0	10448.3	10640.9	9277.0	7614.1	8634.6
High	ENSMUSP00000120115.1	0.000	258.687	51	36	95	36	729	77.6	8.63	214.19	13194.1	13939.6	13810.6	13303.9	13232.8	13256.1	13194.1	12430.8	13042.5	11410.2	9165.8	10261.5
High	ENSMUSP00000025918.7	0.000	258.329	61	39	104	39	543	62.5	6.80	185.32	15981.6	15927.0	16651.6	16524.0	16067.2	15904.0	15981.6	14203.1	15725.5	14172.0	11129.1	12311.3
High	ENSMUSP00000023684.7	0.000	257.870	46	39	74	39	1010	107.4	6.68	196.02	11414.2	11093.3	11845.1	11590.0	11383.8	10867.6	11414.2	9892.6	11186.3	9940.3	7885.1	8412.6
High	ENSMUSP00000034453.4	0.000	257.802	54	17	330	1	377	42.0	5.39	670.72	160.4	168.0	127.0	139.1	130.8	144.0	160.4	149.8	119.9	119.3	90.6	111.5
High	ENSMUSP00000021306.7	0.000	257.179	44	35	74	34	972	109.4	5.00	186.77	8924.1	8724.7	8922.4	8279.8	8451.3	8454.6	8924.1	7780.4	8426.2	7101.3	5853.9	6544.7
High	ENSMUSP00000096073.4	0.000	256.752	25	52	78	52	2376	266.7	7.11	162.75	9654.7	9908.1	9471.4	9570.4	9526.0	9524.0	9654.7	8835.7	8944.6	8208.2	6598.3	7372.5
High	ENSMUSP00000004202.9	0.000	253.398	36	50	78	50	1620	183.1	7.74	182.77	13112.4	13578.8	13064.4	12305.9	12530.0	12648.0	13112.4	12109.1	12337.8	10554.3	8679.0	9790.8
High	ENSMUSP00000005503.3	0.000	253.313	35	40	69	40	1358	151.0	6.73	147.13	10399.1	10034.9	10184.5	9984.1	9797.4	9764.4	10399.1	8948.8	9618.1	8563.0	6786.3	7558.6
High	ENSMUSP00000061923.6	0.000	252.242	43	32	67	32	904	102.0	5.72	184.88	9819.2	9857.9	9919.9	9616.0	9524.6	9271.9	9819.2	8790.9	9368.2	8247.3	6597.3	7177.4
High	ENSMUSP00000075178.3	0.000	251.189	60	25	153	1	445	49.9	4.89	341.08	567.9	553.7	546.0	617.3	589.8	614.0	567.9	493.8	515.6	529.4	408.5	475.3
High	ENSMUSP00000127034.2	0.000	250.602	61	21	99	11	406	46.1	5.48	243.97	5256.7	5123.7	5333.4	4637.7	4627.1	4528.8	5256.7	4569.1	5036.8	3977.6	3205.0	3505.7
High	ENSMUSP00000022842.8	0.000	249.396	50	30	98	29	541	59.6	6.02	209.49	13144.7	12775.9	13310.3	12777.8	12719.4	12576.3	13144.7	11393.1	12570.0	10959.0	8810.2	9735.3
High	ENSMUSP00000139918.1	0.000	248.760	35	39	75	1	1249	138.4	6.38	162.55	177.1	167.4	146.1	141.5	159.7	165.5	177.1	149.3	138.0	121.4	110.6	128.1
High	ENSMUSP00000020640.7	0.000	247.872	73	21	102	21	317	35.1	7.69	247.60	12521.2	12760.2	13821.8	13774.2	13869.3	13586.1	12521.2	11379.1	13053.1	11813.6	9606.7	10517.0
High	ENSMUSP00000134734.1	0.000	247.644	54	22	83	22	615	66.9	8.18	161.72	10542.5	10567.3	10610.0	10710.5	10493.2	10946.9	10542.5	9423.5	10019.9	9186.0	7268.2	8474.0
High	ENSMUSP00000087736.6	0.000	247.478	55	17	330	1	377	42.0	5.39	664.23	89.8	104.2	99.6	109.3	105.8	104.8	89.8	92.9	94.1	93.7	73.3	81.1
High	ENSMUSP00000085244.3	0.000	247.440	34	39	75	1	1262	139.8	6.58	162.03	101.5	100.6	127.7	126.0	114.3	97.9	101.5	89.7	120.6	108.1	79.2	75.8
High	ENSMUSP00000133245.1	0.000	246.971	40	42	79	41	1032	117.4	9.26	179.16	11291.2	11433.1	11414.4	10908.7	10855.7	11027.8	11291.2	10195.6	10779.6	9356.0	7519.3	8536.6
High	ENSMUSP00000045073.5	0.000	245.946	31	35	69	35	1217	135.5	5.26	170.12	10882.0	10851.1	10605.5	10407.7	10491.2	10603.8	10882.0	9676.6	10015.7	8926.3	7266.8	8208.4
High	ENSMUSP00000020843.6	0.000	245.064	24	50	71	50	2345	265.1	6.39	165.77	12095.9	12465.1	11850.9	11058.2	11480.1	10968.6	12095.9	11115.9	11191.8	9484.2	7951.8	8490.8
High	ENSMUSP00000060246.8	0.000	243.520	60	25	153	1	445	49.9	4.89	340.75	714.2	691.0	608.3	638.1	620.9	649.8	714.2	616.2	574.5	547.3	430.1	503.0
High	ENSMUSP00000088729.5	0.000	242.569	49	34	95	3	658	73.4	7.53	203.25	319.2	324.4	372.8	361.3	369.0	337.4	319.2	289.3	352.1	309.9	255.6	261.2
High	ENSMUSP00000027777.6	0.000	240.678	41	37	70	37	1014	112.7	8.95	180.92	9898.2	10146.3	10831.4	10591.8	10367.1	10654.8	9898.2	9048.1	10229.0	9084.2	7180.9	8247.9
High	ENSMUSP00000072008.2	0.000	240.027	26	45	78	45	1862	207.6	8.75	148.17	11395.4	11069.9	11768.5	11684.0	11599.6	12281.0	11395.4	9871.7	11114.0	10020.9	8034.6	9506.7
High	ENSMUSP00000032078.6	0.000	238.522	51	27	89	27	544	59.6	7.84	226.19	12395.2	11975.9	12331.5	12304.7	12397.3	11817.1	12395.2	10679.7	11645.7	10553.3	8587.1	9147.6
High	ENSMUSP00000004470.7	0.000	238.244	18	47	77	46	2789	317.7	8.09	160.83	10918.7	10956.3	10955.2	11104.7	11201.3	11370.3	10918.7	9770.4	10345.9	9524.1	7758.7	8801.7
High	ENSMUSP00000084572.7	0.000	237.403	35	37	76	37	1263	140.1	7.77	198.04	10611.2	10652.3	10542.1	10508.1	10390.4	10359.7	10611.2	9499.3	9955.8	9012.4	7197.0	8019.4
High	ENSMUSP00000001452.7	0.000	236.172	61	31	82	31	545	60.6	6.70	189.97	12331.7	11862.9	12796.0	12910.8	12748.1	12015.1	12331.7	10578.9	12084.3	11073.1	8830.1	9300.9
High	ENSMUSP00000148115.1	0.000	235.572	27	41	69	40	1816	197.2	6.15	140.73	9292.1	9328.5	9571.8	9692.6	9574.5	10143.8	9292.1	8318.8	9039.5	8313.0	6631.9	7852.3
High	ENSMUSP00000147164.1	0.000	234.868	39	34	60	34	1082	120.6	5.05	148.73	8185.5	8370.7	8338.6	8161.7	8086.5	7904.7	8185.5	7464.7	7874.8	7000.0	5601.2	6119.0
High	ENSMUSP00000075089.6	0.000	233.683	47	41	74	39	1124	123.9	6.61	164.38	9544.4	9737.0	9494.9	9048.9	9039.4	8923.9	9544.4	8683.1	8966.8	7760.9	6261.2	6908.0
High	ENSMUSP00000116108.1	0.000	233.622	55	27	92	27	556	60.4	6.16	207.70	11987.1	11360.0	12501.4	12359.8	11706.8	10922.8	11987.1	10130.4	11806.1	10600.5	8108.8	8455.3
High	ENSMUSP00000005057.6	0.000	233.312	48	30	67	30	687	78.0	5.99	150.37	10290.1	10127.8	10283.6	9771.7	9822.4	9399.6	10290.1	9031.6	9711.7	8380.8	6803.6	7276.2
High	ENSMUSP00000055535.6	0.000	232.917	43	28	83	20	652	72.5	8.68	197.33	7715.8	7558.3	7733.6	7984.4	7896.5	7833.5	7715.8	6740.2	7303.5	6847.9	5469.6	6063.9
High	ENSMUSP00000021443.5	0.000	232.746	45	33	68	33	935	101.1	7.14	187.49	10461.4	10294.6	10727.4	11013.3	10585.7	9871.0	10461.4	9180.4	10130.8	9445.7	7332.3	7641.1
High	ENSMUSP00000037930.7	0.000	232.665	32	41	75	40	1551	176.3	5.62	156.47	9033.8	9030.6	8707.5	8977.2	8899.5	9006.9	9033.8	8053.2	8223.2	7699.4	6164.3	6972.2
High	ENSMUSP00000001809.8	0.000	232.490	38	24	95	10	636	70.6	9.50	182.38	4176.2	4495.9	4710.6	4640.9	4525.2	4429.7	4176.2	4009.3	4448.6	3980.3	3134.4	3429.0
High	ENSMUSP00000007212.8	0.000	232.289	39	34	73	34	908	100.1	5.17	171.57	9884.2	9835.6	10516.6	10482.8	10266.7	10197.5	9884.2	8771.0	9931.7	8990.7	7111.3	7893.9
High	ENSMUSP00000096547.3	0.000	231.924	23	35	70	35	1617	181.7	8.07	147.27	9322.3	9514.2	9310.1	8940.9	9198.5	9511.8	9322.3	8484.4	8792.3	7668.3	6371.4	7363.1
High	ENSMUSP00000013559.2	0.000	231.793	47	28	105	27	577	63.4	9.20	244.96	11802.3	12024.5	12192.2	11932.6	11590.8	11993.2	11802.3	10723.0	11514.1	10234.1	8028.5	9283.9
High	ENSMUSP00000030456.7	0.000	230.143	33	21	70	21	773	84.0	4.37	168.14	10536.0	10116.7	10960.6	10551.7	10302.7	9918.5	10536.0	9021.7	10351.0	9049.8	7136.3	7677.9
High	ENSMUSP00000133523.1	0.000	229.390	67	30	79	29	539	58.0	8.02	219.07	11247.7	10968.0	11293.4	11184.3	11023.9	10280.6	11247.7	9780.9	10665.3	9592.3	7635.8	7958.2
High	ENSMUSP00000018992.3	0.000	228.976	53	36	75	36	660	75.6	7.55	156.39	9725.9	9555.1	9659.1	9792.1	9633.6	9575.1	9725.9	8520.9	9121.9	8398.3	6672.8	7412.1
High	ENSMUSP00000021282.5	0.000	228.070	34	32	67	32	1337	144.5	5.67	195.20	8612.1	8903.8	8677.8	8557.2	8377.4	7985.2	8612.1	7940.1	8195.2	7339.2	5802.7	6181.3
High	ENSMUSP00000139842.1	0.000	227.348	20	38	61	38	2703	294.7	12.03	170.85	8881.6	8935.9	9072.5	8650.3	8680.5	8912.4	8881.6	7968.7	8567.9	7419.0	6012.6	6899.1
High	ENSMUSP00000079888.8	0.000	224.907	47	23	77	21	514	55.8	7.28	183.79	8660.5	8404.4	8758.1	7980.4	8013.0	7777.8	8660.5	7494.7	8271.0	6844.5	5550.3	6020.8
High	ENSMUSP00000022529.6	0.000	224.040	48	23	68	23	623	67.6	7.50	171.70	8387.4	8165.2	8231.3	8107.3	7921.1	7602.8	8387.4	7281.4	7773.5	6953.3	5486.6	5885.3
High	ENSMUSP00000133649.1	0.000	223.402	41	23	77	17	623	69.6	8.59	188.29	5529.5	5294.3	5393.9	5082.8	5208.9	5028.2	5529.5	4721.3	5093.9	4359.3	3608.0	3892.3
High	ENSMUSP00000023353.3	0.000	222.630	47	34	64	34	862	96.7	7.20	151.48	6379.1	6503.1	6673.3	6599.7	6527.6	6130.7	6379.1	5799.2	6302.2	5660.3	4521.4	4745.8
High	ENSMUSP00000001479.3	0.000	222.455	38	25	84	25	876	97.1	4.78	192.87	10106.4	9999.3	10631.8	10096.2	10402.7	9561.1	10106.4	8917.0	10040.5	8659.1	7205.5	7401.2
High	ENSMUSP00000017629.4	0.000	220.421	25	39	81	25	1612	181.8	8.29	181.94	5984.4	5991.8	6169.5	6581.9	6567.1	6605.7	5984.4	5343.3	5826.4	5645.0	4548.8	5113.5
High	ENSMUSP00000086094.5	0.000	220.088	29	30	78	22	1104	122.8	5.73	172.84	6961.2	7182.7	7312.0	7011.0	6945.0	7187.1	6961.2	6405.3	6905.3	6013.1	4810.5	5563.5
High	ENSMUSP00000144654.1	0.000	218.846	39	32	63	29	858	96.3	5.53	149.50	8939.5	8716.3	9300.7	9464.8	9056.5	8829.1	8939.5	7772.9	8783.4	8117.6	6273.1	6834.6
High	ENSMUSP00000023116.6	0.000	218.132	41	28	57	28	780	85.4	7.93	154.14	7367.8	7394.8	7450.4	7795.7	7613.4	8036.4	7367.8	6594.4	7036.0	6686.1	5273.5	6221.0
High	ENSMUSP00000000642.4	0.000	217.783	39	32	64	28	917	102.5	6.11	138.27	8523.1	8001.7	8019.1	7221.6	7391.8	7732.6	8523.1	7135.6	7573.1	6193.7	5120.0	5985.8
High	ENSMUSP00000006625.7	0.000	217.051	35	19	75	16	669	69.4	9.67	158.14	7913.2	8205.1	8055.7	8203.1	8398.9	8148.7	7913.2	7317.0	7607.7	7035.5	5817.6	6307.9
High	ENSMUSP00000024967.7	0.000	216.956	38	30	65	30	935	104.1	5.96	150.63	9040.4	9231.6	8962.1	8655.2	8891.4	8758.3	9040.4	8232.4	8463.7	7423.2	6158.7	6779.8
High	ENSMUSP00000034097.7	0.000	216.488	52	22	81	22	430	47.4	9.00	180.09	12192.9	12292.9	12126.0	12033.7	12083.6	12667.6	12192.9	10962.4	11451.6	10320.8	8369.8	9806.0
High	ENSMUSP00000095433.3	0.000	216.347	11	55	70	54	5180	571.9	6.06	146.58	10612.4	10466.9	10302.1	10203.8	10199.4	9954.3	10612.4	9334.0	9729.1	8751.4	7064.7	7705.6
High	ENSMUSP00000027601.4	0.000	216.203	43	37	79	37	821	92.8	5.45	144.11	11041.4	11129.0	11024.9	11204.2	11080.0	10894.2	11041.4	9924.4	10411.7	9609.4	7674.7	8433.2
High	ENSMUSP00000036288.7	0.000	215.278	59	26	77	26	535	57.4	6.40	192.80	10314.3	9956.7	10235.7	9537.6	9657.3	9574.1	10314.3	8879.0	9666.4	8180.0	6689.2	7411.3
High	ENSMUSP00000033310.7	0.000	215.152	20	46	60	46	3177	350.7	9.72	145.10	9283.2	9754.9	9599.3	10057.1	11396.5	12412.0	9283.2	8699.1	9065.4	8625.6	7893.9	9608.1
High	ENSMUSP00000129930.1	0.000	214.623	53	8	345	8	103	11.4	11.36	729.44	39150.5	40483.5	39891.3	42782.1	43604.4	47510.3	39150.5	36101.7	37672.7	36692.5	30203.0	36777.7
High	ENSMUSP00000034966.7	0.000	214.330	46	22	105	22	419	47.1	11.00	193.15	11278.2	11045.7	11976.9	11983.4	12128.6	11258.5	11278.2	9850.2	11310.8	10277.7	8401.0	8715.2
High	ENSMUSP00000105174.1	0.000	214.257	46	35	68	35	819	93.2	5.72	139.41	9242.1	10296.3	10104.9	9932.8	10228.1	10308.8	9242.1	9181.9	9542.9	8519.0	7084.6	7980.0
High	ENSMUSP00000118179.1	0.000	213.927	32	37	63	37	1224	138.3	7.65	141.83	7862.6	7995.3	7930.9	7783.4	7754.0	7638.0	7862.6	7129.9	7489.8	6675.5	5370.9	5912.6
High	ENSMUSP00000070993.3	0.000	213.560	76	20	150	18	255	29.2	4.74	312.92	14118.0	13957.1	14546.3	14418.7	14223.3	13588.4	14118.0	12446.4	13737.3	12366.4	9851.9	10518.8
High	ENSMUSP00000080854.6	0.000	213.415	63	20	89	20	297	34.4	9.77	184.76	13194.5	12881.7	12675.5	12590.4	13241.9	13044.5	13194.5	11487.4	11970.5	10798.3	9172.1	10097.7
High	ENSMUSP00000071135.5	0.000	212.580	61	21	138	1	444	49.6	4.88	300.20	109.9	114.7	91.0	93.0	94.1	89.7	109.9	102.3	85.9	79.8	65.2	69.4
High	ENSMUSP00000108009.1	0.000	212.377	27	47	71	47	1922	218.5	5.86	137.58	9362.4	9661.7	9507.4	8883.9	8936.3	8896.7	9362.4	8616.0	8978.6	7619.4	6189.8	6886.9
High	ENSMUSP00000099934.1	0.000	211.950	32	30	63	30	1071	123.0	6.07	133.89	9720.4	9854.3	10613.2	10376.0	10036.4	9637.0	9720.4	8787.7	10022.9	8899.1	6951.8	7460.0
High	ENSMUSP00000044645.5	0.000	211.828	33	39	66	39	1233	143.1	7.64	139.44	8546.5	7735.1	8310.7	8489.8	8263.2	8507.7	8546.5	6897.9	7848.5	7281.4	5723.6	6585.8
High	ENSMUSP00000140865.1	0.000	211.664	35	39	49	39	1253	143.9	6.23	132.72	7820.3	7839.7	8196.8	8742.3	8500.1	8876.1	7820.3	6991.2	7740.9	7497.9	5887.7	6871.0
High	ENSMUSP00000002198.3	0.000	211.137	41	30	70	30	791	88.5	5.22	154.46	9138.5	9490.8	9498.8	9483.7	9423.5	9477.2	9138.5	8463.6	8970.5	8133.8	6527.3	7336.3
High	ENSMUSP00000135639.1	0.000	210.377	26	27	61	27	1356	138.5	9.26	146.07	7230.8	7065.1	7375.0	7431.1	7212.5	7194.0	7230.8	6300.4	6964.8	6373.4	4995.8	5568.9
High	ENSMUSP00000019323.6	0.000	209.529	62	17	92	17	338	35.6	8.68	225.04	12316.9	12393.2	12958.8	13019.1	12786.8	12953.4	12316.9	11051.8	12238.1	11166.0	8856.9	10027.2
High	ENSMUSP00000122354.2	0.000	208.518	22	36	58	32	2287	242.5	6.71	145.25	6421.8	6635.9	6430.9	6240.1	6229.2	6401.5	6421.8	5917.7	6073.2	5351.9	4314.7	4955.4
High	ENSMUSP00000033761.6	0.000	208.479	25	37	63	37	2045	210.3	7.18	161.44	8067.8	8436.1	8301.7	8278.9	8539.7	8074.8	8067.8	7523.0	7840.0	7100.5	5915.1	6250.7
High	ENSMUSP00000064163.6	0.000	207.061	20	41	55	33	2726	290.9	5.95	135.06	5462.2	5576.5	5371.2	6018.6	5978.8	5835.8	5462.2	4972.9	5072.5	5161.9	4141.3	4517.5
High	ENSMUSP00000147502.1	0.000	206.455	54	24	66	24	463	51.1	5.64	166.23	9081.6	9476.9	9989.9	10206.4	9820.1	9623.4	9081.6	8451.2	9434.3	8753.6	6802.0	7449.5
High	ENSMUSP00000098076.3	0.000	205.023	34	28	67	28	803	91.3	5.02	155.83	9220.1	8673.1	8907.3	8398.5	8316.1	7938.5	9220.1	7734.4	8411.9	7203.1	5760.2	6145.2
High	ENSMUSP00000007814.8	0.000	204.777	40	24	65	20	748	76.7	7.33	188.85	6554.3	6880.2	6901.3	6761.5	6716.1	6629.8	6554.3	6135.5	6517.5	5799.1	4652.0	5132.1
High	ENSMUSP00000025083.7	0.000	204.242	43	34	51	24	963	109.5	6.44	141.63	5527.0	5577.4	5665.2	5696.3	5606.1	5566.7	5527.0	4973.7	5350.1	4885.5	3883.1	4309.2
High	ENSMUSP00000042283.7	0.000	203.877	30	32	74	32	1047	119.8	5.66	151.08	8978.1	9447.2	9543.4	9484.2	9514.3	9414.7	8978.1	8424.7	9012.6	8134.2	6590.2	7287.9
High	ENSMUSP00000130858.2	0.000	202.343	60	14	77	14	299	32.2	5.74	213.59	11192.9	10373.0	10216.0	9268.7	9307.6	9804.2	11192.9	9250.3	9647.8	7949.4	6447.0	7589.4
High	ENSMUSP00000027384.5	0.000	201.604	50	24	63	24	592	64.2	6.76	168.15	8662.6	8151.7	8015.6	7741.2	7846.6	7545.3	8662.6	7269.4	7569.8	6639.3	5435.0	5840.8
High	ENSMUSP00000152454.1	0.000	201.023	59	25	61	18	445	50.5	6.25	129.58	5467.7	5389.2	5680.4	5573.8	5304.5	5112.8	5467.7	4805.9	5364.5	4780.4	3674.2	3957.8
High	ENSMUSP00000002121.4	0.000	200.352	28	43	62	43	1726	199.0	4.93	114.33	8703.5	8760.9	8524.5	8073.7	8203.4	8350.7	8703.5	7812.7	8050.4	6924.5	5682.2	6464.3
High	ENSMUSP00000054084.8	0.000	200.188	20	43	71	42	2143	241.9	6.98	138.52	9433.4	9892.7	10026.5	10069.5	10162.3	10522.7	9433.4	8822.0	9468.9	8636.2	7039.0	8145.6
High	ENSMUSP00000043047.7	0.000	200.164	34	39	61	38	1268	141.7	6.87	141.84	10348.2	10076.0	10229.1	9698.2	9634.5	9783.0	10348.2	8985.4	9660.2	8317.8	6673.4	7573.0
High	ENSMUSP00000050771.9	0.000	198.750	21	38	65	38	1970	217.0	7.37	139.09	9821.0	9864.3	10095.7	9389.0	9203.9	9307.0	9821.0	8796.6	9534.2	8052.6	6375.2	7204.5
High	ENSMUSP00000123700.1	0.000	198.507	29	27	58	27	999	111.1	5.19	146.79	7154.7	6932.7	7329.3	6814.6	6733.6	6848.6	7154.7	6182.3	6921.7	5844.6	4664.1	5301.5
High	ENSMUSP00000143729.1	0.000	197.861	47	24	67	17	643	67.5	7.61	171.90	6093.9	6170.6	6264.3	5871.3	5944.3	5776.7	6093.9	5502.7	5915.9	5035.6	4117.4	4471.7
High	ENSMUSP00000006838.8	0.000	197.124	45	29	51	29	775	87.6	7.31	122.56	7266.8	7436.5	7448.8	7283.9	7311.2	7101.3	7266.8	6631.6	7034.5	6247.1	5064.2	5497.1
High	ENSMUSP00000076521.7	0.000	196.388	45	26	78	26	641	72.3	5.22	153.54	10257.0	10126.3	10364.6	9466.9	9299.9	9545.3	10257.0	9030.3	9788.2	8119.4	6441.7	7389.0
High	ENSMUSP00000025542.3	0.000	195.483	63	21	72	21	370	40.4	8.03	177.24	9676.2	9174.7	9077.8	9733.1	9617.3	9306.7	9676.2	8181.7	8572.9	8347.7	6661.5	7204.3
High	ENSMUSP00000022849.5	0.000	194.940	44	29	59	27	722	83.3	7.36	124.39	8641.1	8551.0	8678.8	8254.8	8205.3	7845.5	8641.1	7625.5	8196.1	7079.8	5683.5	6073.2
High	ENSMUSP00000097444.2	0.000	194.622	51	30	60	30	710	80.7	5.73	111.57	8540.6	8634.1	7466.0	7705.0	8186.1	7301.4	8540.6	7699.6	7050.8	6608.3	5670.2	5652.0
High	ENSMUSP00000127176.1	0.000	194.412	50	35	58	21	887	102.7	5.48	162.10	3190.8	3503.7	3292.9	3693.3	3868.6	3518.4	3190.8	3124.5	3109.8	3167.6	2679.6	2723.6
High	ENSMUSP00000066181.6	0.000	194.276	46	30	58	15	757	83.8	6.61	139.70	3908.7	3960.5	4210.6	4211.5	4140.4	4312.4	3908.7	3531.8	3976.4	3612.0	2867.9	3338.2
High	ENSMUSP00000045239.8	0.000	193.948	16	46	51	46	3238	369.9	5.05	118.68	6958.4	7082.9	6835.6	6861.6	6843.0	7150.3	6958.4	6316.3	6455.4	5884.9	4739.9	5535.0
High	ENSMUSP00000039657.6	0.000	193.310	31	29	58	15	1023	112.9	5.45	154.18	4065.7	4054.9	4086.3	4007.8	3982.3	4018.5	4065.7	3616.0	3859.0	3437.3	2758.4	3110.7
High	ENSMUSP00000027602.8	0.000	193.295	60	28	68	28	501	57.1	6.49	142.10	9029.7	8474.9	8598.1	8906.7	8670.1	8572.8	9029.7	7557.6	8119.9	7638.9	6005.4	6636.2
High	ENSMUSP00000033673.6	0.000	193.137	52	20	65	18	473	54.5	8.95	168.82	9162.2	9495.1	8814.2	8639.7	9011.9	8890.2	9162.2	8467.4	8324.0	7409.9	6242.2	6881.9
High	ENSMUSP00000154865.1	0.000	192.545	45	13	150	11	373	38.8	9.13	286.28	12533.5	12705.7	12691.3	12089.0	12369.7	12861.1	12533.5	11330.5	11985.5	10368.3	8568.0	9955.8
High	ENSMUSP00000077687.4	0.000	192.515	37	19	89	1	419	45.3	7.05	243.87	58.1	57.5	63.7	65.1	61.5	58.3	58.1	51.3	60.2	55.8	42.6	45.1
High	ENSMUSP00000011896.6	0.000	192.140	63	16	81	16	254	28.8	7.18	180.65	9936.0	9866.6	10359.6	9660.6	9692.3	9446.0	9936.0	8798.7	9783.4	8285.5	6713.5	7312.1
High	ENSMUSP00000032143.6	0.000	191.521	46	24	57	24	608	68.5	6.46	152.97	7155.9	7513.3	7774.4	8123.5	7893.6	8010.5	7155.9	6700.1	7342.0	6967.2	5467.6	6200.9
High	ENSMUSP00000079070.6	0.000	191.382	33	22	64	14	660	72.2	9.39	126.65	6407.3	6672.1	6493.1	6558.1	6292.3	6440.0	6407.3	5949.9	6132.0	5624.6	4358.4	4985.2
High	ENSMUSP00000075067.3	0.000	190.915	62	20	87	20	292	32.5	4.77	200.05	14114.8	14041.4	15556.8	13422.4	13637.4	13225.7	14114.8	12521.6	14691.6	11511.9	9446.1	10238.0
High	ENSMUSP00000110771.1	0.000	190.902	39	34	64	25	970	110.6	8.37	127.05	5867.0	5945.5	6163.5	6428.9	6137.9	6126.7	5867.0	5302.0	5820.7	5513.8	4251.5	4742.7
High	ENSMUSP00000105321.4	0.000	189.292	47	28	56	28	757	85.4	6.58	132.52	7692.6	7661.3	7628.4	7237.1	7254.6	7062.3	7692.6	6832.1	7204.1	6207.0	5025.0	5466.9
High	ENSMUSP00000044361.8	0.000	188.417	32	38	70	28	1051	121.6	8.15	140.39	6248.6	6605.3	6866.2	6782.9	7034.3	6866.6	6248.6	5890.4	6484.3	5817.4	4872.4	5315.4
High	ENSMUSP00000033012.7	0.000	188.175	37	30	56	30	953	107.0	6.00	132.94	7797.5	7851.9	7949.3	7837.9	7689.3	7610.8	7797.5	7002.0	7507.2	6722.3	5326.1	5891.5
High	ENSMUSP00000149483.1	0.000	187.530	34	28	61	23	911	97.7	8.95	133.24	7917.1	7974.0	8157.4	7875.4	7926.8	7930.3	7917.1	7110.9	7703.7	6754.4	5490.6	6138.8
High	ENSMUSP00000006137.8	0.000	186.351	39	23	60	22	706	80.2	6.68	163.56	5764.1	5817.3	5824.1	6412.6	6163.2	6239.8	5764.1	5187.7	5500.2	5499.8	4269.0	4830.2
High	ENSMUSP00000047872.8	0.000	186.194	29	36	55	36	1286	146.8	7.30	129.55	9306.2	9420.1	9758.4	10176.6	9980.4	9822.4	9306.2	8400.5	9215.7	8728.1	6913.0	7603.5
High	ENSMUSP00000032729.6	0.000	185.679	22	31	55	31	1685	188.7	6.67	118.20	8296.9	7866.1	7842.0	7976.5	7780.4	8043.0	8296.9	7014.7	7405.9	6841.1	5389.2	6226.1
High	ENSMUSP00000126268.1	0.000	184.488	32	24	64	24	624	71.2	6.43	158.45	9056.1	9284.5	9943.7	9954.0	9525.9	9416.4	9056.1	8279.6	9390.7	8537.2	6598.2	7289.2
High	ENSMUSP00000071134.3	0.000	184.022	43	19	118	3	450	50.4	4.93	232.31	855.5	539.2	481.3	539.6	535.6	537.8	855.5	480.8	454.5	462.8	371.0	416.3
High	ENSMUSP00000108237.2	0.000	183.659	42	29	49	29	745	82.8	6.42	131.28	5892.2	5976.1	5976.1	5988.1	5905.6	6171.8	5892.2	5329.3	5643.7	5135.8	4090.6	4777.6
High	ENSMUSP00000022062.7	0.000	182.975	48	25	54	25	664	72.5	7.37	125.87	6880.2	7074.1	7215.4	7719.8	7557.4	7576.3	6880.2	6308.4	6814.1	6621.0	5234.7	5864.8
High	ENSMUSP00000154293.1	0.000	182.182	18	42	52	42	2798	308.8	5.83	114.73	7631.2	7878.3	7010.3	7136.0	7152.9	7214.2	7631.2	7025.6	6620.4	6120.3	4954.5	5584.5
High	ENSMUSP00000099487.4	0.000	181.351	45	25	72	25	580	64.4	9.14	139.50	9419.9	9562.6	9884.4	10097.3	10263.5	10388.7	9419.9	8527.6	9334.7	8660.1	7109.1	8041.9
High	ENSMUSP00000112453.1	0.000	180.988	20	37	50	8	2477	268.7	5.71	118.00	1304.5	1421.8	1372.2	1287.0	1280.1	1381.1	1304.5	1267.9	1295.9	1103.8	886.7	1069.1
High	ENSMUSP00000108313.2	0.000	180.662	20	43	64	43	2426	267.0	5.60	136.61	9213.0	9589.9	10001.1	9717.8	9632.3	9780.4	9213.0	8551.9	9444.9	8334.6	6671.9	7571.0
High	ENSMUSP00000022803.4	0.000	180.397	52	13	66	13	264	28.5	7.02	156.07	8462.8	8629.3	8371.2	8519.4	8791.0	8715.9	8462.8	7695.3	7905.6	7306.8	6089.2	6747.0
High	ENSMUSP00000079306.5	0.000	180.142	40	26	119	9	633	69.6	5.67	294.39	1652.1	1681.9	1667.6	1745.4	1676.0	1720.8	1652.1	1499.9	1574.9	1497.0	1160.9	1332.1
High	ENSMUSP00000032898.7	0.000	180.080	34	31	63	31	1097	123.5	4.93	139.93	8414.8	8467.5	8999.5	8355.3	8383.6	8049.4	8414.8	7551.0	8499.0	7166.0	5807.0	6231.0
High	ENSMUSP00000028608.6	0.000	180.075	35	31	57	30	1024	115.3	8.32	129.16	7180.2	7339.5	7159.8	7118.7	7090.1	7362.4	7180.2	6545.1	6761.6	6105.4	4911.0	5699.2
High	ENSMUSP00000032165.9	0.000	179.877	65	22	50	22	456	50.2	6.42	135.97	5967.5	6105.4	6520.3	6274.0	6062.4	5895.1	5967.5	5444.6	6157.7	5381.0	4199.2	4563.4
High	ENSMUSP00000087118.6	0.000	179.599	52	18	59	18	395	43.7	6.48	107.45	6069.0	6112.7	6093.5	5981.7	6093.3	5439.6	6069.0	5451.1	5754.6	5130.3	4220.6	4210.8
High	ENSMUSP00000128819.1	0.000	179.223	28	32	55	32	1391	155.0	6.15	120.48	5563.7	5494.2	5285.8	5386.3	5354.3	5560.4	5563.7	4899.5	4991.8	4619.6	3708.7	4304.3
High	ENSMUSP00000131842.1	0.000	178.848	27	38	55	38	1503	166.6	6.74	136.71	8769.4	8689.5	8881.4	8546.0	8480.2	8462.9	8769.4	7749.0	8387.5	7329.6	5873.9	6551.1
High	ENSMUSP00000091041.3	0.000	178.545	31	30	55	22	1034	117.7	7.03	132.15	4780.5	4668.0	4494.0	4532.1	4445.2	4513.4	4780.5	4162.8	4244.1	3887.0	3079.0	3493.8
High	ENSMUSP00000071163.2	0.000	178.417	55	25	58	25	520	55.9	8.72	125.36	7175.3	7876.1	7856.0	7675.9	7650.4	7369.0	7175.3	7023.6	7419.1	6583.3	5299.1	5704.3
High	ENSMUSP00000039853.3	0.000	178.164	28	35	64	35	1295	143.0	8.91	129.60	9385.3	9423.2	9604.5	9445.3	9394.5	9474.6	9385.3	8403.3	9070.3	8100.9	6507.2	7334.3
High	ENSMUSP00000155308.1	0.000	178.076	23	31	48	30	1450	161.7	6.58	116.50	6745.9	6602.1	6845.7	6549.3	6659.3	6752.2	6745.9	5887.5	6465.0	5617.1	4612.6	5226.9
High	ENSMUSP00000144126.1	0.000	178.029	18	35	53	35	2061	233.0	6.62	110.07	7941.8	7431.6	7309.9	7498.5	7335.2	7643.6	7941.8	6627.2	6903.4	6431.2	5080.8	5916.9
High	ENSMUSP00000026470.4	0.000	177.825	44	22	77	21	504	55.7	8.47	127.97	9119.1	8927.6	9089.4	9875.3	9697.5	9748.8	9119.1	7961.3	8583.9	8469.7	6717.1	7546.5
High	ENSMUSP00000030623.7	0.000	177.767	36	20	73	19	699	75.4	9.44	144.48	8138.3	8595.1	8119.3	7795.9	7847.4	8276.6	8138.3	7664.8	7667.7	6686.2	5435.6	6406.9
High	ENSMUSP00000134149.1	0.000	177.621	36	30	56	29	848	95.4	5.05	134.01	9386.0	9528.9	11474.7	10466.8	10272.3	10373.6	9386.0	8497.5	10836.5	8977.0	7115.2	8030.2
High	ENSMUSP00000038839.4	0.000	177.600	40	22	62	22	564	66.6	6.44	117.16	9030.3	8898.8	8844.6	8493.0	8442.1	8324.1	9030.3	7935.6	8352.7	7284.1	5847.5	6443.7
High	ENSMUSP00000027432.8	0.000	177.231	37	28	48	28	953	105.7	5.39	118.51	6340.6	6495.7	6654.9	6636.7	6568.9	6172.2	6340.6	5792.6	6284.8	5692.0	4550.0	4777.9
High	ENSMUSP00000122447.1	0.000	176.813	27	42	49	42	1805	204.4	6.24	125.90	7192.7	7076.3	7223.3	7226.2	7152.6	7313.9	7192.7	6310.4	6821.6	6197.6	4954.3	5661.7
High	ENSMUSP00000074238.3	0.000	176.697	44	14	90	13	285	30.8	7.91	179.30	8486.5	8618.8	9459.5	8897.8	8788.9	8936.6	8486.5	7685.9	8933.4	7631.3	6087.7	6917.8
High	ENSMUSP00000079752.5	0.000	175.797	10	40	60	40	4660	518.9	5.15	124.07	7388.2	7536.9	7242.0	7687.2	7675.6	7935.4	7388.2	6721.1	6839.2	6593.0	5316.6	6142.8
High	ENSMUSP00000109691.1	0.000	175.787	51	27	61	24	630	70.7	5.62	111.90	5813.3	5644.8	6257.6	5906.1	5602.5	5341.0	5813.3	5033.8	5909.6	5065.4	3880.6	4134.5
High	ENSMUSP00000014339.8	0.000	175.458	56	28	54	28	494	56.4	6.49	125.95	7680.5	7786.3	7913.6	7814.0	7643.9	7483.4	7680.5	6943.5	7473.5	6701.8	5294.6	5792.9
High	ENSMUSP00000101476.1	0.000	175.439	37	22	61	16	632	70.8	8.13	134.28	4012.1	4091.8	4467.0	4382.0	4307.6	4293.0	4012.1	3648.9	4218.6	3758.3	2983.7	3323.2
High	ENSMUSP00000025483.9	0.000	175.067	39	23	70	23	559	64.2	5.86	139.13	8651.4	8363.1	8157.3	8118.1	8155.4	8129.7	8651.4	7457.9	7703.6	6962.6	5648.9	6293.2
High	ENSMUSP00000020673.2	0.000	174.704	59	13	59	13	296	32.3	8.43	146.01	8130.4	7531.9	7827.7	7759.2	8158.8	8674.1	8130.4	6716.7	7392.4	6654.8	5651.3	6714.6
High	ENSMUSP00000126135.1	0.000	174.616	47	32	51	32	734	82.4	8.29	119.38	6205.9	6350.6	6380.2	6540.5	6499.6	6325.0	6205.9	5663.2	6025.4	5609.5	4502.0	4896.2
High	ENSMUSP00000029405.7	0.000	174.597	42	25	51	25	693	76.7	6.73	137.66	7389.3	7261.3	7761.2	7405.3	7284.7	6914.9	7389.3	6475.4	7329.6	6351.2	5045.8	5352.8
High	ENSMUSP00000009234.9	0.000	174.450	33	29	52	15	943	103.9	5.17	124.02	3986.5	4214.7	3909.0	3792.4	3806.3	3645.1	3986.5	3758.5	3691.6	3252.6	2636.5	2821.7
High	ENSMUSP00000131355.1	0.000	174.151	31	31	45	31	1175	133.6	6.84	112.60	6898.6	7029.5	7486.8	7242.3	6926.5	6894.1	6898.6	6268.7	7070.4	6211.4	4797.7	5336.7
High	ENSMUSP00000016072.5	0.000	174.008	26	35	47	34	1464	158.3	9.19	125.21	7591.1	7648.0	7765.0	7835.1	7735.3	8100.3	7591.1	6820.2	7333.1	6719.9	5357.9	6270.4
High	ENSMUSP00000039134.9	0.000	173.705	25	26	39	1	1406	152.4	5.82	111.74	382.8	428.9	441.5	461.3	407.6	401.5	382.8	382.5	416.9	395.6	282.3	310.8
High	ENSMUSP00000127198.1	0.000	172.896	52	23	67	21	432	47.7	6.54	133.76	7740.0	7528.6	7566.3	7278.5	7080.0	6974.8	7740.0	6713.7	7145.5	6242.5	4904.0	5399.2
High	ENSMUSP00000010899.7	0.000	171.671	37	28	49	28	831	94.8	6.76	133.80	7982.0	7703.6	7805.4	8043.6	7726.2	7648.5	7982.0	6869.8	7371.3	6898.7	5351.6	5920.7
High	ENSMUSP00000106278.1	0.000	171.546	20	22	37	22	1969	212.6	4.63	115.60	4320.2	4391.7	4458.0	4248.5	4337.8	4311.7	4320.2	3916.4	4210.1	3643.8	3004.6	3337.7
High	ENSMUSP00000124093.2	0.000	171.456	32	32	50	32	1103	128.4	5.55	129.33	7147.6	7690.5	7247.7	7327.6	7878.9	7056.6	7147.6	6858.1	6844.6	6284.6	5457.4	5462.5
High	ENSMUSP00000000505.9	0.000	171.354	38	23	52	23	719	81.2	6.37	125.28	6080.5	6267.0	6218.8	6133.7	6305.7	5991.4	6080.5	5588.7	5872.9	5260.6	4367.7	4637.9
High	ENSMUSP00000099979.3	0.000	170.730	31	34	61	34	1191	134.2	8.41	125.84	9007.3	8870.6	9217.6	9629.1	9191.2	9417.9	9007.3	7910.5	8705.0	8258.5	6366.4	7290.4
High	ENSMUSP00000027797.7	0.000	169.623	47	33	48	33	855	94.4	6.35	113.74	7091.4	7173.1	7178.9	7097.2	7135.5	7345.6	7091.4	6396.7	6779.6	6087.0	4942.5	5686.2
High	ENSMUSP00000101669.2	0.000	169.521	53	31	60	31	564	63.0	8.44	118.54	8496.1	8004.4	8547.6	8768.3	8432.4	7831.4	8496.1	7138.0	8072.2	7520.2	5840.8	6062.3
High	ENSMUSP00000113854.1	0.000	169.407	25	26	37	1	1390	150.6	5.68	107.44	175.4	187.7	149.2	152.5	153.6	168.5	175.4	167.4	140.9	130.8	106.4	130.4
High	ENSMUSP00000020123.5	0.000	169.088	40	20	52	12	693	75.1	8.05	119.95	3962.8	3675.3	3853.0	4027.7	3998.4	4049.4	3962.8	3277.5	3638.7	3454.4	2769.5	3134.6
High	ENSMUSP00000002790.7	0.000	168.257	33	31	58	31	971	110.4	5.77	101.37	8017.1	7833.8	8103.7	7749.7	7562.6	7259.4	8017.1	6985.9	7653.0	6646.6	5238.3	5619.5
High	ENSMUSP00000001460.6	0.000	167.907	34	28	54	28	910	102.0	7.43	134.52	7613.3	7622.3	7580.6	7589.0	7534.0	7315.6	7613.3	6797.3	7159.0	6508.8	5218.5	5663.0
High	ENSMUSP00000052086.3	0.000	166.906	26	8	230	1	376	42.0	5.49	441.81	236.8	208.7	203.4	198.3	212.4	256.6	236.8	186.1	192.1	170.1	147.1	198.6
High	ENSMUSP00000032998.6	0.000	166.868	72	18	74	18	243	26.7	9.66	168.52	9366.3	9110.5	9372.5	9433.8	9481.1	9446.6	9366.3	8124.4	8851.2	8091.0	6567.2	7312.6
High	ENSMUSP00000098365.4	0.000	166.653	46	23	44	23	692	75.6	8.70	106.47	7007.2	7064.1	7416.8	6832.4	6623.0	6737.1	7007.2	6299.5	7004.3	5859.9	4587.5	5215.2
High	ENSMUSP00000071054.7	0.000	166.364	62	23	49	23	442	49.5	5.19	112.63	7404.1	7158.7	7264.8	7083.7	6998.7	7201.8	7404.1	6383.9	6860.8	6075.4	4847.7	5574.9
High	ENSMUSP00000093965.3	0.000	166.114	29	28	70	28	966	109.3	6.15	153.64	8401.4	8405.1	8213.8	8331.4	8362.8	8062.5	8401.4	7495.4	7757.0	7145.5	5792.6	6241.2
High	ENSMUSP00000136972.1	0.000	165.912	39	29	44	29	932	104.0	7.09	114.20	7577.8	7648.7	7863.7	8001.8	7821.0	7730.9	7577.8	6820.8	7426.4	6862.8	5417.3	5984.5
High	ENSMUSP00000001834.3	0.000	165.898	54	24	44	24	505	55.2	7.23	120.30	7500.0	7958.9	8493.0	8505.2	8249.6	8011.8	7500.0	7097.5	8020.7	7294.6	5714.2	6201.9
High	ENSMUSP00000099953.3	0.000	165.682	22	35	49	35	1840	203.6	7.06	104.21	7709.1	7585.5	7457.9	7307.5	7441.0	7089.7	7709.1	6764.5	7043.1	6267.4	5154.1	5488.1
High	ENSMUSP00000018875.6	0.000	165.522	31	29	47	15	951	105.7	5.34	117.69	2825.9	2757.9	2826.4	2786.8	2797.5	2755.5	2825.9	2459.4	2669.2	2390.1	1937.7	2133.0
High	ENSMUSP00000111121.1	0.000	165.450	25	37	56	32	1594	175.4	5.38	124.06	6716.5	6863.7	7404.5	7055.9	6978.2	6820.7	6716.5	6120.8	6992.7	6051.6	4833.5	5279.9
High	ENSMUSP00000026667.8	0.000	164.791	47	20	64	19	411	46.8	6.73	129.88	6432.7	6716.2	6782.8	6883.5	6970.1	7137.5	6432.7	5989.3	6405.6	5903.7	4827.9	5525.1
High	ENSMUSP00000057291.7	0.000	164.674	42	21	37	19	615	69.0	5.55	100.78	5090.3	5297.7	5442.8	5628.8	5547.9	5570.6	5090.3	4724.3	5140.1	4827.6	3842.8	4312.2
High	ENSMUSP00000003912.6	0.000	163.846	49	20	57	20	416	48.0	4.49	124.33	9210.7	8666.5	9695.4	9074.2	8780.8	8985.0	9210.7	7728.5	9156.2	7782.6	6082.1	6955.3
High	ENSMUSP00000144124.1	0.000	163.246	46	16	44	15	480	52.8	6.21	111.50	4862.5	5185.8	4940.5	3644.4	3881.7	3932.7	4862.5	4624.5	4665.7	3125.7	2688.7	3044.3
High	ENSMUSP00000020991.8	0.000	163.197	37	29	49	27	908	101.6	6.65	121.88	7253.4	7217.0	7013.4	6663.5	6621.1	6784.1	7253.4	6435.9	6623.3	5715.0	4586.2	5251.6
High	ENSMUSP00000138433.1	0.000	163.181	16	40	56	37	2846	310.7	9.10	122.21	8216.3	8182.1	8165.5	7877.9	7791.0	7920.6	8216.3	7296.5	7711.4	6756.6	5396.5	6131.3
High	ENSMUSP00000017365.8	0.000	162.544	50	27	57	27	530	60.7	8.44	125.13	8684.2	8825.5	8787.9	8721.9	8893.8	8794.2	8684.2	7870.3	8299.2	7480.4	6160.4	6807.6
High	ENSMUSP00000034740.7	0.000	162.479	33	26	52	24	887	102.6	5.26	109.28	6799.8	6694.9	6851.2	6589.9	6461.2	6127.6	6799.8	5970.3	6470.2	5651.9	4475.4	4743.4
High	ENSMUSP00000071214.7	0.000	162.300	60	22	63	22	315	36.1	5.08	120.15	8373.3	10256.5	9122.3	8112.4	8226.8	8145.0	8373.3	9146.4	8615.0	6957.7	5698.4	6305.0
High	ENSMUSP00000048084.7	0.000	161.918	29	31	49	31	1155	128.5	5.20	112.03	6777.4	6583.4	6919.0	6596.3	6631.1	6635.2	6777.4	5870.8	6534.2	5657.4	4593.1	5136.3
High	ENSMUSP00000021046.5	0.000	161.702	32	24	46	24	929	101.9	6.98	122.11	6199.8	6125.8	6070.3	6057.3	6203.3	6174.5	6199.8	5462.8	5732.7	5195.1	4296.8	4779.7
High	ENSMUSP00000102374.1	0.000	161.542	14	34	44	33	3036	333.0	6.83	102.77	6469.9	6835.8	6733.9	6719.6	6763.1	6759.0	6469.9	6095.9	6359.4	5763.1	4684.5	5232.1
High	ENSMUSP00000036178.7	0.000	161.068	35	26	45	26	977	105.7	7.02	120.17	5219.8	5293.2	5388.0	5673.1	5540.7	5473.2	5219.8	4720.3	5088.3	4865.6	3837.8	4236.8
High	ENSMUSP00000137503.1	0.000	160.828	52	17	45	17	418	47.3	5.88	98.55	5872.4	5959.8	6600.5	6773.7	6426.8	6253.3	5872.4	5314.7	6233.4	5809.5	4451.6	4840.7
High	ENSMUSP00000137440.1	0.000	159.848	31	22	64	22	591	67.2	4.64	116.80	8228.2	8381.3	8742.0	8463.0	8278.7	8537.0	8228.2	7474.1	8255.8	7258.4	5734.3	6608.5
High	ENSMUSP00000047123.8	0.000	159.048	27	19	55	19	794	86.9	9.19	124.90	7334.8	7592.3	8040.8	8116.0	8268.6	8330.7	7334.8	6770.5	7593.6	6960.8	5727.3	6448.8
High	ENSMUSP00000035829.5	0.000	158.501	23	26	35	26	1684	180.6	4.44	102.40	5017.9	4871.1	5073.7	5881.2	6266.4	5592.1	5017.9	4343.9	4791.5	5044.1	4340.5	4328.8
High	ENSMUSP00000107729.1	0.000	158.235	29	26	36	26	1091	122.1	7.03	92.84	5152.7	5132.0	5185.1	5258.5	5224.6	5297.1	5152.7	4576.5	4896.7	4510.0	3618.9	4100.5
High	ENSMUSP00000102724.2	0.000	157.816	41	24	45	24	794	87.2	6.14	105.92	6457.5	6507.1	6858.5	6589.9	6518.9	6177.2	6457.5	5802.8	6477.1	5651.9	4515.4	4781.8
High	ENSMUSP00000021803.8	0.000	157.799	26	27	44	27	1462	151.9	8.84	93.10	5193.4	5254.0	5432.3	5630.2	5516.7	5664.4	5193.4	4685.3	5130.2	4828.8	3821.2	4384.8
High	ENSMUSP00000035086.6	0.000	156.877	42	29	44	29	869	96.0	6.52	99.84	5763.1	5663.9	5800.5	5967.9	5770.4	5638.0	5763.1	5050.9	5477.9	5118.4	3996.9	4364.4
High	ENSMUSP00000130666.1	0.000	156.722	33	26	47	26	910	102.3	6.92	126.02	6932.0	6991.2	6780.5	6975.4	6928.2	6946.1	6932.0	6234.5	6403.4	5982.5	4798.9	5377.0
High	ENSMUSP00000071421.6	0.000	156.601	35	30	48	30	1072	121.1	8.79	113.82	6801.6	6930.0	6788.2	6935.3	6657.5	6532.1	6801.6	6179.9	6410.7	5948.1	4611.4	5056.5
High	ENSMUSP00000095656.4	0.000	156.339	53	19	37	19	452	49.5	7.56	116.73	5991.6	5512.6	5378.3	5186.1	5246.3	5593.3	5991.6	4915.9	5079.2	4447.9	3633.9	4329.8
High	ENSMUSP00000030769.5	0.000	156.323	49	19	58	19	475	52.8	6.28	124.70	6493.4	6505.2	6712.6	6532.0	6465.7	6198.0	6493.4	5801.1	6339.3	5602.2	4478.5	4797.9
High	ENSMUSP00000087110.5	0.000	156.286	28	16	51	15	660	72.9	6.51	141.55	6284.7	5813.0	6255.2	6158.6	6105.3	6126.7	6284.7	5183.8	5907.3	5282.0	4228.9	4742.7
High	ENSMUSP00000022960.2	0.000	156.217	45	20	57	20	445	52.2	6.04	122.04	9833.5	9793.6	9641.3	9361.5	9502.1	9158.5	9833.5	8733.6	9105.1	8029.0	6581.7	7089.6
High	ENSMUSP00000066886.6	0.000	156.171	43	21	47	21	617	68.3	5.58	121.69	6470.6	6525.3	6329.3	6317.9	6420.6	6244.8	6470.6	5819.0	5977.3	5418.6	4447.3	4834.1
High	ENSMUSP00000117987.1	0.000	155.746	73	13	128	12	164	18.0	7.90	267.24	15462.2	14411.9	15378.2	14369.2	14545.8	13976.9	15462.2	12852.0	14522.9	12323.9	10075.3	10819.5
High	ENSMUSP00000134178.1	0.000	155.205	39	16	63	7	428	49.0	5.67	151.52	4352.3	4392.9	4882.3	4833.5	4535.1	4392.1	4352.3	3917.4	4610.8	4145.5	3141.3	3399.9
High	ENSMUSP00000033283.9	0.000	155.076	33	23	54	23	792	90.2	6.70	110.52	7112.7	7164.4	7487.3	7160.3	7024.4	6989.5	7112.7	6389.0	7070.9	6141.1	4865.5	5410.6
High	ENSMUSP00000001480.7	0.000	154.918	36	30	57	30	920	103.3	5.90	131.19	7657.2	7657.3	7793.4	7261.4	7101.5	6808.8	7657.2	6828.5	7360.0	6227.8	4918.9	5270.7
High	ENSMUSP00000082519.6	0.000	154.821	31	29	46	20	977	107.6	7.03	105.31	4781.5	5047.1	4848.9	4978.1	5142.6	4905.7	4781.5	4500.8	4579.2	4269.5	3562.1	3797.5
High	ENSMUSP00000020315.6	0.000	154.758	29	31	57	30	1230	136.2	5.78	129.89	7999.9	7520.7	7650.8	7378.8	7379.5	7266.6	7999.9	6706.7	7225.3	6328.5	5111.5	5625.1
High	ENSMUSP00000094515.3	0.000	154.267	28	20	48	20	745	84.9	4.89	97.13	6517.9	6513.7	6567.7	6604.5	6410.2	6547.5	6517.9	5808.7	6202.4	5664.4	4440.1	5068.4
High	ENSMUSP00000002825.5	0.000	154.127	21	32	49	32	1479	170.5	8.60	102.95	5984.1	6299.9	6299.4	6202.6	6643.2	6725.0	5984.1	5618.0	5949.1	5319.7	4601.5	5205.8
High	ENSMUSP00000092157.3	0.000	153.971	27	27	41	5	1230	133.5	6.76	119.71	751.8	768.4	723.1	733.5	707.0	686.1	751.8	685.2	682.9	629.1	489.7	531.1
High	ENSMUSP00000064755.5	0.000	153.828	38	19	39	19	533	56.5	6.54	102.57	6954.1	7092.6	7206.4	7576.3	7461.7	7137.5	6954.1	6324.9	6805.6	6497.9	5168.4	5525.1
High	ENSMUSP00000132450.1	0.000	153.323	38	17	32	17	475	53.7	5.25	93.04	4710.8	4577.9	4540.7	4659.5	4706.9	4550.2	4710.8	4082.4	4288.2	3996.3	3260.3	3522.3
High	ENSMUSP00000144171.1	0.000	153.292	30	38	48	33	1332	150.1	7.85	96.22	8210.4	8139.7	8506.1	8444.4	8417.3	8403.8	8210.4	7258.7	8033.0	7242.4	5830.3	6505.4
High	ENSMUSP00000060858.8	0.000	153.206	23	35	51	34	1717	194.0	6.93	101.68	7217.7	7251.5	7136.0	6833.2	6813.2	6868.9	7217.7	6466.6	6739.1	5860.6	4719.2	5317.2
High	ENSMUSP00000065987.8	0.000	153.206	40	27	47	27	740	82.4	7.21	112.53	7581.8	7799.0	8746.0	8898.2	8347.2	7957.1	7581.8	6954.9	8259.6	7631.6	5781.8	6159.6
High	ENSMUSP00000001513.6	0.000	152.992	50	20	82	8	447	50.1	4.89	152.05	2134.7	2078.4	1894.6	1952.1	1923.2	1904.4	2134.7	1853.4	1789.2	1674.2	1332.1	1474.2
High	ENSMUSP00000026425.6	0.000	152.578	51	19	64	19	394	43.7	6.86	163.91	8965.3	8658.5	9635.2	9287.8	9027.1	8949.6	8965.3	7721.3	9099.3	7965.8	6252.7	6927.9
High	ENSMUSP00000049007.6	0.000	152.319	29	22	37	22	906	100.0	6.23	103.80	5800.2	5589.5	5920.2	6117.1	5911.3	5893.4	5800.2	4984.5	5590.9	5246.4	4094.5	4562.1
High	ENSMUSP00000147514.1	0.000	152.069	60	12	65	9	166	18.5	8.09	123.37	4897.2	4390.3	5451.8	5294.4	4932.3	4481.0	4897.2	3915.1	5148.6	4540.8	3416.4	3468.7
High	ENSMUSP00000105991.3	0.000	151.985	58	15	104	11	245	27.8	4.79	183.87	8418.3	8614.5	9195.8	9099.2	9219.5	8494.0	8418.3	7682.1	8684.4	7804.0	6386.0	6575.2
High	ENSMUSP00000022322.9	0.000	151.563	48	25	51	25	558	61.3	8.00	100.58	6681.6	6819.9	6723.9	6884.7	6982.5	7016.0	6681.6	6081.7	6349.9	5904.7	4836.5	5431.1
High	ENSMUSP00000026122.4	0.000	151.497	47	23	53	22	509	57.0	4.88	120.45	6673.4	6475.6	6956.5	6770.0	6609.3	6707.5	6673.4	5774.7	6569.6	5806.4	4578.0	5192.3
High	ENSMUSP00000079538.4	0.000	151.406	41	26	40	22	767	87.2	9.20	108.36	4397.1	4530.6	4414.2	4549.9	4461.5	4837.8	4397.1	4040.2	4168.7	3902.3	3090.3	3744.9
High	ENSMUSP00000017572.7	0.000	151.363	50	20	60	20	422	47.4	6.48	103.65	6372.9	6464.4	7145.9	6791.6	6659.3	6403.4	6372.9	5764.7	6748.5	5824.9	4612.6	4956.9
High	ENSMUSP00000138333.1	0.000	150.903	10	33	39	33	4882	531.8	6.07	99.33	5679.2	5625.3	5465.8	5562.6	5477.6	5590.2	5679.2	5016.4	5161.8	4770.8	3794.1	4327.4
High	ENSMUSP00000018506.6	0.000	150.568	39	17	39	16	529	57.9	5.68	119.37	5919.8	5678.9	6057.4	5767.9	5593.1	5513.4	5919.8	5064.2	5720.5	4946.9	3874.1	4267.9
High	ENSMUSP00000098053.4	0.000	150.217	50	20	46	20	548	63.9	6.05	99.34	5054.1	5389.1	5359.7	5234.0	5156.6	4834.0	5054.1	4805.8	5061.6	4489.0	3571.8	3742.0
High	ENSMUSP00000029722.6	0.000	150.056	65	20	110	20	264	29.9	9.73	187.86	11040.0	11395.3	11948.3	12373.0	12282.7	12579.9	11040.0	10161.9	11283.8	10611.8	8507.7	9738.1
High	ENSMUSP00000025774.9	0.000	149.958	30	21	47	21	878	98.1	5.62	104.47	6618.8	6231.4	6294.9	6111.4	6006.4	6274.4	6618.8	5556.9	5944.8	5241.5	4160.4	4857.0
High	ENSMUSP00000016033.7	0.000	149.778	42	24	43	24	611	69.0	6.42	85.88	6434.4	6344.6	6541.9	6271.1	6206.8	5856.4	6434.4	5657.9	6178.1	5378.5	4299.2	4533.4
High	ENSMUSP00000035033.5	0.000	149.073	32	24	40	24	905	102.4	5.30	108.07	7324.2	6479.3	6783.1	6658.7	6495.5	6466.9	7324.2	5778.0	6405.9	5710.9	4499.2	5006.0
High	ENSMUSP00000031411.8	0.000	148.343	40	18	44	15	519	56.5	7.62	115.78	3949.8	4039.3	3778.7	4419.1	4500.0	4742.2	3949.8	3602.1	3568.5	3790.1	3117.0	3670.9
High	ENSMUSP00000105028.1	0.000	148.147	27	20	41	15	898	102.3	4.98	117.31	3681.0	3590.7	3882.2	3869.1	3777.3	3627.4	3681.0	3202.1	3666.3	3318.4	2616.4	2808.0
High	ENSMUSP00000042260.4	0.000	147.899	26	31	46	31	1392	155.5	6.42	89.74	6265.8	6070.7	5973.1	5736.4	5908.2	5983.7	6265.8	5413.6	5640.9	4919.9	4092.4	4632.0
High	ENSMUSP00000099757.4	0.000	147.203	52	9	74	9	208	24.2	10.32	192.13	9274.0	8920.4	8287.1	8522.1	8787.6	9332.3	9274.0	7954.9	7826.2	7309.1	6086.8	7224.1
High	ENSMUSP00000126850.1	0.000	147.054	27	9	72	8	418	48.5	4.48	146.38	6668.2	6462.8	7167.1	6818.1	6586.3	6369.0	6668.2	5763.3	6768.5	5847.6	4562.1	4930.2
High	ENSMUSP00000149620.1	0.000	147.046	52	19	40	19	483	54.2	8.66	109.42	7628.3	7752.0	8096.3	7724.7	7799.8	7292.9	7628.3	6913.0	7646.0	6625.2	5402.6	5645.4
High	ENSMUSP00000052465.9	0.000	146.632	29	21	35	21	899	99.7	7.11	101.12	4891.4	5165.2	5205.4	5220.0	5284.0	5225.9	4891.4	4606.1	4915.9	4477.0	3660.0	4045.4
High	ENSMUSP00000021048.6	0.000	146.519	28	24	42	24	838	95.5	8.38	108.28	6782.7	7012.4	7185.3	7483.3	7467.7	7442.3	6782.7	6253.4	6785.7	6418.1	5172.6	5761.1
High	ENSMUSP00000049625.7	0.000	146.328	31	29	47	29	998	112.2	6.55	104.87	6544.2	6576.4	6926.8	6585.4	6534.5	6628.5	6544.2	5864.6	6541.6	5648.0	4526.2	5131.1
High	ENSMUSP00000140250.1	0.000	146.063	40	16	35	16	536	60.3	8.34	84.77	5118.2	5093.1	5200.0	5173.0	5235.3	5330.8	5118.2	4541.8	4910.8	4436.7	3626.3	4126.6
High	ENSMUSP00000130046.1	0.000	145.705	36	21	46	21	589	63.5	4.68	126.83	7829.5	7785.9	8411.5	7634.6	7652.0	7607.0	7829.5	6943.2	7943.7	6547.9	5300.2	5888.6
High	ENSMUSP00000102078.1	0.000	145.354	64	14	86	12	199	22.2	8.12	186.28	13140.3	12199.3	12701.7	12300.5	13364.1	12810.9	13140.3	10878.9	11995.3	10549.7	9256.8	9916.9
High	ENSMUSP00000148107.1	0.000	145.056	43	18	69	17	361	39.7	8.35	143.56	10164.7	9715.1	10634.3	8850.5	8644.5	7939.2	10164.7	8663.6	10042.9	7590.7	5987.7	6145.7
High	ENSMUSP00000045409.4	0.000	145.005	29	26	42	26	1046	116.9	6.70	88.01	6558.7	6521.1	6611.6	6514.5	6580.4	6565.3	6558.7	5815.3	6243.9	5587.2	4558.0	5082.2
High	ENSMUSP00000084257.5	0.000	144.819	26	27	44	27	1204	136.9	5.82	103.54	6916.0	7169.3	7314.7	7023.2	6936.3	6610.1	6916.0	6393.3	6907.9	6023.5	4804.5	5116.9
High	ENSMUSP00000040222.6	0.000	144.814	54	20	40	20	519	56.1	7.72	97.44	6023.5	5758.7	5808.5	5555.6	5843.1	5787.0	6023.5	5135.4	5485.5	4764.8	4047.3	4479.7
High	ENSMUSP00000020286.6	0.000	144.812	78	19	47	19	289	32.6	5.60	98.44	5589.2	5246.6	5642.6	5128.4	5051.8	4908.7	5589.2	4678.7	5328.8	4398.4	3499.2	3799.8
High	ENSMUSP00000021412.8	0.000	144.456	53	12	47	12	246	27.4	6.76	104.67	5194.3	5289.9	5359.4	5330.4	5388.6	5097.7	5194.3	4717.3	5061.3	4571.7	3732.5	3946.1
High	ENSMUSP00000093955.4	0.000	143.999	43	19	69	19	437	50.0	6.74	160.35	9950.3	9578.3	9422.0	8915.9	9043.8	8733.9	9950.3	8541.6	8898.0	7646.8	6264.3	6760.9
High	ENSMUSP00000016463.3	0.000	143.858	52	18	60	10	298	32.9	9.73	127.57	5619.5	5674.0	6192.4	6479.5	6224.3	6476.2	5619.5	5059.9	5848.0	5557.2	4311.3	5013.2
High	ENSMUSP00000140846.1	0.000	143.486	25	21	55	21	846	94.6	6.25	94.30	7834.5	7685.7	8120.0	8216.9	8224.4	8549.8	7834.5	6853.8	7668.4	7047.3	5696.7	6618.4
High	ENSMUSP00000147928.1	0.000	143.479	47	17	27	17	492	53.9	5.01	105.45	4239.6	4017.3	4293.1	4371.0	4277.4	4077.4	4239.6	3582.5	4054.3	3748.8	2962.8	3156.3
High	ENSMUSP00000001304.7	0.000	143.019	50	14	31	13	381	42.7	5.67	93.15	3680.3	3533.8	3727.7	4109.7	4239.9	3814.1	3680.3	3151.3	3520.4	3524.7	2936.8	2952.5
High	ENSMUSP00000019576.8	0.000	142.869	38	16	51	7	427	49.0	5.68	115.54	2202.9	2276.6	2561.1	2438.6	2396.7	2250.7	2202.9	2030.2	2418.7	2091.5	1660.1	1742.3
High	ENSMUSP00000021595.8	0.000	142.703	55	20	49	19	440	49.2	6.21	110.35	6050.4	6075.1	6290.6	6042.6	6007.3	5779.9	6050.4	5417.6	5940.7	5182.5	4161.0	4474.2
High	ENSMUSP00000110998.3	0.000	142.654	35	13	58	3	408	46.5	5.48	123.95	515.8	487.8	421.2	449.8	498.1	456.3	515.8	435.0	397.8	385.8	345.0	353.2
High	ENSMUSP00000131474.1	0.000	142.608	61	17	75	17	293	31.2	10.24	138.79	10444.2	10483.0	11573.8	11536.6	11304.8	11085.9	10444.2	9348.4	10930.1	9894.5	7830.4	8581.6
High	ENSMUSP00000018437.2	0.000	142.441	72	9	78	9	140	14.9	8.28	174.64	12187.5	10880.5	11209.1	10544.4	10939.9	9900.8	12187.5	9702.8	10585.7	9043.5	7577.6	7664.2
High	ENSMUSP00000045048.7	0.000	141.834	44	13	76	11	415	45.7	5.49	155.80	7090.2	7265.7	7410.4	7394.1	7421.5	7294.8	7090.2	6479.3	6998.3	6341.6	5140.6	5646.9
High	ENSMUSP00000152935.1	0.000	141.772	48	17	77	1	464	51.0	5.33	188.24	246.2	240.0	374.0	410.1	361.1	286.0	246.2	214.0	353.2	351.7	250.1	221.4
High	ENSMUSP00000028921.5	0.000	141.614	28	22	37	22	951	108.6	7.59	89.41	4421.2	4622.7	4620.9	4659.5	4563.4	4507.7	4421.2	4122.4	4363.9	3996.3	3160.9	3489.4
High	ENSMUSP00000109670.2	0.000	141.579	18	30	42	1	2126	229.9	5.39	93.59	101.5	99.1	99.4	97.4	104.2	104.1	101.5	88.4	93.9	83.5	72.2	80.6
High	ENSMUSP00000017408.7	0.000	140.962	27	21	38	21	887	100.9	8.29	91.02	5937.0	5819.3	5546.6	5690.5	5712.8	5873.4	5937.0	5189.4	5238.1	4880.5	3957.0	4546.6
High	ENSMUSP00000032992.4	0.000	140.320	28	26	46	26	911	105.5	5.78	108.57	8773.3	8990.5	9246.7	8773.5	8701.4	8469.8	8773.3	8017.4	8732.4	7524.7	6027.1	6556.5
High	ENSMUSP00000023486.8	0.000	140.069	30	23	48	23	763	85.7	6.57	98.13	8305.6	8226.5	8684.0	8104.7	7921.8	8299.1	8305.6	7336.1	8201.0	6951.1	5487.1	6424.3
High	ENSMUSP00000104889.4	0.000	139.798	26	25	36	1	1199	131.8	6.81	81.82	75.7	71.8	84.5	73.5	62.2	65.8	75.7	64.0	79.8	63.0	43.1	50.9
High	ENSMUSP00000030140.2	0.000	139.507	20	23	36	23	1333	149.5	6.00	96.90	5918.4	5564.1	5635.8	5458.3	5311.1	5293.1	5918.4	4961.9	5322.4	4681.4	3678.8	4097.4
High	ENSMUSP00000031838.7	0.000	139.017	37	17	42	15	579	63.5	8.87	107.82	4386.4	3867.5	4076.1	4090.2	4046.0	4075.3	4386.4	3448.9	3849.4	3508.0	2802.5	3154.7
High	ENSMUSP00000148419.1	0.000	138.903	11	38	45	38	3859	437.1	8.18	103.31	7357.1	7369.8	6687.8	6572.6	6678.5	6920.3	7357.1	6572.1	6315.9	5637.1	4625.9	5357.0
High	ENSMUSP00000063734.6	0.000	138.434	41	21	45	14	586	69.4	6.10	103.32	4378.9	4560.8	4563.6	4441.4	4384.0	4584.8	4378.9	4067.2	4309.8	3809.2	3036.6	3549.1
High	ENSMUSP00000098648.3	0.000	138.405	38	23	42	22	671	74.6	9.23	96.46	5797.1	5714.6	5811.3	5805.4	5738.3	5877.2	5797.1	5096.1	5488.1	4979.1	3974.7	4549.5
High	ENSMUSP00000072092.7	0.000	138.049	48	16	42	8	452	50.3	9.45	103.98	1560.5	1599.5	1715.5	1728.3	1724.2	1726.5	1560.5	1426.4	1620.1	1482.3	1194.3	1336.5
High	ENSMUSP00000047397.4	0.000	137.762	34	21	32	21	806	90.8	5.82	74.68	4716.2	4873.9	4911.8	4974.2	4832.4	4925.1	4716.2	4346.4	4638.6	4266.2	3347.2	3812.5
High	ENSMUSP00000018909.3	0.000	137.701	36	20	37	15	674	74.2	6.23	86.33	5563.7	5417.4	5488.9	5561.6	5392.4	5736.2	5563.7	4831.0	5183.6	4770.0	3735.1	4440.4
High	ENSMUSP00000124551.1	0.000	137.560	35	27	42	27	906	102.0	7.14	101.10	6461.2	6411.3	6753.6	6497.8	6366.9	6123.2	6461.2	5717.4	6378.0	5572.9	4410.1	4740.0
High	ENSMUSP00000035170.6	0.000	137.279	14	30	40	30	2243	254.3	6.77	74.82	5126.9	4998.0	4875.5	4882.7	4916.7	4982.4	5126.9	4457.0	4604.3	4187.7	3405.6	3856.9
High	ENSMUSP00000104892.1	0.000	137.120	25	25	36	1	1235	136.9	7.52	79.04	87.8	97.2	80.3	74.3	80.7	89.1	87.8	86.7	75.8	63.7	55.9	69.0
High	ENSMUSP00000027252.7	0.000	136.847	20	21	33	21	1216	137.5	5.59	98.44	4240.9	4274.8	4522.2	4523.5	4319.6	4392.2	4240.9	3812.1	4270.7	3879.6	2992.0	3400.0
High	ENSMUSP00000009774.9	0.000	136.662	49	13	41	2	309	35.6	5.43	91.15	332.7	342.4	358.3	415.7	372.9	376.4	332.7	305.3	338.4	356.5	258.3	291.4
High	ENSMUSP00000020608.2	0.000	136.599	49	13	41	2	309	35.6	5.54	93.06	426.3	373.6	475.5	496.5	472.7	451.2	426.3	333.2	449.1	425.8	327.4	349.3
High	ENSMUSP00000105094.2	0.000	136.543	30	23	54	23	767	90.8	9.33	105.96	6670.5	6856.9	7022.7	6717.7	6986.7	7179.4	6670.5	6114.7	6632.1	5761.5	4839.4	5557.6
High	ENSMUSP00000035105.5	0.000	136.406	50	11	61	11	295	32.8	4.87	167.98	4571.1	4723.1	4577.4	4794.7	4735.7	4762.2	4571.1	4211.9	4322.8	4112.2	3280.2	3686.4
High	ENSMUSP00000144827.1	0.000	136.202	53	20	35	20	433	46.8	7.02	86.00	6556.3	7138.9	7915.6	7521.0	7346.5	7052.2	6556.3	6366.2	7475.4	6450.5	5088.6	5459.1
High	ENSMUSP00000141182.2	0.000	135.695	24	21	32	21	1118	124.3	5.60	81.48	4155.2	4218.8	4600.7	4514.3	4414.7	4346.2	4155.2	3762.2	4344.8	3871.7	3057.9	3364.4
High	ENSMUSP00000066492.6	0.000	135.445	19	28	34	28	2085	212.8	7.08	80.59	4930.8	5032.0	4887.4	4990.7	4905.7	5027.8	4930.8	4487.4	4615.6	4280.3	3398.0	3892.0
High	ENSMUSP00000022293.7	0.000	134.909	55	13	54	13	295	31.7	7.49	111.83	6450.5	6577.3	6903.0	7292.2	7205.8	7313.1	6450.5	5865.4	6519.1	6254.2	4991.2	5661.1
High	ENSMUSP00000021049.2	0.000	134.870	57	21	41	20	406	45.6	7.55	113.81	4530.9	4377.7	4614.9	4477.9	4437.1	4242.7	4530.9	3903.9	4358.2	3840.5	3073.4	3284.3
High	ENSMUSP00000029303.7	0.000	134.671	33	27	50	24	865	101.0	7.52	98.77	6545.0	6366.7	6949.4	6801.2	6490.9	6400.0	6545.0	5677.6	6562.9	5833.1	4496.0	4954.2
High	ENSMUSP00000128249.1	0.000	134.412	37	17	35	10	583	68.5	6.20	102.56	2168.6	2358.1	2409.6	2540.2	2299.8	2278.0	2168.6	2102.9	2275.6	2178.6	1593.0	1763.4
High	ENSMUSP00000022256.3	0.000	133.852	45	19	42	19	389	45.5	5.52	80.23	7110.5	6940.4	6921.9	6776.2	6739.7	6454.9	7110.5	6189.2	6536.9	5811.7	4668.3	4996.7
High	ENSMUSP00000113504.1	0.000	133.800	41	9	49	9	151	16.3	10.05	154.26	5191.2	5002.7	5054.4	5215.3	5307.2	5270.0	5191.2	4461.2	4773.3	4473.0	3676.1	4079.5
High	ENSMUSP00000109110.1	0.000	133.707	44	22	40	1	569	61.4	8.28	94.21	447.9	446.6	406.2	403.4	435.7	486.9	447.9	398.3	383.6	346.0	301.8	376.9
High	ENSMUSP00000129186.1	0.000	133.685	28	16	39	15	611	67.5	7.53	76.17	4564.9	5037.8	4835.2	4922.5	4907.5	5030.0	4564.9	4492.5	4566.3	4221.8	3399.2	3893.7
High	ENSMUSP00000099364.4	0.000	133.619	37	26	36	25	744	82.6	6.95	90.48	4402.5	4336.0	4503.8	4626.9	4578.4	4658.4	4402.5	3866.7	4253.3	3968.3	3171.3	3606.1
High	ENSMUSP00000020522.8	0.000	133.486	24	19	33	13	780	85.3	7.17	100.54	2271.0	2311.7	2357.7	2111.1	2041.4	1887.4	2271.0	2061.5	2226.6	1810.6	1414.0	1461.0
High	ENSMUSP00000100045.4	0.000	133.002	61	18	57	17	316	35.7	7.18	118.68	8102.7	7969.3	9185.5	8398.1	8377.7	8003.0	8102.7	7106.7	8674.6	7202.7	5802.9	6195.1
High	ENSMUSP00000034787.5	0.000	132.990	17	28	41	26	1821	206.6	8.85	94.40	4424.6	4589.6	4389.8	4528.5	4534.4	4659.0	4424.6	4092.8	4145.7	3883.9	3140.8	3606.5
High	ENSMUSP00000138571.1	0.000	132.918	29	23	36	1	934	101.0	8.41	103.60	128.1	132.0	106.2	115.4	92.0	104.4	128.1	117.7	100.3	99.0	63.7	80.8
High	ENSMUSP00000029663.6	0.000	132.870	65	15	35	15	319	35.1	8.57	98.55	4203.3	4366.3	4676.8	4567.9	4424.5	4374.5	4203.3	3893.7	4416.7	3917.7	3064.7	3386.3
High	ENSMUSP00000019118.3	0.000	132.511	28	24	51	24	962	109.6	5.24	91.25	6443.3	6321.6	6064.9	6022.4	6090.4	5785.8	6443.3	5637.4	5727.6	5165.2	4218.6	4478.8
High	ENSMUSP00000028617.6	0.000	132.253	49	21	47	21	504	56.8	5.92	88.24	6142.4	6022.2	6518.2	6462.9	6244.9	6133.3	6142.4	5370.4	6155.7	5543.0	4325.6	4747.8
High	ENSMUSP00000032279.5	0.000	131.369	25	25	34	25	1120	128.3	5.91	89.14	6950.9	7025.6	6862.4	7003.7	7031.3	6900.8	6950.9	6265.2	6480.7	6006.8	4870.3	5341.9
High	ENSMUSP00000003450.8	0.000	131.348	29	25	43	25	819	95.4	9.58	100.68	6616.8	6502.2	6504.3	6466.9	6365.2	6415.2	6616.8	5798.4	6142.6	5546.4	4408.9	4966.0
High	ENSMUSP00000038421.8	0.000	131.134	23	33	47	27	1449	164.7	8.54	90.61	5069.5	5002.2	5005.1	5057.4	5125.7	5228.1	5069.5	4460.8	4726.7	4337.5	3550.4	4047.1
High	ENSMUSP00000109227.1	0.000	131.084	77	16	39	16	207	23.5	6.70	85.13	5589.9	5370.5	5364.8	5705.9	5611.7	5725.4	5589.9	4789.2	5066.4	4893.7	3887.0	4432.0
High	ENSMUSP00000003183.5	0.000	131.024	34	15	37	15	499	56.8	6.20	88.58	7548.2	7099.7	7291.6	7285.5	7090.9	6922.2	7548.2	6331.3	6886.1	6248.5	4911.6	5358.5
High	ENSMUSP00000021063.6	0.000	130.691	43	19	36	18	456	52.9	7.06	93.88	5898.7	5520.1	5617.0	5506.7	5315.6	5329.9	5898.7	4922.6	5304.6	4722.9	3681.9	4125.9
High	ENSMUSP00000041814.8	0.000	129.985	26	21	35	21	949	105.8	6.57	94.64	4136.5	4122.1	3888.5	3916.6	3904.2	3959.7	4136.5	3675.9	3672.2	3359.1	2704.3	3065.2
High	ENSMUSP00000037613.6	0.000	129.548	50	16	44	16	327	34.3	10.24	98.66	5677.6	6174.4	6604.7	6520.4	6500.7	6536.0	5677.6	5506.1	6237.4	5592.3	4502.8	5059.5
High	ENSMUSP00000059801.6	0.000	129.296	29	19	33	16	780	85.2	8.00	96.69	3515.3	3382.7	3343.4	3404.6	3393.6	3309.9	3515.3	3016.6	3157.5	2920.0	2350.6	2562.2
High	ENSMUSP00000113874.1	0.000	129.134	24	19	33	19	1002	108.2	6.77	89.13	4864.7	4505.1	4261.1	4038.9	4184.3	4146.6	4864.7	4017.5	4024.1	3464.0	2898.3	3209.9
High	ENSMUSP00000140860.2	0.000	128.885	23	30	38	27	1460	161.0	8.72	78.81	4833.3	4709.8	4876.2	5007.7	4921.5	4733.6	4833.3	4200.0	4605.0	4294.9	3408.9	3664.3
High	ENSMUSP00000081141.6	0.000	128.671	43	23	44	23	483	53.2	7.23	105.33	7074.0	6688.2	7087.0	7392.9	7153.1	6763.5	7074.0	5964.3	6692.9	6340.6	4954.7	5235.6
High	ENSMUSP00000043703.8	0.000	128.638	23	21	33	21	1062	117.5	6.84	82.95	4748.5	4782.5	4744.6	4880.1	4761.2	5577.1	4748.5	4264.9	4480.7	4185.5	3297.9	4317.2
High	ENSMUSP00000029773.8	0.000	128.428	45	11	36	9	330	36.4	5.72	86.28	3234.2	3394.4	3535.6	3692.7	3749.3	3606.6	3234.2	3027.0	3339.0	3167.1	2597.0	2791.9
High	ENSMUSP00000027768.7	0.000	128.245	17	29	35	29	2243	247.5	6.55	90.50	5304.1	5445.5	5238.8	5306.6	5428.2	5564.3	5304.1	4856.1	4947.4	4551.3	3759.9	4307.3
High	ENSMUSP00000036881.8	0.000	128.227	30	22	34	22	837	94.9	6.51	89.00	5284.6	5489.5	5739.9	5429.0	5435.3	5393.4	5284.6	4895.3	5420.7	4656.2	3764.8	4175.0
High	ENSMUSP00000135647.1	0.000	128.050	45	17	75	1	440	48.5	5.54	172.71	398.8	350.0	322.1	305.4	316.2	372.7	398.8	312.1	304.2	261.9	219.0	288.5
High	ENSMUSP00000106085.2	0.000	127.992	65	11	215	5	126	13.9	10.32	348.08	11322.0	11628.2	13749.0	13921.2	13909.7	15685.5	11322.0	10369.6	12984.3	11939.7	9634.7	12142.1
High	ENSMUSP00000114717.1	0.000	127.961	15	27	38	27	2277	254.7	6.96	78.16	4473.4	4342.4	4421.0	4381.8	4315.1	4430.8	4473.4	3872.4	4175.1	3758.1	2988.9	3429.9
High	ENSMUSP00000111204.1	0.000	127.853	37	18	39	18	561	64.2	6.58	79.24	5494.4	5252.6	5234.9	5555.1	5767.8	5659.7	5494.4	4684.1	4943.8	4764.4	3995.1	4381.2
High	ENSMUSP00000031160.9	0.000	127.643	38	17	41	17	425	47.0	7.23	94.64	5401.8	5384.6	5748.4	6118.4	5901.7	5791.9	5401.8	4801.8	5428.7	5247.5	4087.9	4483.5
High	ENSMUSP00000099653.4	0.000	127.601	71	16	40	16	325	36.4	5.64	90.90	5820.4	5949.7	6042.2	5653.6	5968.4	5581.2	5820.4	5305.7	5706.2	4848.9	4134.1	4320.4
High	ENSMUSP00000050336.3	0.000	127.594	39	20	28	20	575	63.7	5.64	80.10	4263.7	4388.6	4527.7	4683.8	4670.1	4786.5	4263.7	3913.6	4275.9	4017.1	3234.8	3705.2
High	ENSMUSP00000033662.8	0.000	127.453	43	17	45	17	390	43.2	8.19	103.71	4579.6	4970.9	4858.1	4896.3	4938.2	4868.6	4579.6	4432.9	4587.9	4199.4	3420.5	3768.8
High	ENSMUSP00000045460.7	0.000	127.281	18	27	34	27	1843	211.1	7.01	88.44	4648.1	4650.1	4426.1	4189.0	4231.5	4175.6	4648.1	4146.8	4179.9	3592.7	2931.0	3232.3
High	ENSMUSP00000081782.3	0.000	127.172	24	22	30	22	1038	119.4	4.82	85.79	3934.4	4075.4	4278.8	3961.6	3838.5	3683.6	3934.4	3634.3	4040.8	3397.7	2658.8	2851.5
High	ENSMUSP00000001179.5	0.000	126.445	12	32	34	31	2916	331.1	5.38	78.10	5330.5	5399.7	5159.6	5215.3	5319.8	5338.1	5330.5	4815.3	4872.6	4473.0	3684.8	4132.2
High	ENSMUSP00000032179.7	0.000	126.428	16	25	37	25	1886	204.0	6.65	98.30	5266.4	5000.5	4977.6	5150.9	5333.4	5457.1	5266.4	4459.3	4700.8	4417.7	3694.2	4224.3
High	ENSMUSP00000001620.8	0.000	126.425	38	23	33	19	677	76.2	6.98	86.70	3896.5	4050.2	3934.8	4183.4	4028.1	4165.6	3896.5	3611.8	3716.0	3587.9	2790.1	3224.6
High	ENSMUSP00000113071.1	0.000	126.338	40	21	40	14	577	67.7	6.60	106.83	2944.4	3086.8	2864.0	3126.4	3046.4	3073.0	2944.4	2752.7	2704.7	2681.4	2110.1	2378.8
High	ENSMUSP00000004375.9	0.000	126.313	49	15	51	10	299	33.3	9.83	129.96	3126.0	3651.2	3497.2	3747.8	4031.7	3792.5	3126.0	3256.0	3302.7	3214.3	2792.6	2935.8
High	ENSMUSP00000060613.7	0.000	126.289	35	28	39	27	942	105.7	6.64	89.42	4841.9	4761.3	4797.5	4911.7	4837.6	5112.3	4841.9	4246.0	4530.7	4212.6	3350.8	3957.4
High	ENSMUSP00000029387.8	0.000	126.272	50	20	46	20	581	64.4	8.91	101.36	4922.9	4960.7	5176.1	5130.8	4982.8	4961.3	4922.9	4423.8	4888.2	4400.5	3451.4	3840.5
High	ENSMUSP00000129828.1	0.000	126.186	45	25	50	24	589	65.7	7.12	109.61	6085.5	5835.6	5893.9	5712.0	5803.3	6196.5	6085.5	5204.0	5566.1	4899.0	4019.7	4796.7
High	ENSMUSP00000068260.5	0.000	126.180	34	16	34	16	474	51.5	7.52	82.17	4930.3	4814.3	5037.2	5208.5	4830.2	4658.8	4930.3	4293.2	4757.1	4467.1	3345.7	3606.4
High	ENSMUSP00000062622.6	0.000	125.883	26	29	41	29	1223	136.4	8.44	93.78	5481.5	5798.1	5284.3	5417.8	5622.7	5606.6	5481.5	5170.5	4990.4	4646.6	3894.6	4340.1
High	ENSMUSP00000104511.3	0.000	125.870	41	26	43	25	673	75.8	5.50	97.40	6107.7	5875.2	5916.9	6609.4	6576.4	6878.6	6107.7	5239.3	5587.8	5668.6	4555.2	5324.7
High	ENSMUSP00000080354.7	0.000	125.800	49	21	63	21	403	46.1	10.21	120.73	8243.3	8271.9	9015.3	8656.3	8611.6	8455.9	8243.3	7376.6	8513.9	7424.2	5964.9	6545.7
High	ENSMUSP00000081572.3	0.000	125.767	41	18	31	18	521	58.3	7.28	89.22	4887.2	4957.5	4865.9	4870.3	4916.3	5029.3	4887.2	4420.9	4595.3	4177.1	3405.3	3893.2
High	ENSMUSP00000125806.2	0.000	125.166	43	11	46	11	214	24.6	10.08	133.42	7388.2	7336.9	7500.9	7279.3	7235.3	7145.2	7388.2	6542.8	7083.7	6243.2	5011.6	5531.1
High	ENSMUSP00000031697.8	0.000	125.117	32	24	41	24	776	89.6	8.00	73.31	5758.1	5713.5	5566.3	5496.1	5533.5	5511.4	5758.1	5095.1	5256.7	4713.8	3832.8	4266.4
High	ENSMUSP00000088298.4	0.000	125.039	37	15	116	2	379	39.6	9.01	207.11	602.9	633.5	751.3	749.4	666.8	705.7	602.9	564.9	709.5	642.7	461.9	546.3
High	ENSMUSP00000076971.6	0.000	124.927	35	21	37	21	708	80.8	6.76	83.01	6622.1	6529.0	6675.8	6527.1	6365.2	6395.4	6622.1	5822.3	6304.5	5598.0	4408.9	4950.7
High	ENSMUSP00000054556.7	0.000	124.839	34	13	137	2	463	50.4	9.03	233.53	1263.1	1543.2	1379.5	1534.1	1619.0	1393.6	1263.1	1376.2	1302.8	1315.7	1121.4	1078.8
High	ENSMUSP00000030381.7	0.000	124.692	38	21	41	18	591	66.6	6.58	83.45	4866.7	4945.6	4939.4	4789.5	4720.2	4512.2	4866.7	4410.3	4664.7	4107.8	3269.5	3492.9
High	ENSMUSP00000117022.1	0.000	124.659	74	12	58	4	152	17.2	7.37	125.43	1419.8	1173.4	1217.4	1225.8	1272.3	1368.8	1419.8	1046.4	1149.7	1051.3	881.3	1059.6
High	ENSMUSP00000146969.1	0.000	124.614	45	15	35	15	417	46.5	8.82	102.23	3581.5	3718.9	3578.8	4234.4	4064.3	4019.8	3581.5	3316.4	3379.8	3631.7	2815.2	3111.7
High	ENSMUSP00000054863.5	0.000	124.576	56	14	36	8	356	37.5	7.09	117.70	2669.7	2684.8	2567.8	2407.9	2492.0	2381.2	2669.7	2394.2	2425.0	2065.2	1726.1	1843.3
High	ENSMUSP00000022380.7	0.000	123.845	56	19	41	19	389	44.1	7.49	91.35	5679.8	5796.4	5771.2	5855.5	5832.7	6004.5	5679.8	5169.0	5450.2	5022.0	4040.1	4648.1
High	ENSMUSP00000025375.7	0.000	123.827	20	27	50	27	1100	123.7	8.65	98.52	7482.4	7206.1	7000.5	6640.4	6864.3	6596.6	7482.4	6426.1	6611.2	5695.2	4754.6	5106.4
High	ENSMUSP00000103474.3	0.000	123.743	46	16	41	16	371	42.4	5.43	92.98	6888.3	6864.6	7412.3	6634.4	6477.9	6363.3	6888.3	6121.6	7000.1	5690.1	4487.0	4925.8
High	ENSMUSP00000109203.1	0.000	123.318	12	24	35	24	2476	278.4	6.68	73.49	5847.8	6011.0	5760.2	5695.0	5599.4	5795.0	5847.8	5360.4	5439.8	4884.4	3878.5	4485.9
High	ENSMUSP00000147887.1	0.000	123.250	17	30	38	30	2064	232.7	4.97	78.80	5571.5	5555.2	5296.0	5394.0	5440.0	5406.8	5571.5	4953.9	5001.5	4626.2	3768.1	4185.4
High	ENSMUSP00000152229.1	0.000	123.183	30	27	43	27	1036	117.3	7.20	92.68	6633.8	6796.4	6743.4	6646.3	6695.9	6677.7	6633.8	6060.8	6368.4	5700.3	4638.0	5169.2
High	ENSMUSP00000142012.1	0.000	123.133	46	14	72	13	253	28.3	10.08	174.56	10071.8	9579.8	9445.5	9525.2	9680.5	10265.9	10071.8	8542.9	8920.2	8169.4	6705.3	7946.8
High	ENSMUSP00000116492.1	0.000	123.040	56	11	41	10	225	24.7	4.69	109.76	5221.5	4679.2	4886.0	4779.6	4972.7	5641.9	5221.5	4172.7	4614.3	4099.3	3444.4	4367.4
High	ENSMUSP00000071788.5	0.000	123.003	28	20	41	20	831	92.7	7.34	85.49	5249.8	5188.5	5254.0	5007.6	5075.7	4760.6	5249.8	4626.9	4961.8	4294.8	3515.7	3685.2
High	ENSMUSP00000063714.5	0.000	122.773	37	8	44	8	204	23.4	5.20	68.83	4926.2	4576.1	4799.2	4678.7	4571.1	4424.0	4926.2	4080.8	4532.3	4012.7	3166.2	3424.6
High	ENSMUSP00000022793.8	0.000	122.704	18	20	30	20	1338	150.6	5.91	73.02	4483.8	4325.1	4420.3	4499.3	4450.5	4551.7	4483.8	3857.0	4174.5	3858.9	3082.7	3523.5
High	ENSMUSP00000035328.7	0.000	122.517	25	20	33	20	1053	117.9	6.11	83.62	3803.4	3564.5	3635.2	3795.1	3768.4	3526.8	3803.4	3178.7	3433.0	3254.9	2610.2	2730.1
High	ENSMUSP00000126069.2	0.000	122.213	39	14	111	1	357	37.1	8.31	198.39	98.3	136.2	161.4	177.3	164.7	156.6	98.3	121.5	152.4	152.1	114.1	121.2
High	ENSMUSP00000021197.3	0.000	122.141	42	18	37	18	455	52.5	6.48	84.79	6730.6	6409.1	6349.6	5893.5	5885.3	5714.8	6730.6	5715.4	5996.5	5054.6	4076.5	4423.8
High	ENSMUSP00000099302.3	0.000	121.969	24	28	36	28	1196	133.2	6.51	83.37	5319.5	5075.0	4916.2	5045.8	5239.8	5013.6	5319.5	4525.7	4642.8	4327.6	3629.4	3881.0
High	ENSMUSP00000126621.2	0.000	121.538	32	18	34	18	727	79.7	5.72	81.28	5228.4	5117.5	4866.3	3402.5	3484.5	3713.9	5228.4	4563.6	4595.7	2918.2	2413.6	2874.9
High	ENSMUSP00000078602.5	0.000	121.531	21	21	42	20	1029	118.2	8.47	81.90	5499.4	5601.0	5754.9	5580.3	5453.9	5598.0	5499.4	4994.8	5434.8	4786.0	3777.7	4333.4
High	ENSMUSP00000015435.4	0.000	121.512	37	15	33	8	447	50.5	5.08	83.38	2831.8	2816.9	2676.0	2906.9	2909.2	2775.5	2831.8	2512.0	2527.2	2493.1	2015.1	2148.5
High	ENSMUSP00000024727.8	0.000	121.500	31	18	30	18	802	92.1	8.02	79.90	3076.7	3159.1	3261.9	3219.3	3180.1	3102.8	3076.7	2817.2	3080.5	2761.1	2202.7	2401.9
High	ENSMUSP00000020756.8	0.000	121.376	37	26	36	26	783	85.6	8.03	77.63	6327.1	5960.4	6300.7	6379.2	6162.2	6529.1	6327.1	5315.3	5950.3	5471.2	4268.3	5054.2
High	ENSMUSP00000152412.1	0.000	121.275	39	24	44	24	634	74.1	9.52	91.32	5516.3	5726.3	5669.5	5683.2	5764.9	5765.2	5516.3	5106.5	5354.2	4874.3	3993.1	4462.8
High	ENSMUSP00000022281.3	0.000	121.227	29	27	40	26	1040	117.6	6.40	92.85	4957.9	4974.5	5133.6	5331.1	5209.3	5222.2	4957.9	4436.1	4848.1	4572.3	3608.3	4042.5
High	ENSMUSP00000029382.7	0.000	121.118	52	18	38	18	370	40.7	7.43	100.57	6523.5	6150.8	7148.7	6646.9	6289.8	6118.2	6523.5	5485.1	6751.1	5700.8	4356.7	4736.1
High	ENSMUSP00000003038.8	0.000	120.996	28	24	34	15	938	104.0	6.93	83.12	2955.3	3084.6	3039.2	2911.3	2981.0	2943.6	2955.3	2750.7	2870.2	2496.9	2064.8	2278.6
High	ENSMUSP00000079022.1	0.000	120.947	27	13	55	1	364	39.3	7.44	143.71	142.8	185.6	154.6	250.2	200.5	131.6	142.8	165.5	146.0	214.6	138.9	101.9
High	ENSMUSP00000005826.7	0.000	120.879	27	12	41	12	464	51.7	8.57	75.90	5724.8	5493.9	5694.1	5929.5	5939.9	6217.2	5724.8	4899.3	5377.4	5085.5	4114.3	4812.7
High	ENSMUSP00000006435.7	0.000	120.797	36	16	33	16	511	56.5	5.81	70.58	4961.6	4737.0	4708.5	4971.7	4934.3	4826.5	4961.6	4224.3	4446.6	4264.0	3417.8	3736.2
High	ENSMUSP00000028916.8	0.000	120.597	25	15	29	12	767	86.4	6.96	78.64	3410.6	3181.3	2850.9	2787.6	2794.6	2696.6	3410.6	2837.0	2692.3	2390.8	1935.7	2087.4
High	ENSMUSP00000021425.6	0.000	120.431	58	17	37	17	338	38.1	5.53	88.88	4791.7	4586.1	4788.9	4957.3	4707.4	4741.4	4791.7	4089.7	4522.6	4251.7	3260.6	3670.3
High	ENSMUSP00000120911.1	0.000	120.395	27	17	29	17	801	88.2	6.81	83.38	4003.8	3983.2	3857.1	3925.3	3893.5	4101.2	4003.8	3552.1	3642.6	3366.6	2696.9	3174.7
High	ENSMUSP00000127098.1	0.000	120.153	37	15	48	15	358	39.7	9.29	92.87	7176.6	7200.0	7021.1	7118.1	7255.9	8152.8	7176.6	6420.7	6630.6	6104.9	5025.9	6311.1
High	ENSMUSP00000101858.3	0.000	120.055	22	13	36	10	518	52.6	9.36	83.17	4917.9	4887.1	4837.4	4738.7	4876.9	4848.0	4917.9	4358.1	4568.4	4064.2	3378.0	3752.8
High	ENSMUSP00000007708.7	0.000	120.036	35	18	36	13	589	65.3	5.11	87.71	4697.2	4638.0	4589.1	4604.6	4703.2	4314.8	4697.2	4136.0	4333.9	3949.2	3257.7	3340.1
High	ENSMUSP00000002979.8	0.000	120.009	18	29	36	27	1834	202.3	5.01	74.39	4423.9	4543.0	4287.8	4669.3	4736.4	4759.9	4423.9	4051.3	4049.3	4004.7	3280.7	3684.6
High	ENSMUSP00000043123.7	0.000	119.779	27	27	34	27	875	100.4	5.97	91.82	5110.6	5105.5	5280.4	5340.2	5184.2	5356.3	5110.6	4552.9	4986.7	4580.1	3590.9	4146.3
High	ENSMUSP00000018727.3	0.000	119.521	33	11	54	11	465	51.8	5.59	104.12	5757.3	5673.2	5074.5	4435.0	4537.6	4432.9	5757.3	5059.2	4792.3	3803.7	3143.0	3431.5
High	ENSMUSP00000072620.5	0.000	119.394	46	14	64	6	434	47.0	7.18	184.33	1159.4	1079.0	924.8	940.5	919.5	1040.3	1159.4	962.2	873.4	806.6	636.9	805.3
High	ENSMUSP00000099907.3	0.000	118.857	31	23	31	23	1162	126.5	4.54	86.29	4873.3	4814.5	4829.0	4806.4	4741.3	4786.2	4873.3	4293.4	4560.4	4122.3	3284.1	3705.0
High	ENSMUSP00000029446.8	0.000	118.730	33	26	41	26	798	88.7	6.37	88.88	5966.9	6188.5	6481.8	5891.5	6167.1	5810.1	5966.9	5518.7	6121.3	5052.9	4271.7	4497.6
High	ENSMUSP00000146055.1	0.000	118.614	37	14	28	9	544	60.6	5.86	79.32	2707.9	2666.8	2881.8	2815.6	2697.3	2569.4	2707.9	2378.2	2721.5	2414.8	1868.3	1989.0
High	ENSMUSP00000018744.8	0.000	118.490	47	20	42	19	478	52.6	6.95	87.34	5139.5	5069.9	5071.0	5059.2	5029.2	5119.2	5139.5	4521.2	4789.0	4339.1	3483.5	3962.8
High	ENSMUSP00000032824.9	0.000	118.399	49	17	30	17	418	47.4	5.21	93.87	3857.8	3729.7	4049.8	4054.9	3876.2	3751.3	3857.8	3326.0	3824.6	3477.7	2684.9	2903.9
High	ENSMUSP00000023104.5	0.000	118.391	42	22	31	22	660	74.1	7.99	77.81	4898.5	4615.7	4680.0	4663.3	4520.4	4597.1	4898.5	4116.1	4419.7	3999.5	3131.1	3558.6
High	ENSMUSP00000033683.7	0.000	118.383	55	16	59	16	263	29.6	10.15	150.93	7657.4	7424.3	8120.8	8450.7	8243.4	7887.5	7657.4	6620.7	7669.2	7247.8	5709.9	6105.7
High	ENSMUSP00000068267.6	0.000	118.341	61	16	29	16	350	38.4	5.12	75.17	5153.6	5166.7	5428.5	4657.2	4640.1	4546.7	5153.6	4607.5	5126.6	3994.3	3214.0	3519.6
High	ENSMUSP00000083705.5	0.000	118.333	55	16	41	16	317	34.2	6.25	94.31	6443.3	6161.5	6497.6	6568.7	6598.9	6676.8	6443.3	5494.6	6136.2	5633.7	4570.8	5168.5
High	ENSMUSP00000031565.8	0.000	118.301	45	19	44	19	493	54.5	6.89	107.28	4571.6	4768.4	4726.8	4888.6	4808.0	4503.9	4571.6	4252.3	4463.9	4192.8	3330.3	3486.5
High	ENSMUSP00000097154.4	0.000	118.292	25	29	41	29	1167	131.2	6.79	78.41	4989.8	4916.4	4884.0	5268.3	5219.6	5377.7	4989.8	4384.3	4612.4	4518.4	3615.4	4162.9
High	ENSMUSP00000022480.7	0.000	117.732	23	21	37	13	1029	116.5	6.84	84.07	2659.9	2497.6	2432.5	2625.0	2633.0	2700.4	2659.9	2227.3	2297.2	2251.4	1823.8	2090.4
High	ENSMUSP00000049355.4	0.000	117.708	38	22	41	22	558	62.7	8.13	99.57	6312.7	6335.4	6922.5	6728.1	6461.9	6149.3	6312.7	5649.7	6537.5	5770.4	4475.9	4760.2
High	ENSMUSP00000028817.6	0.000	117.482	52	13	49	13	261	28.8	4.77	122.17	7453.8	7207.8	7021.2	6762.9	7092.2	6831.2	7453.8	6427.7	6630.7	5800.3	4912.5	5288.0
High	ENSMUSP00000030169.8	0.000	117.420	36	9	23	9	353	38.4	8.87	88.14	3042.5	3112.4	3246.3	3104.3	3172.1	3192.5	3042.5	2775.5	3065.8	2662.4	2197.2	2471.3
High	ENSMUSP00000047157.6	0.000	117.333	20	29	40	29	1481	170.2	6.27	74.69	5893.8	5888.9	5603.3	5602.0	5560.9	5642.9	5893.8	5251.5	5291.7	4804.6	3851.8	4368.2
High	ENSMUSP00000107323.1	0.000	117.079	29	22	29	22	967	108.1	6.23	81.42	4182.4	4131.1	4041.8	4245.5	4286.2	4402.3	4182.4	3684.0	3817.0	3641.2	2968.9	3407.8
High	ENSMUSP00000096549.4	0.000	116.798	43	13	34	13	326	36.1	9.04	82.70	3450.7	3590.3	3687.8	3785.6	3729.8	3654.3	3450.7	3201.7	3482.7	3246.8	2583.5	2828.8
High	ENSMUSP00000118911.1	0.000	116.643	22	19	30	19	1074	116.8	9.04	73.92	4228.4	4051.2	4134.8	4184.4	4018.3	4266.0	4228.4	3612.7	3904.8	3588.8	2783.3	3302.3
High	ENSMUSP00000109552.3	0.000	116.517	22	23	31	22	1281	141.6	5.90	70.19	4341.8	4395.9	4244.2	4425.8	4518.2	4265.7	4341.8	3920.1	4008.2	3795.8	3129.6	3302.1
High	ENSMUSP00000071616.6	0.000	116.478	53	19	49	19	270	31.4	10.89	99.36	7064.4	6606.3	7109.1	7171.9	7037.8	7185.6	7064.4	5891.3	6713.7	6151.1	4874.8	5562.4
High	ENSMUSP00000059033.8	0.000	116.268	29	25	31	20	1029	115.1	5.43	71.88	2712.6	2779.9	2771.1	2785.1	2748.2	2671.6	2712.6	2479.0	2617.0	2388.7	1903.6	2068.1
High	ENSMUSP00000053474.6	0.000	115.970	45	22	37	1	575	61.9	8.38	81.52	41.7	39.4	40.2	42.1	37.1	31.5	41.7	35.1	38.0	36.1	25.7	24.4
High	ENSMUSP00000042207.9	0.000	115.898	32	23	36	17	860	97.2	9.19	87.07	3570.3	3555.3	3710.6	3686.1	3600.8	3514.4	3570.3	3170.5	3504.2	3161.4	2494.1	2720.5
High	ENSMUSP00000078469.5	0.000	115.765	23	21	38	21	949	107.6	9.33	87.55	5329.3	5403.6	5505.8	5457.5	5244.1	5410.4	5329.3	4818.7	5199.6	4680.7	3632.4	4188.2
High	ENSMUSP00000154757.1	0.000	115.740	41	12	46	1	300	33.0	5.03	99.81	895.9	862.2	884.5	884.8	898.3	859.2	895.9	768.9	835.3	758.9	622.2	665.1
High	ENSMUSP00000127641.2	0.000	115.382	40	13	32	13	437	50.6	8.57	79.77	5138.4	5004.6	4886.0	5268.7	5166.0	5290.7	5138.4	4462.9	4614.3	4518.8	3578.3	4095.5
High	ENSMUSP00000076503.6	0.000	115.097	35	26	42	26	751	83.5	6.92	77.11	5610.4	5658.1	6281.7	6413.4	6144.1	6073.4	5610.4	5045.7	5932.3	5500.5	4255.8	4701.4
High	ENSMUSP00000132590.1	0.000	115.008	54	10	59	2	267	30.2	8.72	121.22	1508.5	1832.7	2063.4	2079.3	2085.7	1643.6	1508.5	1634.3	1948.6	1783.3	1444.7	1272.3
High	ENSMUSP00000076294.5	0.000	114.997	44	13	32	5	362	38.2	6.79	92.86	1100.2	1092.6	1185.5	1180.1	1134.5	1121.6	1100.2	974.3	1119.6	1012.1	785.8	868.2
High	ENSMUSP00000148901.1	0.000	114.952	10	24	28	11	2544	271.8	5.57	67.18	1722.9	1620.0	1518.6	1488.4	1648.6	1580.4	1722.9	1444.7	1434.1	1276.5	1141.9	1223.4
High	ENSMUSP00000146023.1	0.000	114.731	21	19	40	3	1096	115.2	8.66	86.33	875.6	899.5	915.2	962.7	905.4	970.7	875.6	802.1	864.3	825.7	627.1	751.4
High	ENSMUSP00000124625.1	0.000	114.321	41	16	30	16	481	54.3	6.89	85.05	4158.4	4051.2	4246.4	3974.6	3911.3	3799.3	4158.4	3612.7	4010.2	3408.9	2709.2	2941.0
High	ENSMUSP00000039243.4	0.000	114.222	38	17	25	16	519	58.4	5.12	66.05	3834.1	3673.1	3888.0	3881.4	3753.1	3665.7	3834.1	3275.5	3671.8	3328.9	2599.6	2837.6
High	ENSMUSP00000152109.1	0.000	114.064	45	19	30	19	440	49.7	8.94	71.74	4581.8	4815.4	4927.1	5285.1	5184.9	5478.0	4581.8	4294.2	4653.1	4532.8	3591.4	4240.5
High	ENSMUSP00000025851.3	0.000	114.060	26	15	29	15	738	82.8	5.38	81.09	4777.8	4697.9	4692.7	4706.6	4599.8	4495.4	4777.8	4189.4	4431.7	4036.7	3186.1	3479.9
High	ENSMUSP00000023759.4	0.000	113.974	45	19	34	17	515	58.2	9.25	87.95	4842.0	4718.5	4658.9	4349.6	4290.7	4577.2	4842.0	4207.8	4399.8	3730.5	2972.0	3543.2
High	ENSMUSP00000079991.7	0.000	113.912	24	24	32	24	1265	147.5	6.77	62.32	4498.9	4409.8	4036.5	4219.4	4331.7	4200.1	4498.9	3932.5	3812.0	3618.8	3000.4	3251.3
High	ENSMUSP00000071956.3	0.000	113.751	40	23	37	23	602	68.0	6.84	99.81	5571.5	5554.6	5421.8	5404.1	5414.2	5436.0	5571.5	4953.4	5120.3	4634.9	3750.2	4208.0
High	ENSMUSP00000078940.7	0.000	113.583	38	22	37	21	636	68.6	5.21	89.48	5275.1	5178.9	5919.6	5623.1	5481.2	5222.8	5275.1	4618.4	5590.4	4822.7	3796.6	4043.0
High	ENSMUSP00000123590.1	0.000	113.541	31	17	34	17	793	87.0	5.17	85.39	4560.1	4651.1	4844.6	4939.2	4818.7	4759.0	4560.1	4147.7	4575.2	4236.2	3337.7	3683.9
High	ENSMUSP00000110155.1	0.000	113.520	33	14	32	14	603	66.0	8.12	82.93	4420.6	4497.3	4296.9	4627.1	4614.5	4702.1	4420.6	4010.5	4057.9	3968.5	3196.3	3639.9
High	ENSMUSP00000007130.8	0.000	113.447	30	19	27	15	781	85.4	5.86	67.13	3141.9	3197.0	3033.3	3082.3	3038.9	3562.6	3141.9	2851.0	2864.6	2643.6	2104.9	2757.8
High	ENSMUSP00000126192.1	0.000	113.280	39	15	44	13	555	59.3	9.16	92.24	3314.9	3697.4	3986.0	3683.4	3896.1	4063.3	3314.9	3297.2	3764.3	3159.1	2698.7	3145.4
High	ENSMUSP00000089728.6	0.000	113.189	41	16	27	16	493	56.0	5.24	70.24	3520.7	3454.1	3664.5	3731.3	3632.8	3804.3	3520.7	3080.2	3460.7	3200.2	2516.3	2944.9
High	ENSMUSP00000065836.5	0.000	113.020	14	20	30	20	1759	196.6	7.01	72.50	4051.4	3868.3	3761.8	3752.1	3805.9	3851.3	4051.4	3449.6	3552.6	3218.0	2636.2	2981.3
High	ENSMUSP00000022629.8	0.000	112.612	44	17	30	14	572	62.2	6.38	84.85	3520.8	3512.8	3599.1	3612.8	3549.5	3562.3	3520.8	3132.6	3398.9	3098.6	2458.6	2757.6
High	ENSMUSP00000035055.10	0.000	112.276	29	26	35	26	1125	117.4	4.98	65.74	4265.8	4237.0	4392.3	4769.9	4654.2	4746.3	4265.8	3778.4	4148.0	4091.0	3223.8	3674.1
High	ENSMUSP00000048153.7	0.000	112.258	37	17	72	2	388	42.1	9.99	91.02	1219.6	1348.2	1414.0	1450.7	1424.1	1452.7	1219.6	1202.3	1335.4	1244.2	986.4	1124.5
High	ENSMUSP00000041299.3	0.000	112.191	31	21	33	21	858	95.8	5.01	77.85	5107.4	4933.6	5156.2	5245.5	5124.2	5147.1	5107.4	4399.6	4869.4	4498.9	3549.3	3984.4
High	ENSMUSP00000078589.6	0.000	112.018	48	11	37	9	322	35.7	9.88	68.48	2885.2	3012.0	3039.4	2829.4	2848.6	2773.0	2885.2	2686.0	2870.4	2426.7	1973.1	2146.6
High	ENSMUSP00000102891.2	0.000	111.508	23	25	33	25	1409	154.8	7.52	83.57	4001.7	4044.8	4064.8	4067.1	3978.1	4174.3	4001.7	3607.0	3838.7	3488.2	2755.5	3231.3
High	ENSMUSP00000106975.1	0.000	111.393	56	11	58	4	216	24.4	7.49	127.12	651.7	641.3	904.9	830.6	761.0	660.5	651.7	571.9	854.6	712.4	527.1	511.3
High	ENSMUSP00000034326.6	0.000	111.250	24	22	31	22	1200	132.3	8.03	72.69	3393.9	3449.5	3383.5	3375.8	3393.0	3385.0	3393.9	3076.1	3195.3	2895.3	2350.2	2620.3
High	ENSMUSP00000020649.7	0.000	111.069	28	36	40	35	1312	153.5	7.01	64.89	6170.7	6004.5	6133.6	6098.6	6117.3	6087.1	6170.7	5354.6	5792.5	5230.5	4237.2	4712.0
High	ENSMUSP00000128257.1	0.000	110.623	34	11	40	11	331	38.1	5.80	77.54	5572.9	5656.9	6090.0	5881.0	5692.0	5767.7	5572.9	5044.6	5751.3	5043.9	3942.6	4464.8
High	ENSMUSP00000010241.6	0.000	110.559	34	18	36	18	618	70.3	8.73	76.24	4952.6	5016.8	5089.8	5000.8	4970.3	5012.8	4952.6	4473.8	4806.7	4289.0	3442.7	3880.4
High	ENSMUSP00000028225.5	0.000	110.549	35	14	27	14	504	55.9	5.21	73.81	2532.8	2595.2	2750.3	2908.4	2758.9	2554.3	2532.8	2314.3	2597.3	2494.4	1911.0	1977.3
High	ENSMUSP00000088493.5	0.000	110.526	14	22	25	22	1864	207.0	4.34	69.87	3968.3	3988.7	3674.5	4553.4	4575.3	4661.5	3968.3	3557.0	3470.1	3905.3	3169.1	3608.5
High	ENSMUSP00000028610.3	0.000	110.503	46	19	29	19	527	59.8	7.88	61.49	3710.5	4254.4	3722.1	4048.5	4408.1	4218.3	3710.5	3793.9	3515.1	3472.2	3053.3	3265.4
High	ENSMUSP00000027810.7	0.000	110.206	21	12	45	12	507	54.3	9.04	88.88	4546.2	4598.2	4572.5	4832.7	4739.0	4668.9	4546.2	4100.5	4318.2	4144.8	3282.5	3614.2
High	ENSMUSP00000047665.9	0.000	110.136	28	9	36	9	361	40.1	6.21	77.32	4599.4	4452.0	4537.1	4664.3	4501.9	4269.7	4599.4	3970.1	4284.8	4000.4	3118.3	3305.2
High	ENSMUSP00000023510.6	0.000	109.973	36	17	31	17	481	52.3	6.61	64.20	4826.7	4844.4	4591.7	4679.0	4867.3	4768.9	4826.7	4320.1	4336.3	4013.0	3371.4	3691.6
High	ENSMUSP00000041906.9	0.000	109.602	28	22	30	22	958	108.8	7.53	67.29	3886.3	3960.9	3788.0	3868.5	3873.6	3706.1	3886.3	3532.2	3577.3	3317.9	2683.1	2868.9
High	ENSMUSP00000025979.6	0.000	109.560	36	22	34	22	795	87.2	7.55	70.52	3295.0	3268.1	3326.1	3521.0	3446.1	3447.8	3295.0	2914.4	3141.1	3019.8	2387.0	2668.9
High	ENSMUSP00000105393.1	0.000	109.207	33	21	32	3	860	97.3	8.31	68.04	511.7	577.7	581.9	484.0	474.3	500.7	511.7	515.2	549.5	415.1	328.5	387.6
High	ENSMUSP00000015100.8	0.000	108.867	58	15	38	5	327	37.2	6.19	81.88	1476.2	1541.4	1394.1	1465.8	1518.9	1655.0	1476.2	1374.6	1316.6	1257.2	1052.1	1281.1
High	ENSMUSP00000003572.8	0.000	108.867	36	24	38	24	729	81.8	6.65	82.68	6128.0	5834.8	5850.1	6682.4	6459.9	5950.9	6128.0	5203.3	5524.7	5731.2	4474.5	4606.6
High	ENSMUSP00000059395.8	0.000	108.802	44	17	39	4	472	51.0	8.40	91.24	1461.3	1445.3	1549.8	1563.3	1517.5	1498.1	1461.3	1288.9	1463.6	1340.8	1051.1	1159.7
High	ENSMUSP00000036555.9	0.000	108.759	21	22	33	22	1082	119.2	5.03	80.50	5043.1	4723.3	4590.2	4302.3	4432.9	4308.1	5043.1	4212.1	4334.9	3689.9	3070.5	3334.9
High	ENSMUSP00000129654.1	0.000	108.490	27	21	29	12	833	95.3	4.94	64.81	1232.1	1254.4	1351.4	1250.1	1246.5	1167.2	1232.1	1118.6	1276.2	1072.2	863.4	903.5
High	ENSMUSP00000031534.6	0.000	108.373	37	24	32	24	717	83.5	5.66	69.82	4681.2	4737.8	4530.8	4577.2	4727.3	4677.7	4681.2	4225.0	4278.8	3925.7	3274.4	3621.0
High	ENSMUSP00000117493.2	0.000	108.330	16	26	33	26	1855	215.4	8.50	71.79	4937.1	4979.0	4811.8	4729.1	4763.2	4882.8	4937.1	4440.1	4544.2	4056.0	3299.3	3779.8
High	ENSMUSP00000030207.8	0.000	108.298	33	17	33	16	528	59.7	9.13	78.37	3992.9	4252.2	5011.0	4977.0	4767.4	5033.6	3992.9	3792.0	4732.3	4268.6	3302.2	3896.5
High	ENSMUSP00000009099.6	0.000	108.055	35	23	34	17	715	80.7	9.29	70.48	2644.3	2760.6	2891.8	2815.7	2741.2	2745.6	2644.3	2461.8	2731.0	2414.9	1898.7	2125.4
High	ENSMUSP00000048416.8	0.000	107.877	59	21	37	20	406	46.3	5.83	87.65	4479.2	4468.1	4304.5	4231.3	4292.1	4244.4	4479.2	3984.5	4065.1	3629.0	2973.0	3285.6
High	ENSMUSP00000000767.5	0.000	107.794	31	19	33	19	644	71.4	8.18	81.72	4174.1	4344.0	4400.0	4263.0	4216.4	3976.6	4174.1	3873.8	4155.3	3656.2	2920.5	3078.3
High	ENSMUSP00000029046.8	0.000	107.738	73	8	48	8	135	15.1	6.54	115.03	9010.7	9064.3	9647.7	9340.9	9264.7	8744.9	9010.7	8083.2	9111.1	8011.3	6417.3	6769.4
High	ENSMUSP00000122471.1	0.000	107.642	64	13	30	13	200	22.4	5.44	82.18	4635.8	4498.5	4349.7	4470.2	4471.3	4255.3	4635.8	4011.6	4107.8	3833.9	3097.1	3294.0
High	ENSMUSP00000125403.1	0.000	107.487	28	20	39	20	745	86.8	7.01	66.97	5922.9	6095.4	5985.9	6305.5	7242.8	5746.6	5922.9	5435.7	5653.0	5408.0	5016.8	4448.4
High	ENSMUSP00000030665.6	0.000	107.459	45	16	36	16	332	38.3	5.26	81.42	5800.5	5580.0	6242.9	5888.5	5607.5	5338.5	5800.5	4976.0	5895.7	5050.3	3884.1	4132.5
High	ENSMUSP00000101714.2	0.000	107.436	17	22	26	22	1549	172.3	6.80	70.19	3831.0	4003.4	3934.4	4010.2	3840.4	4173.4	3831.0	3570.1	3715.6	3439.4	2660.1	3230.6
High	ENSMUSP00000029061.5	0.000	107.375	21	19	30	18	1067	113.0	7.81	75.25	4388.5	4498.6	4679.7	4443.5	4370.0	4558.2	4388.5	4011.7	4419.4	3811.0	3026.9	3528.5
High	ENSMUSP00000022507.5	0.000	107.328	31	13	26	12	523	58.7	6.67	74.90	3089.6	3195.1	3331.4	3422.0	3334.0	3425.4	3089.6	2849.3	3146.1	2934.9	2309.3	2651.6
High	ENSMUSP00000051888.9	0.000	107.301	50	18	37	4	284	32.8	4.77	72.80	719.2	644.8	743.4	824.6	959.3	794.9	719.2	575.0	702.1	707.2	664.5	615.3
High	ENSMUSP00000129465.2	0.000	107.221	41	12	26	5	371	39.3	7.52	80.72	840.4	895.1	868.5	894.1	906.1	884.3	840.4	798.2	820.2	766.8	627.6	684.5
High	ENSMUSP00000035237.6	0.000	107.112	23	17	27	15	962	108.3	5.64	63.16	1947.4	1958.4	1889.3	1870.6	1986.8	1808.8	1947.4	1746.4	1784.2	1604.3	1376.2	1400.2
High	ENSMUSP00000025778.7	0.000	107.098	24	17	25	17	1025	113.2	7.56	73.07	3408.3	3390.0	3340.1	3395.2	3351.0	3360.6	3408.3	3023.1	3154.3	2911.9	2321.1	2601.4
High	ENSMUSP00000086370.5	0.000	107.071	33	20	31	2	796	90.0	8.19	66.51	255.3	301.8	325.2	208.8	220.2	220.4	255.3	269.1	307.1	179.1	152.5	170.6
High	ENSMUSP00000150589.1	0.000	107.061	24	21	35	21	987	114.2	6.27	67.93	4705.7	4668.4	4492.6	4482.4	4436.2	4272.3	4705.7	4163.1	4242.7	3844.4	3072.8	3307.2
High	ENSMUSP00000054424.9	0.000	107.050	26	21	31	19	962	105.7	10.08	77.92	3962.4	3871.0	3609.0	3660.5	3719.1	3928.2	3962.4	3452.0	3408.3	3139.5	2576.1	3040.8
High	ENSMUSP00000030117.4	0.000	106.960	32	16	27	16	513	57.5	7.18	74.41	3862.4	4207.4	4204.5	4234.9	4191.5	4308.9	3862.4	3752.0	3970.7	3632.1	2903.3	3335.5
High	ENSMUSP00000024885.8	0.000	106.920	23	22	36	22	1052	120.3	5.71	73.77	5841.3	6190.2	6141.5	6170.5	6198.0	6236.2	5841.3	5520.2	5799.9	5292.2	4293.1	4827.4
High	ENSMUSP00000068103.3	0.000	106.738	26	13	31	13	552	61.2	8.78	81.10	4137.1	4262.2	4500.7	4615.7	4544.8	4767.5	4137.1	3800.9	4250.4	3958.7	3148.0	3690.5
High	ENSMUSP00000123605.1	0.000	106.644	40	13	77	9	303	34.3	6.38	137.11	3998.4	3926.4	4424.4	4388.2	4141.0	3758.4	3998.4	3501.4	4178.3	3763.6	2868.3	2909.4
High	ENSMUSP00000151842.1	0.000	106.407	32	24	33	24	1029	114.9	5.49	51.23	4535.6	5030.6	4435.4	4702.8	4886.2	4899.5	4535.6	4486.1	4188.7	4033.4	3384.5	3792.7
High	ENSMUSP00000028004.9	0.000	106.270	33	15	30	15	518	55.9	7.46	88.95	4734.1	4560.7	4817.5	4916.2	4781.0	4734.0	4734.1	4067.1	4549.6	4216.4	3311.6	3664.6
High	ENSMUSP00000002889.4	0.000	106.219	21	24	33	24	1271	144.7	6.06	73.24	4235.0	4202.6	4065.7	4032.9	3981.5	4048.7	4235.0	3747.7	3839.6	3458.9	2757.8	3134.1
High	ENSMUSP00000110547.2	0.000	106.084	40	15	40	14	298	32.9	9.01	88.40	6261.7	6464.6	7116.9	7591.0	7363.8	7756.8	6261.7	5764.9	6721.1	6510.5	5100.6	6004.5
High	ENSMUSP00000093959.2	0.000	106.041	33	21	37	17	668	75.0	9.67	82.99	4005.6	3949.4	4016.7	3874.1	4042.8	4203.2	4005.6	3521.9	3793.3	3322.7	2800.3	3253.7
High	ENSMUSP00000099510.3	0.000	105.937	13	28	36	28	2549	288.6	7.17	54.12	5537.8	5558.6	5297.4	5341.2	5339.8	5215.0	5537.8	4957.0	5002.8	4580.9	3698.7	4036.9
High	ENSMUSP00000088176.6	0.000	105.393	24	15	28	15	825	91.7	6.74	64.40	3947.9	4035.9	3970.4	3910.9	3863.8	3812.8	3947.9	3599.1	3749.6	3354.2	2676.3	2951.5
High	ENSMUSP00000006754.7	0.000	105.386	26	18	33	18	752	88.3	9.89	64.00	4082.9	4253.8	4408.7	4602.4	4528.2	4385.4	4082.9	3793.4	4163.5	3947.3	3136.5	3394.7
High	ENSMUSP00000123246.1	0.000	105.376	19	33	35	1	1837	211.6	5.73	65.05	115.2	145.9	115.7	111.9	132.0	123.5	115.2	130.1	109.3	96.0	91.4	95.6
High	ENSMUSP00000051223.5	0.000	105.340	49	12	70	6	247	28.3	4.89	119.11	2669.8	2939.8	3215.5	3358.9	3022.7	3080.9	2669.8	2621.6	3036.7	2880.8	2093.7	2384.9
High	ENSMUSP00000027139.8	0.000	105.330	28	21	38	21	830	94.0	6.18	70.59	4345.0	4406.3	4594.2	4615.6	4404.9	4777.6	4345.0	3929.4	4338.7	3958.6	3051.1	3698.3
High	ENSMUSP00000001724.5	0.000	105.313	32	21	32	21	660	74.1	9.52	76.09	3717.7	3868.8	3987.7	4078.8	4099.4	4101.3	3717.7	3450.1	3765.9	3498.2	2839.5	3174.8
High	ENSMUSP00000039110.4	0.000	105.242	33	15	45	15	407	44.7	8.54	110.63	6591.8	6738.7	7234.7	7168.7	6937.0	7168.6	6591.8	6009.3	6832.3	6148.3	4805.0	5549.2
High	ENSMUSP00000143859.1	0.000	104.865	27	19	33	19	870	99.8	5.08	60.71	4000.1	4267.8	3916.0	4066.8	4087.4	3939.0	4000.1	3805.9	3698.2	3487.9	2831.2	3049.2
High	ENSMUSP00000095316.4	0.000	104.818	47	19	35	18	414	46.6	7.17	70.90	6044.3	5814.0	5813.8	5867.0	5891.2	5791.8	6044.3	5184.7	5490.5	5031.9	4080.6	4483.4
High	ENSMUSP00000080791.4	0.000	104.576	23	21	27	20	1288	140.7	5.06	69.51	4231.0	4517.9	3969.3	3717.0	3929.1	4164.1	4231.0	4028.9	3748.5	3187.9	2721.5	3223.4
High	ENSMUSP00000099685.4	0.000	104.454	29	14	37	14	536	61.1	7.43	70.52	5211.2	5225.4	5669.7	5702.5	5595.1	5118.9	5211.2	4659.8	5354.4	4890.8	3875.5	3962.5
High	ENSMUSP00000117797.2	0.000	104.300	12	25	38	23	2130	241.3	6.76	66.55	5487.2	5448.2	5388.7	5585.4	5980.6	5633.5	5487.2	4858.5	5089.0	4790.4	4142.5	4360.9
High	ENSMUSP00000076989.7	0.000	104.225	36	13	49	6	472	51.2	6.80	110.93	2736.9	3042.2	2934.2	2557.0	2656.1	2594.5	2736.9	2712.9	2771.0	2193.0	1839.8	2008.4
High	ENSMUSP00000133815.1	0.000	104.025	19	11	69	3	642	70.1	5.72	199.50	888.6	937.9	1477.8	1366.2	1254.7	1055.7	888.6	836.4	1395.6	1171.7	869.1	817.2
High	ENSMUSP00000110374.1	0.000	103.984	34	17	66	2	391	42.3	10.05	88.93	684.6	868.7	866.7	754.0	778.2	869.5	684.6	774.7	818.5	646.7	539.0	673.1
High	ENSMUSP00000029013.3	0.000	103.928	54	18	38	18	368	40.9	7.83	66.18	4990.7	5391.0	5328.4	5366.8	5353.7	5578.1	4990.7	4807.5	5032.1	4602.9	3708.3	4318.0
High	ENSMUSP00000030143.6	0.000	103.796	19	15	29	15	1132	117.9	7.72	74.46	3891.0	3948.7	4296.4	3946.5	3919.0	3859.8	3891.0	3521.3	4057.5	3384.8	2714.5	2987.9
High	ENSMUSP00000103940.1	0.000	103.601	57	10	46	10	146	16.4	10.21	87.42	7044.9	7050.7	6870.5	7570.0	7382.1	7838.1	7044.9	6287.6	6488.4	6492.5	5113.3	6067.5
High	ENSMUSP00000143789.1	0.000	103.406	14	28	33	28	2222	247.8	6.34	59.95	4416.6	4556.8	4641.5	4440.0	4481.6	4345.6	4416.6	4063.6	4383.4	3808.0	3104.2	3363.9
High	ENSMUSP00000002599.9	0.000	103.262	35	14	38	14	547	58.5	5.35	83.28	4163.6	4300.0	3851.3	3603.5	3798.8	3843.2	4163.6	3834.6	3637.1	3090.6	2631.3	2975.0
High	ENSMUSP00000099807.4	0.000	103.109	40	18	33	18	638	70.5	5.24	80.00	4352.3	4274.3	4391.9	4324.8	4245.7	4230.2	4352.3	3811.7	4147.6	3709.2	2940.8	3274.6
High	ENSMUSP00000029694.7	0.000	103.075	25	22	33	22	985	111.9	7.25	74.83	4333.4	4170.5	3791.8	3769.1	3888.3	3829.2	4333.4	3719.1	3580.9	3232.6	2693.3	2964.2
High	ENSMUSP00000031167.5	0.000	102.942	23	25	38	25	1174	133.8	6.87	61.92	5708.4	6347.8	5615.7	5231.4	5364.8	5383.7	5708.4	5660.7	5303.4	4486.8	3716.0	4167.5
High	ENSMUSP00000020358.5	0.000	102.880	77	13	44	5	202	22.4	6.21	90.39	1646.8	1764.0	1675.8	1702.2	1639.9	1732.6	1646.8	1573.1	1582.6	1459.9	1135.9	1341.2
High	ENSMUSP00000099657.4	0.000	102.601	32	11	44	7	482	55.0	5.48	62.90	2422.7	2509.5	2638.3	2440.9	2501.9	2381.5	2422.7	2237.9	2491.6	2093.5	1733.0	1843.5
High	ENSMUSP00000048469.8	0.000	102.521	43	11	47	11	217	24.8	9.94	72.16	4539.3	4304.7	4617.4	4485.2	4716.2	4664.3	4539.3	3838.8	4360.6	3846.8	3266.7	3610.6
High	ENSMUSP00000075377.5	0.000	102.490	18	19	30	18	1235	135.5	5.58	71.93	3791.6	3568.2	3630.8	3527.2	3521.8	3427.7	3791.6	3182.0	3428.9	3025.1	2439.4	2653.4
High	ENSMUSP00000027475.8	0.000	102.385	15	15	23	15	1291	149.1	5.57	61.46	3317.6	3317.7	3358.3	3251.6	3224.1	3166.4	3317.6	2958.6	3171.5	2788.8	2233.2	2451.1
High	ENSMUSP00000125548.1	0.000	102.111	37	11	40	11	255	28.4	5.44	105.71	4905.8	5203.8	5013.8	4914.3	4853.6	4636.5	4905.8	4640.6	4735.0	4214.8	3361.9	3589.1
High	ENSMUSP00000099805.3	0.000	102.094	29	22	31	22	840	95.0	9.10	69.82	4209.0	4305.3	4206.4	4215.3	4305.6	4503.0	4209.0	3839.3	3972.5	3615.3	2982.3	3485.8
High	ENSMUSP00000022865.9	0.000	102.055	26	11	22	7	579	63.8	9.33	68.77	1664.5	1621.4	1685.9	1697.8	1694.0	1714.8	1664.5	1445.9	1592.1	1456.1	1173.4	1327.4
High	ENSMUSP00000145385.1	0.000	101.968	20	17	21	17	1145	127.5	9.31	58.21	3817.4	3828.3	3871.6	3808.7	3849.9	4058.8	3817.4	3413.9	3656.3	3266.6	2666.7	3141.9
High	ENSMUSP00000150296.1	0.000	101.948	34	12	30	12	384	41.5	6.93	62.52	5859.1	6046.9	6027.3	6269.7	6159.0	6313.1	5859.1	5392.4	5692.1	5377.3	4266.1	4887.0
High	ENSMUSP00000027421.6	0.000	101.804	13	21	28	21	2025	224.0	8.35	70.71	3579.8	3511.7	3546.4	3376.4	3379.7	3537.0	3579.8	3131.6	3349.2	2895.8	2341.0	2738.0
High	ENSMUSP00000033176.5	0.000	101.756	40	16	32	16	453	48.2	9.25	71.29	4754.2	4672.9	4713.7	3568.3	3690.3	3741.4	4754.2	4167.1	4451.5	3060.4	2556.1	2896.2
High	ENSMUSP00000047119.6	0.000	101.624	36	15	30	14	538	60.7	9.11	66.99	3805.6	3792.7	4643.4	4742.4	4423.5	4285.5	3805.6	3382.2	4385.2	4067.4	3064.0	3317.4
High	ENSMUSP00000020769.7	0.000	101.449	38	14	26	14	436	48.7	4.92	68.02	3397.5	3385.5	3433.1	3456.4	3365.3	3353.6	3397.5	3019.1	3242.2	2964.4	2331.0	2596.0
High	ENSMUSP00000109237.3	0.000	100.511	26	19	33	18	874	97.5	5.35	89.96	4678.6	3752.4	3592.2	3497.4	3497.8	4127.8	4678.6	3346.3	3392.4	2999.6	2422.8	3195.3
High	ENSMUSP00000025385.6	0.000	100.483	31	18	28	18	735	79.4	8.57	74.90	4056.8	3737.6	3663.4	3957.2	3917.4	4275.7	4056.8	3333.1	3459.7	3393.9	2713.4	3309.8
High	ENSMUSP00000025120.6	0.000	100.480	27	21	35	21	831	93.0	5.82	75.87	4369.6	4203.2	4212.7	4190.8	4166.1	4241.1	4369.6	3748.3	3978.4	3594.3	2885.7	3283.0
High	ENSMUSP00000097093.3	0.000	100.191	13	22	28	22	1848	206.9	6.43	59.37	4028.7	4104.2	3973.8	3840.7	3929.5	3928.8	4028.7	3660.0	3752.8	3294.0	2721.8	3041.3
High	ENSMUSP00000034138.5	0.000	100.039	41	13	30	13	412	45.7	6.48	60.33	3610.8	3678.7	3503.3	3382.2	3301.8	3436.5	3610.8	3280.5	3308.5	2900.8	2287.0	2660.2
High	ENSMUSP00000019065.3	0.000	99.785	17	16	25	16	1123	118.0	4.36	65.61	3772.7	3739.9	3564.5	3650.9	3695.8	3586.9	3772.7	3335.1	3366.3	3131.2	2559.9	2776.6
High	ENSMUSP00000034607.9	0.000	99.748	36	22	38	22	511	57.2	6.21	63.48	6200.9	5927.7	6288.6	6212.0	5959.8	6082.7	6200.9	5286.1	5938.9	5327.8	4128.1	4708.6
High	ENSMUSP00000020579.7	0.000	99.694	35	18	28	18	794	91.7	5.52	62.71	3621.4	3700.4	3919.0	3720.2	3833.2	3708.8	3621.4	3299.9	3701.0	3190.7	2655.1	2871.0
High	ENSMUSP00000105612.1	0.000	99.633	27	17	37	17	588	68.2	6.84	70.04	6236.1	6130.0	6122.2	5891.5	5821.8	6027.3	6236.1	5466.5	5781.7	5052.9	4032.5	4665.7
High	ENSMUSP00000048204.2	0.000	99.601	32	18	41	18	528	59.3	8.79	79.03	6201.9	6021.4	6183.5	6406.3	6276.0	6597.5	6201.9	5369.7	5839.6	5494.4	4347.1	5107.1
High	ENSMUSP00000030185.4	0.000	99.360	42	15	33	1	284	32.7	4.74	70.68	105.1	124.5	128.5	221.9	210.1	230.7	105.1	111.0	121.4	190.3	145.5	178.6
High	ENSMUSP00000026560.7	0.000	99.345	43	16	32	16	376	42.8	5.71	74.55	4961.6	4903.2	5138.4	4968.9	4805.2	4514.2	4961.6	4372.5	4852.6	4261.6	3328.4	3494.4
High	ENSMUSP00000027802.7	0.000	99.324	48	12	33	9	320	33.6	7.77	95.56	2333.9	2422.9	2540.1	2493.4	2476.4	2467.3	2333.9	2160.7	2398.8	2138.5	1715.3	1909.9
High	ENSMUSP00000039027.7	0.000	99.321	22	15	27	15	803	92.0	6.99	54.55	3076.5	3061.5	2930.9	2940.6	2938.4	2889.0	3076.5	2730.1	2767.9	2522.0	2035.3	2236.4
High	ENSMUSP00000003906.6	0.000	99.300	26	11	28	11	508	57.6	8.28	74.34	3402.4	3407.9	3425.9	3598.7	3552.5	3357.8	3402.4	3039.0	3235.4	3086.5	2460.7	2599.3
High	ENSMUSP00000023873.5	0.000	99.295	29	16	34	16	637	72.7	6.34	76.36	4293.5	4215.0	4299.4	4152.8	4151.0	4167.0	4293.5	3758.8	4060.3	3561.7	2875.2	3225.7
High	ENSMUSP00000079628.4	0.000	99.107	60	9	38	9	135	15.5	9.85	86.14	4104.4	4039.6	4276.6	4290.0	4285.9	4207.3	4104.4	3602.4	4038.8	3679.4	2968.7	3256.9
High	ENSMUSP00000028607.6	0.000	99.039	20	14	35	14	707	78.1	5.25	73.82	5976.0	5353.8	5954.7	5253.8	5150.6	5271.3	5976.0	4774.3	5623.5	4506.0	3567.6	4080.5
High	ENSMUSP00000049394.8	0.000	98.971	65	15	31	13	277	30.6	8.31	78.82	4036.4	4027.4	3630.5	3714.8	3834.3	3549.7	4036.4	3591.5	3428.6	3186.0	2655.9	2747.8
High	ENSMUSP00000111415.2	0.000	98.941	36	16	24	1	587	65.4	7.49	59.04	248.0	170.1	164.6	196.7	178.4	159.9	248.0	151.7	155.4	168.7	123.6	123.8
High	ENSMUSP00000015501.4	0.000	98.825	31	18	32	18	634	69.2	7.71	85.77	3950.2	3776.0	3741.2	4045.4	4032.3	4053.6	3950.2	3367.3	3533.1	3469.6	2793.0	3137.9
High	ENSMUSP00000020339.8	0.000	98.748	31	17	26	17	671	76.5	5.30	62.36	3301.0	3400.0	3366.7	3352.7	3289.6	3213.8	3301.0	3032.0	3179.5	2875.5	2278.6	2487.8
High	ENSMUSP00000071589.5	0.000	98.526	33	11	19	3	379	41.0	4.79	62.37	575.4	554.2	550.6	559.8	569.3	580.5	575.4	494.2	520.0	480.1	394.3	449.4
High	ENSMUSP00000140163.1	0.000	98.276	15	21	27	12	1791	202.0	5.48	67.57	2655.0	2400.5	2063.4	2243.1	2352.1	2166.9	2655.0	2140.7	1948.6	1923.8	1629.2	1677.4
High	ENSMUSP00000109197.2	0.000	98.158	14	21	28	21	1804	197.8	5.41	59.63	4661.3	4785.8	4524.7	4531.0	4566.6	4441.8	4661.3	4267.8	4273.1	3886.1	3163.1	3438.4
High	ENSMUSP00000028592.5	0.000	98.090	31	11	27	11	374	42.5	5.74	68.80	3088.9	3065.7	2977.5	3008.3	2908.2	2959.2	3088.9	2733.9	2811.9	2580.1	2014.4	2290.7
High	ENSMUSP00000148671.1	0.000	98.044	35	9	47	3	219	24.6	9.94	108.71	2825.2	2692.5	2597.7	2623.2	2709.7	2922.8	2825.2	2401.1	2453.2	2249.8	1876.9	2262.5
High	ENSMUSP00000018470.3	0.000	97.989	35	8	64	3	246	28.1	4.83	108.69	1718.8	1467.7	1618.2	1717.1	1741.4	1677.2	1718.8	1308.8	1528.2	1472.7	1206.2	1298.3
High	ENSMUSP00000026196.7	0.000	97.970	46	17	35	17	413	46.2	7.14	84.32	7362.8	6814.9	6744.9	6462.0	6459.9	6204.5	7362.8	6077.3	6369.8	5542.2	4474.5	4802.9
High	ENSMUSP00000133404.1	0.000	97.854	29	16	26	11	694	76.0	5.19	64.64	2492.5	2545.4	2612.6	2460.1	2439.3	2468.4	2492.5	2269.9	2467.3	2109.9	1689.6	1910.8
High	ENSMUSP00000030138.8	0.000	97.740	17	15	26	15	1152	129.1	6.79	80.39	3396.5	3435.7	3497.6	3433.6	3388.4	3381.6	3396.5	3063.8	3303.1	2944.9	2347.0	2617.7
High	ENSMUSP00000001507.4	0.000	97.721	39	18	36	18	503	56.7	8.41	68.67	5078.1	5230.4	5130.3	4776.4	4977.0	5094.2	5078.1	4664.3	4845.0	4096.5	3447.4	3943.4
High	ENSMUSP00000099578.2	0.000	97.674	39	15	27	14	410	46.6	7.37	61.05	5052.1	4931.0	5163.0	5387.3	5271.7	4914.1	5052.1	4397.3	4875.9	4620.5	3651.5	3804.0
High	ENSMUSP00000145350.1	0.000	97.667	46	9	48	9	135	15.9	11.33	94.20	5649.4	5856.5	5850.9	5783.3	5785.1	5574.1	5649.4	5222.6	5525.5	4960.1	4007.1	4314.9
High	ENSMUSP00000090314.6	0.000	97.471	24	17	24	15	988	109.9	5.43	56.81	3487.6	3481.6	3392.1	3589.9	3620.4	3524.5	3487.6	3104.8	3203.4	3078.9	2507.7	2728.3
High	ENSMUSP00000132498.1	0.000	97.464	22	20	29	20	928	105.1	9.16	58.38	4333.0	4248.5	4238.1	4296.2	4286.5	4211.5	4333.0	3788.7	4002.4	3684.7	2969.1	3260.1
High	ENSMUSP00000034567.3	0.000	97.360	30	14	21	14	642	67.9	8.57	64.38	3487.7	3458.6	4132.0	4086.9	4087.1	4097.4	3487.7	3084.3	3902.2	3505.2	2831.0	3171.8
High	ENSMUSP00000006181.6	0.000	97.332	46	10	24	10	295	33.2	5.45	55.82	2466.9	2510.9	2306.6	2291.7	2381.8	2480.7	2466.9	2239.1	2178.3	1965.5	1649.8	1920.3
High	ENSMUSP00000048377.5	0.000	97.042	23	16	31	15	686	76.9	8.87	58.34	4431.6	4498.9	4236.1	4309.2	4326.8	4556.7	4431.6	4012.0	4000.5	3695.8	2997.0	3527.3
High	ENSMUSP00000036726.8	0.000	97.028	15	32	38	32	2198	250.4	7.02	63.60	5808.4	5583.2	5480.0	5367.0	5297.5	5449.6	5808.4	4978.9	5175.2	4603.1	3669.4	4218.5
High	ENSMUSP00000146474.1	0.000	97.010	31	10	30	9	386	43.9	4.68	72.38	2463.7	2350.8	2398.9	2327.8	2364.8	2277.7	2463.7	2096.4	2265.5	1996.5	1638.0	1763.2
High	ENSMUSP00000056643.7	0.000	96.978	52	10	17	9	217	23.3	5.15	63.82	2783.6	2806.5	2764.1	2642.2	2693.1	2749.1	2783.6	2502.7	2610.4	2266.1	1865.4	2128.1
High	ENSMUSP00000077984.4	0.000	96.828	31	19	27	2	672	73.6	8.81	67.28	312.9	303.2	295.3	306.8	310.4	341.2	312.9	270.4	278.9	263.1	215.0	264.1
High	ENSMUSP00000021375.5	0.000	96.821	25	16	27	13	765	86.1	7.08	57.95	2485.5	2499.9	2399.6	2401.2	2405.7	2505.6	2485.5	2229.3	2266.1	2059.4	1666.3	1939.6
High	ENSMUSP00000029955.4	0.000	96.782	37	8	54	1	216	24.3	7.97	118.43	76.5	67.1	71.8	88.3	96.7	79.8	76.5	59.8	67.8	75.7	67.0	61.8
High	ENSMUSP00000037251.7	0.000	96.735	20	22	33	20	1244	142.5	8.12	71.20	4213.4	4511.3	4222.9	4038.9	4099.8	4082.4	4213.4	4023.0	3988.0	3464.0	2839.8	3160.2
High	ENSMUSP00000006053.6	0.000	96.717	27	18	25	18	823	93.2	8.13	48.10	4459.7	3931.6	3926.5	4113.6	4239.2	4324.9	4459.7	3506.1	3708.1	3528.1	2936.3	3347.9
High	ENSMUSP00000080085.6	0.000	96.701	33	19	28	19	724	80.5	9.72	70.34	3895.8	3870.8	3929.6	4067.3	4048.0	4082.6	3895.8	3451.8	3711.1	3488.4	2803.9	3160.3
High	ENSMUSP00000155155.1	0.000	96.488	28	16	24	1	716	80.2	7.20	55.10	67.6	65.7	82.0	78.9	66.4	79.3	67.6	58.6	77.4	67.7	46.0	61.4
High	ENSMUSP00000019109.7	0.000	96.484	53	13	53	7	246	28.2	4.89	118.78	1983.9	1896.7	2199.1	2301.0	2197.6	2049.6	1983.9	1691.4	2076.8	1973.5	1522.2	1586.6
High	ENSMUSP00000085549.5	0.000	96.339	32	13	25	8	527	56.8	5.72	48.93	1343.3	1412.5	1440.5	1458.5	1512.1	1545.8	1343.3	1259.6	1360.4	1250.9	1047.4	1196.6
High	ENSMUSP00000052912.5	0.000	96.179	29	12	25	12	445	48.7	5.19	66.71	4319.3	4070.2	3984.6	3807.3	3799.0	4025.5	4319.3	3629.7	3763.0	3265.4	2631.4	3116.1
High	ENSMUSP00000153329.1	0.000	96.168	26	18	33	18	700	73.4	9.35	79.30	4312.3	4506.1	4958.8	5277.6	4904.4	4978.4	4312.3	4018.4	4683.0	4526.4	3397.1	3853.8
High	ENSMUSP00000112871.1	0.000	96.128	21	17	25	17	1004	112.8	5.55	59.78	2569.0	2560.7	2502.6	2525.8	2505.6	2390.7	2569.0	2283.5	2363.4	2166.3	1735.5	1850.6
High	ENSMUSP00000064261.2	0.000	96.115	29	20	32	18	721	81.0	7.97	53.34	4113.1	4251.7	4413.8	4584.7	4508.6	4645.1	4113.1	3791.5	4168.3	3932.1	3122.9	3595.8
High	ENSMUSP00000023217.9	0.000	96.083	33	20	26	20	732	82.5	6.28	69.86	4119.0	4187.7	4419.6	4384.7	4328.2	4464.2	4119.0	3734.4	4173.8	3760.6	2998.0	3455.7
High	ENSMUSP00000155213.1	0.000	96.075	37	20	31	20	562	61.4	6.57	60.57	5305.4	5004.3	5115.5	4985.5	4911.9	4753.1	5305.4	4462.7	4831.0	4275.9	3402.3	3679.4
High	ENSMUSP00000050792.2	0.000	95.915	17	12	45	1	643	71.0	9.26	81.91	97.4	113.1	132.6	133.3	125.9	115.2	97.4	100.9	125.2	114.3	87.2	89.2
High	ENSMUSP00000005651.6	0.000	95.908	26	16	37	16	678	77.0	5.53	42.49	4527.9	4618.0	4958.7	4871.3	4726.4	4926.4	4527.9	4118.2	4682.9	4177.9	3273.8	3813.5
High	ENSMUSP00000031366.7	0.000	95.798	13	30	34	29	2207	250.2	6.00	63.04	4508.5	4480.7	4440.8	4434.9	4572.2	4410.4	4508.5	3995.7	4193.8	3803.6	3167.0	3414.1
High	ENSMUSP00000080767.7	0.000	95.768	40	7	26	7	200	21.2	9.58	68.43	3402.7	3408.5	3492.3	3247.0	3327.8	3169.9	3402.7	3039.6	3298.1	2784.8	2305.0	2453.8
High	ENSMUSP00000138277.1	0.000	95.745	24	18	28	12	939	105.3	5.38	65.32	3320.8	3539.8	3452.1	3851.3	3672.9	3980.1	3320.8	3156.7	3260.1	3303.1	2544.1	3081.0
High	ENSMUSP00000031598.9	0.000	95.733	24	19	32	19	874	97.7	10.01	73.21	5664.9	5755.7	5642.0	5568.6	5599.7	5854.6	5664.9	5132.7	5328.2	4776.0	3878.7	4532.0
High	ENSMUSP00000033121.5	0.000	95.690	19	18	25	18	1214	133.3	6.09	59.43	3389.3	3448.7	3371.6	3433.4	3435.6	3678.6	3389.3	3075.4	3184.1	2944.7	2379.7	2847.6
High	ENSMUSP00000121695.1	0.000	95.644	31	17	24	15	720	80.4	8.54	56.25	2542.1	2648.0	2506.6	2487.5	2596.9	2644.6	2542.1	2361.4	2367.2	2133.4	1798.8	2047.2
High	ENSMUSP00000109312.2	0.000	95.528	51	15	24	15	380	42.7	7.02	53.22	3059.0	3098.6	3068.7	3167.0	3092.7	2885.8	3059.0	2763.2	2898.0	2716.2	2142.2	2233.9
High	ENSMUSP00000019470.7	0.000	95.522	38	8	23	8	254	29.5	5.95	70.63	2418.2	2539.2	2480.9	2434.3	2408.0	2361.7	2418.2	2264.4	2342.9	2087.8	1667.9	1828.2
High	ENSMUSP00000105216.2	0.000	95.518	26	12	28	12	530	59.4	10.10	64.52	3639.1	3793.9	3921.5	4225.3	3994.9	3889.7	3639.1	3383.3	3703.4	3623.9	2767.1	3011.0
High	ENSMUSP00000025250.7	0.000	95.499	16	16	26	16	1154	121.0	5.71	61.13	4343.0	4240.9	4411.7	4342.2	4315.2	4363.1	4343.0	3781.9	4166.3	3724.1	2989.0	3377.5
High	ENSMUSP00000130738.1	0.000	95.465	31	22	30	22	768	88.9	8.46	55.74	4118.4	4117.6	4386.1	4141.1	4114.6	3891.5	4118.4	3671.9	4142.2	3551.7	2850.0	3012.4
High	ENSMUSP00000155528.1	0.000	95.416	11	23	31	22	2531	281.4	7.88	55.46	4169.8	4090.8	4072.7	4092.1	4221.7	4035.4	4169.8	3648.0	3846.2	3509.6	2924.2	3123.8
High	ENSMUSP00000007959.8	0.000	95.355	53	9	27	7	193	21.8	6.10	77.65	4219.7	4095.3	4203.8	4166.1	4111.3	4261.6	4219.7	3652.0	3970.0	3573.1	2847.7	3298.9
High	ENSMUSP00000135091.1	0.000	95.202	41	9	24	3	340	37.4	6.00	67.50	1016.1	1002.1	1139.6	1117.8	1092.2	1115.5	1016.1	893.6	1076.2	958.7	756.5	863.5
High	ENSMUSP00000021314.7	0.000	94.991	32	14	27	10	496	56.9	8.00	74.58	4126.1	4126.1	4055.9	3966.0	4006.4	3989.7	4126.1	3679.5	3830.3	3401.5	2775.1	3088.4
High	ENSMUSP00000061092.7	0.000	94.957	57	13	32	13	283	31.0	7.14	63.31	4306.2	4191.5	3888.9	3784.0	3848.5	3755.7	4306.2	3737.8	3672.6	3245.4	2665.7	2907.3
High	ENSMUSP00000020741.5	0.000	94.828	55	19	27	18	367	40.5	8.90	63.80	3664.9	3738.0	3772.7	3630.6	3499.7	3535.1	3664.9	3333.4	3562.9	3113.8	2424.1	2736.5
High	ENSMUSP00000023071.6	0.000	94.801	39	13	26	13	469	51.8	6.80	70.73	3708.7	3639.4	3265.4	3298.7	3338.3	3622.3	3708.7	3245.5	3083.8	2829.2	2312.3	2804.0
High	ENSMUSP00000140319.1	0.000	94.801	40	19	40	17	451	51.2	6.95	67.64	4898.4	4987.8	5313.5	5570.3	5408.7	5579.1	4898.4	4447.9	5018.0	4777.4	3746.4	4318.8
High	ENSMUSP00000128956.1	0.000	94.666	20	22	28	22	1277	145.4	7.25	59.23	3918.0	4038.8	3853.3	3686.0	3792.2	3853.9	3918.0	3601.7	3639.0	3161.3	2626.7	2983.3
High	ENSMUSP00000016105.8	0.000	94.605	41	16	27	16	456	50.0	6.38	71.16	4050.6	3939.9	4043.6	3993.3	3929.5	3766.8	4050.6	3513.5	3818.7	3424.9	2721.8	2915.9
High	ENSMUSP00000132959.1	0.000	94.594	17	17	32	1	994	105.4	7.97	56.36	373.7	353.6	319.3	305.1	312.6	306.0	373.7	315.3	301.5	261.7	216.5	236.9
High	ENSMUSP00000005234.9	0.000	94.485	30	13	29	13	606	66.4	6.60	64.08	3469.4	3382.2	3512.6	3935.1	3941.3	3740.1	3469.4	3016.1	3317.2	3375.0	2730.0	2895.2
High	ENSMUSP00000151629.1	0.000	94.428	38	18	26	17	613	67.0	7.44	58.65	3665.7	3615.1	3719.6	4022.6	3924.3	3939.9	3665.7	3223.8	3512.7	3450.0	2718.2	3049.9
High	ENSMUSP00000100038.3	0.000	94.420	25	20	33	20	889	98.1	7.50	58.41	4839.7	5146.8	5195.7	4532.1	4535.1	4516.2	4839.7	4589.7	4906.7	3887.0	3141.3	3496.0
High	ENSMUSP00000047797.8	0.000	94.406	25	17	22	17	782	88.3	5.11	54.14	3044.6	3085.5	2805.7	2851.2	2937.4	2895.5	3044.6	2751.5	2649.7	2445.4	2034.6	2241.4
High	ENSMUSP00000134572.1	0.000	94.381	30	19	27	2	674	74.1	8.72	67.82	500.2	478.2	507.7	496.7	490.1	519.2	500.2	426.4	479.5	426.0	339.5	401.9
High	ENSMUSP00000145872.1	0.000	94.265	35	16	32	1	488	53.7	8.66	68.56	160.1	174.7	216.8	229.1	217.7	223.0	160.1	155.8	204.7	196.5	150.8	172.6
High	ENSMUSP00000118751.1	0.000	94.262	18	16	21	16	1169	128.6	5.91	60.64	2803.9	2632.0	2655.4	2686.1	2692.4	2514.5	2803.9	2347.1	2507.7	2303.8	1864.9	1946.5
High	ENSMUSP00000058308.7	0.000	94.247	28	14	25	14	591	64.1	5.85	65.85	2918.9	3277.9	3519.4	3612.5	3491.2	3332.1	2918.9	2923.1	3323.7	3098.3	2418.2	2579.4
High	ENSMUSP00000099930.3	0.000	94.237	34	10	37	10	289	33.4	4.32	92.54	5503.8	5189.8	6439.6	6004.4	5733.1	5226.3	5503.8	4628.1	6081.5	5149.7	3971.1	4045.7
High	ENSMUSP00000029082.8	0.000	94.032	48	11	31	11	248	27.8	8.46	78.95	4344.1	4193.8	4614.2	4605.2	4439.6	4266.9	4344.1	3739.9	4357.6	3949.7	3075.1	3303.0
High	ENSMUSP00000016680.7	0.000	93.645	26	19	32	10	759	87.7	8.35	68.23	1538.8	1594.1	1601.4	1727.4	1663.7	1628.9	1538.8	1421.6	1512.3	1481.5	1152.4	1260.9
High	ENSMUSP00000113431.1	0.000	93.394	36	14	25	14	452	50.4	9.98	67.85	2846.4	2848.2	3278.1	3311.7	3434.9	3478.9	2846.4	2539.9	3095.8	2840.3	2379.2	2693.0
High	ENSMUSP00000020856.4	0.000	93.280	41	18	33	16	419	48.0	6.68	60.82	4040.3	3823.2	4176.7	4280.6	4084.4	3937.0	4040.3	3409.4	3944.4	3671.3	2829.1	3047.6
High	ENSMUSP00000099541.4	0.000	93.261	51	10	43	10	156	17.7	10.45	76.11	6487.4	6227.0	7417.8	7489.3	7171.5	7286.3	6487.4	5553.0	7005.3	6423.3	4967.4	5640.3
High	ENSMUSP00000130045.1	0.000	93.155	23	16	23	16	887	99.8	6.99	61.61	3202.9	3595.9	3774.9	3663.1	3804.5	3857.8	3202.9	3206.7	3565.0	3141.7	2635.2	2986.3
High	ENSMUSP00000099922.3	0.000	93.065	17	17	27	3	1053	115.9	5.64	75.64	321.7	354.2	282.5	293.6	317.9	294.5	321.7	315.9	266.8	251.8	220.2	228.0
High	ENSMUSP00000047898.7	0.000	92.966	35	18	32	3	478	53.9	6.67	69.61	417.6	425.1	489.3	447.0	434.3	375.1	417.6	379.1	462.1	383.4	300.8	290.4
High	ENSMUSP00000119328.2	0.000	92.710	30	18	28	10	741	83.6	8.78	61.54	2201.1	2219.5	2128.1	2109.2	2101.6	2042.5	2201.1	1979.3	2009.7	1809.0	1455.7	1581.1
High	ENSMUSP00000021085.4	0.000	92.702	33	18	26	18	656	74.7	5.57	59.93	4141.9	4334.6	4519.0	4480.3	4401.0	4478.9	4141.9	3865.4	4267.7	3842.6	3048.4	3467.1
High	ENSMUSP00000059289.6	0.000	92.598	13	18	24	18	1402	158.1	5.52	68.88	3529.6	3545.9	3628.5	3546.6	3454.8	3509.5	3529.6	3162.1	3426.7	3041.8	2393.0	2716.7
High	ENSMUSP00000110725.2	0.000	92.569	18	20	31	17	1268	145.6	5.52	62.89	3182.1	3333.1	3113.6	3174.6	3145.6	3032.0	3182.1	2972.3	2940.4	2722.7	2178.8	2347.1
High	ENSMUSP00000027736.6	0.000	92.387	26	17	25	17	792	86.4	8.13	58.50	3779.7	3752.3	3829.2	4029.0	3959.8	4034.4	3779.7	3346.2	3616.2	3455.5	2742.8	3123.0
High	ENSMUSP00000022909.8	0.000	92.341	42	17	30	16	445	51.4	9.32	62.97	3329.2	3465.4	3454.0	3470.8	3440.9	3520.7	3329.2	3090.3	3261.9	2976.8	2383.4	2725.4
High	ENSMUSP00000094528.4	0.000	92.332	22	20	25	19	988	109.9	6.49	64.09	3767.8	3833.6	3805.8	3988.1	3932.2	3942.9	3767.8	3418.7	3594.1	3420.4	2723.7	3052.2
High	ENSMUSP00000043488.7	0.000	92.321	21	18	32	18	963	109.7	5.25	68.59	2988.4	2786.1	2814.3	2813.1	2750.7	2650.3	2988.4	2484.5	2657.8	2412.7	1905.3	2051.6
High	ENSMUSP00000131734.1	0.000	92.118	21	24	33	23	1150	128.2	8.79	57.46	4440.9	4425.9	4085.1	4262.9	4488.3	4485.7	4440.9	3946.9	3857.9	3656.1	3108.9	3472.4
High	ENSMUSP00000071636.5	0.000	92.029	48	10	36	10	224	24.8	6.37	80.51	4340.8	4259.2	4399.1	4456.2	4680.1	4431.2	4340.8	3798.2	4154.4	3821.9	3241.7	3430.2
High	ENSMUSP00000038977.8	0.000	91.997	18	16	29	16	972	111.6	6.52	53.62	4147.5	3735.0	3472.2	3249.7	3250.4	3348.3	4147.5	3330.7	3279.1	2787.1	2251.4	2591.9
High	ENSMUSP00000133052.1	0.000	91.846	43	12	40	1	313	34.4	5.05	81.24	55.3	60.2	56.2	57.5	58.5	55.8	55.3	53.7	53.1	49.3	40.5	43.2
High	ENSMUSP00000052654.7	0.000	91.542	20	18	28	18	1045	117.3	9.11	59.41	3665.4	3722.2	3618.5	3558.9	3624.3	3714.4	3665.4	3319.3	3417.3	3052.3	2510.4	2875.3
High	ENSMUSP00000029549.8	0.000	91.273	42	13	28	6	248	29.0	4.78	67.37	1637.6	1671.7	1735.0	1993.7	1916.2	1917.2	1637.6	1490.8	1638.5	1709.9	1327.3	1484.1
High	ENSMUSP00000029444.6	0.000	91.239	14	15	29	14	1140	123.6	6.74	71.52	4151.7	3920.3	3630.5	3510.8	3616.9	3436.9	4151.7	3496.0	3428.6	3011.1	2505.3	2660.5
High	ENSMUSP00000001416.6	0.000	91.150	36	20	34	17	509	57.4	6.00	71.07	4530.8	4255.3	4353.7	4370.6	4201.1	4123.6	4530.8	3794.7	4111.6	3748.5	2909.9	3192.1
High	ENSMUSP00000088736.3	0.000	91.135	35	14	33	1	472	51.1	8.50	73.94	295.3	319.6	372.1	404.1	384.2	371.3	295.3	285.0	351.4	346.6	266.1	287.4
High	ENSMUSP00000027752.8	0.000	90.606	15	18	23	18	1607	177.1	5.19	53.34	3594.1	3698.1	3700.5	3586.3	3669.3	3619.7	3594.1	3297.8	3494.7	3075.8	2541.6	2802.0
High	ENSMUSP00000108723.3	0.000	90.560	15	17	23	17	1458	162.3	5.19	66.26	3438.4	3631.9	3215.6	3341.5	3557.0	3287.0	3438.4	3238.8	3036.8	2865.9	2463.8	2544.5
High	ENSMUSP00000106481.3	0.000	90.533	35	13	22	13	509	54.2	7.90	68.96	2792.3	3022.4	3105.5	3241.6	3229.0	3165.9	2792.3	2695.3	2932.8	2780.2	2236.6	2450.7
High	ENSMUSP00000033008.9	0.000	90.526	42	12	30	12	263	29.5	6.46	77.48	3480.9	3578.0	3383.7	3469.8	3506.3	3273.4	3480.9	3190.7	3195.5	2975.9	2428.7	2533.9
High	ENSMUSP00000081547.5	0.000	90.353	43	14	28	14	326	36.9	6.84	58.07	3706.9	3727.8	3772.5	3673.9	3794.5	3750.6	3706.9	3324.3	3562.7	3151.0	2628.3	2903.3
High	ENSMUSP00000152764.1	0.000	90.236	39	19	27	2	504	55.7	8.75	63.40	294.0	283.6	267.4	264.2	276.5	293.5	294.0	252.9	252.5	226.6	191.5	227.2
High	ENSMUSP00000030583.6	0.000	90.191	42	10	39	6	239	26.5	7.39	80.74	2529.4	2455.5	2355.3	2455.0	2376.2	2328.4	2529.4	2189.7	2224.3	2105.6	1645.9	1802.4
High	ENSMUSP00000099536.3	0.000	90.187	49	16	41	11	363	39.4	7.12	83.09	2206.8	2151.5	2085.4	1982.0	1948.7	1981.7	2206.8	1918.6	1969.4	1699.9	1349.8	1534.0
High	ENSMUSP00000065940.6	0.000	90.184	40	10	49	8	210	24.1	7.31	103.87	3628.5	3420.1	4287.4	4477.9	4252.7	4229.7	3628.5	3049.9	4049.0	3840.5	2945.7	3274.2
High	ENSMUSP00000134735.1	0.000	90.084	47	11	21	11	249	28.7	5.97	63.08	2737.2	2734.5	2870.5	3003.5	2938.1	2851.4	2737.2	2438.5	2710.9	2576.0	2035.1	2207.3
High	ENSMUSP00000028825.4	0.000	89.969	37	12	24	10	429	45.3	8.50	72.19	3347.8	3275.1	3441.2	3446.9	3324.4	3221.8	3347.8	2920.6	3249.8	2956.3	2302.7	2494.0
High	ENSMUSP00000107727.3	0.000	89.836	15	28	40	28	1704	194.6	7.02	70.38	5680.2	5785.8	5693.3	5632.5	5719.7	6173.9	5680.2	5159.6	5376.7	4830.8	3961.8	4779.2
High	ENSMUSP00000034131.8	0.000	89.799	25	20	34	19	796	91.7	5.44	72.98	3944.3	4208.8	4152.5	4310.6	4285.5	4055.9	3944.3	3753.3	3921.6	3697.0	2968.4	3139.7
High	ENSMUSP00000039580.7	0.000	89.751	12	20	26	20	1692	185.1	6.80	51.91	3818.0	3667.1	3610.2	3569.0	3578.1	3621.9	3818.0	3270.2	3409.4	3061.0	2478.4	2803.7
High	ENSMUSP00000102255.2	0.000	89.648	16	18	29	18	1229	140.5	4.88	59.03	3608.1	3588.5	3584.2	3373.1	3438.8	3321.2	3608.1	3200.1	3384.9	2893.0	2381.9	2570.9
High	ENSMUSP00000109495.2	0.000	89.551	19	15	23	15	776	89.4	4.44	62.56	3566.7	3521.7	3465.4	3382.9	3437.3	3437.3	3566.7	3140.5	3272.7	2901.4	2380.9	2660.8
High	ENSMUSP00000132735.1	0.000	89.466	28	12	42	10	355	38.3	7.81	76.27	2238.4	2288.7	2497.8	2590.4	2497.2	2568.5	2238.4	2041.0	2358.9	2221.7	1729.7	1988.3
High	ENSMUSP00000052942.8	0.000	89.351	41	11	22	11	336	38.1	5.45	51.13	3489.5	3605.5	3508.2	3705.7	3698.5	3631.4	3489.5	3215.3	3313.1	3178.2	2561.8	2811.1
High	ENSMUSP00000041070.6	0.000	89.338	23	15	21	14	775	80.5	8.24	54.51	2272.2	2380.2	2462.6	2591.2	2641.8	2600.8	2272.2	2122.6	2325.6	2222.4	1829.9	2013.3
High	ENSMUSP00000076397.3	0.000	89.306	52	8	113	2	126	14.0	10.37	242.50	820.9	901.8	1186.5	1207.9	1072.0	1015.5	820.9	804.2	1120.5	1036.0	742.5	786.1
High	ENSMUSP00000033609.2	0.000	89.295	29	11	18	6	580	61.3	6.83	61.62	1218.7	1250.7	1266.2	1243.7	1255.3	1237.7	1218.7	1115.3	1195.8	1066.7	869.5	958.1
High	ENSMUSP00000151431.1	0.000	89.291	9	27	30	18	3430	392.5	5.33	58.43	2955.6	3208.1	3136.3	3580.2	3358.5	3407.1	2955.6	2860.9	2961.9	3070.6	2326.3	2637.4
High	ENSMUSP00000077273.6	0.000	89.208	28	17	25	17	741	83.0	5.08	59.74	3388.8	3297.4	3489.7	3411.3	3384.5	3463.8	3388.8	2940.5	3295.6	2925.7	2344.3	2681.3
High	ENSMUSP00000098405.5	0.000	89.194	32	15	28	15	485	52.2	5.52	59.25	4539.8	4422.6	4420.6	4723.3	4644.8	4797.1	4539.8	3943.9	4174.7	4051.0	3217.3	3713.4
High	ENSMUSP00000075655.6	0.000	89.095	17	16	29	15	953	108.4	7.69	70.10	4351.6	4219.5	4403.3	4281.5	4176.2	4193.4	4351.6	3762.8	4158.4	3672.1	2892.7	3246.1
High	ENSMUSP00000113184.1	0.000	89.085	49	13	28	11	297	34.1	8.43	63.31	2816.4	2821.6	2779.8	2807.1	2805.1	2793.6	2816.4	2516.2	2625.2	2407.5	1943.0	2162.5
High	ENSMUSP00000086017.6	0.000	89.081	9	21	28	16	2635	279.6	6.34	69.12	3466.5	3483.2	3509.3	3565.9	3624.0	3472.2	3466.5	3106.2	3314.1	3058.3	2510.2	2687.8
High	ENSMUSP00000007248.3	0.000	88.976	16	12	68	3	641	70.6	6.24	161.84	1057.5	1079.5	1012.5	1029.7	1073.8	960.3	1057.5	962.7	956.2	883.1	743.8	743.4
High	ENSMUSP00000106656.1	0.000	88.972	37	9	24	3	382	41.4	6.60	61.35	559.8	513.5	566.9	577.2	555.1	549.9	559.8	457.9	535.4	495.0	384.5	425.7
High	ENSMUSP00000129738.1	0.000	88.970	9	23	24	23	2997	342.3	5.16	51.26	3875.9	3878.7	3554.4	3743.0	3880.3	4026.9	3875.9	3458.9	3356.7	3210.2	2687.7	3117.2
High	ENSMUSP00000112090.2	0.000	88.836	44	12	24	12	312	33.2	8.84	56.92	3876.4	3986.9	4231.4	4264.5	4252.7	4341.7	3876.4	3555.4	3996.1	3657.5	2945.7	3360.9
High	ENSMUSP00000088365.4	0.000	88.785	44	22	43	21	415	47.7	9.77	74.36	5675.2	5487.4	6002.2	6012.6	5826.1	5885.3	5675.2	4893.5	5668.4	5156.8	4035.5	4555.8
High	ENSMUSP00000108236.3	0.000	88.769	47	9	17	9	271	28.4	8.76	56.15	2322.4	2471.3	2305.2	2429.7	2473.5	2536.5	2322.4	2203.8	2177.0	2083.9	1713.3	1963.5
High	ENSMUSP00000041967.7	0.000	88.734	32	16	26	16	671	74.3	7.66	60.56	3760.5	3722.4	3710.7	3901.8	3851.5	4021.3	3760.5	3319.5	3504.3	3346.4	2667.8	3112.9
High	ENSMUSP00000022470.8	0.000	88.727	20	15	21	15	961	108.5	6.81	50.87	2712.3	2704.5	2528.7	2567.3	2502.7	2563.9	2712.3	2411.8	2388.1	2201.9	1733.5	1984.7
High	ENSMUSP00000043926.6	0.000	88.721	55	13	23	13	289	32.2	6.16	60.37	2756.5	2749.2	2787.4	2668.5	2701.0	2467.8	2756.5	2451.6	2632.4	2288.7	1870.9	1910.3
High	ENSMUSP00000033776.8	0.000	88.497	32	15	34	9	509	57.4	9.28	75.91	3977.0	4087.0	4476.1	4345.9	4221.1	4443.7	3977.0	3644.6	4227.2	3727.3	2923.8	3439.9
High	ENSMUSP00000009039.5	0.000	88.482	69	8	46	8	115	12.8	9.63	108.22	5004.0	5042.7	5276.5	5420.6	5480.0	5453.7	5004.0	4496.9	4983.0	4649.0	3795.8	4221.7
High	ENSMUSP00000119603.1	0.000	88.459	40	10	34	10	272	29.8	5.76	85.17	4469.8	4322.4	4482.8	4648.7	4670.8	4885.8	4469.8	3854.6	4233.5	3987.0	3235.3	3782.1
High	ENSMUSP00000020755.5	0.000	88.324	20	16	22	7	820	93.9	4.86	54.08	979.2	979.6	1021.6	997.2	998.6	884.0	979.2	873.6	964.8	855.3	691.7	684.3
High	ENSMUSP00000035366.6	0.000	88.296	40	15	26	14	523	56.6	6.42	61.19	2945.9	2956.3	3016.0	3046.1	2993.0	3035.7	2945.9	2636.3	2848.3	2612.5	2073.1	2349.9
High	ENSMUSP00000099878.4	0.000	88.221	35	9	32	9	249	28.7	10.84	71.54	3369.5	3337.5	3613.5	3804.8	3834.5	3868.5	3369.5	2976.3	3412.5	3263.2	2656.0	2994.6
High	ENSMUSP00000021670.8	0.000	88.203	13	22	26	22	2139	240.9	6.68	57.79	4383.6	4718.5	4251.6	4206.3	4462.5	4288.6	4383.6	4207.8	4015.1	3607.6	3091.0	3319.8
High	ENSMUSP00000030518.9	0.000	87.993	32	13	40	13	301	33.7	6.43	85.07	5174.2	4866.2	5043.7	5295.0	5088.4	5086.2	5174.2	4339.5	4763.2	4541.3	3524.5	3937.2
High	ENSMUSP00000101903.2	0.000	87.916	21	21	31	21	1098	119.8	9.82	56.45	4382.8	4084.0	3975.7	3997.6	3984.5	4071.7	4382.8	3642.0	3754.6	3428.6	2759.9	3151.9
High	ENSMUSP00000054548.6	0.000	87.835	50	17	28	17	420	46.1	10.05	68.39	3036.5	3141.9	3081.2	3250.4	3626.7	3327.5	3036.5	2801.8	2909.8	2787.7	2512.1	2575.8
High	ENSMUSP00000090844.6	0.000	87.824	25	17	26	17	825	91.7	6.80	55.27	3159.2	3345.3	3278.4	3276.8	3209.7	3341.0	3159.2	2983.2	3096.1	2810.4	2223.2	2586.3
High	ENSMUSP00000136858.2	0.000	87.781	31	11	30	11	523	57.3	6.61	76.20	4005.9	4353.4	4419.9	4313.9	4297.5	4369.0	4005.9	3882.2	4174.1	3699.9	2976.7	3382.0
High	ENSMUSP00000130547.1	0.000	87.755	22	20	26	20	1200	134.0	5.41	57.98	3619.3	3972.2	3653.3	3647.1	3600.2	3626.8	3619.3	3542.3	3450.1	3128.0	2493.7	2807.5
High	ENSMUSP00000054421.9	0.000	87.599	35	10	23	10	263	29.5	4.81	65.51	3078.8	3010.7	3003.6	3014.9	2933.0	2989.8	3078.8	2684.8	2836.6	2585.8	2031.6	2314.4
High	ENSMUSP00000030795.8	0.000	87.522	28	16	30	16	628	71.7	7.05	54.01	3493.9	3619.2	3777.6	3587.9	3616.6	3527.1	3493.9	3227.5	3567.5	3077.2	2505.1	2730.3
High	ENSMUSP00000151681.1	0.000	87.486	36	18	25	1	504	55.8	8.92	60.06	129.9	121.2	106.2	97.9	110.3	120.1	129.9	108.1	100.3	84.0	76.4	93.0
High	ENSMUSP00000042153.9	0.000	87.419	33	13	22	12	554	62.3	6.74	49.03	2581.4	2599.1	2709.6	2498.8	2462.8	2379.2	2581.4	2317.8	2558.9	2143.1	1705.9	1841.7
High	ENSMUSP00000065983.7	0.000	87.405	40	14	29	9	358	41.2	6.98	57.57	2800.1	2648.0	2786.8	2715.9	2586.7	2494.1	2800.1	2361.4	2631.8	2329.3	1791.7	1930.7
High	ENSMUSP00000110987.2	0.000	87.321	29	13	26	13	528	59.5	4.48	55.24	3737.7	3812.1	4210.7	4452.6	4212.2	4217.9	3737.7	3399.5	3976.5	3818.8	2917.6	3265.1
High	ENSMUSP00000099658.3	0.000	87.308	28	11	40	4	425	47.6	4.89	84.60	2040.3	2079.7	2454.0	2086.0	2065.4	1963.3	2040.3	1854.6	2317.5	1789.1	1430.6	1519.8
High	ENSMUSP00000041104.7	0.000	87.248	29	13	18	13	612	66.7	9.17	57.19	2234.7	2318.2	2374.1	2538.5	2495.7	2517.6	2234.7	2067.3	2242.1	2177.2	1728.7	1948.9
High	ENSMUSP00000045955.8	0.000	87.235	20	17	25	16	1096	118.5	6.84	57.38	4107.6	3795.5	3619.6	3480.9	3600.0	3719.8	4107.6	3384.7	3418.3	2985.4	2493.6	2879.5
High	ENSMUSP00000033634.4	0.000	87.128	27	16	23	14	711	79.0	8.28	51.85	2546.4	2600.5	2781.4	2388.1	2376.2	2479.0	2546.4	2319.0	2626.7	2048.2	1645.9	1919.0
High	ENSMUSP00000028969.8	0.000	87.106	29	20	28	20	745	85.8	9.38	61.70	4212.2	4221.5	4117.8	4263.2	4291.4	4497.2	4212.2	3764.6	3888.8	3656.4	2972.5	3481.3
High	ENSMUSP00000025170.9	0.000	87.100	33	16	25	16	622	69.0	9.77	63.22	3072.3	3364.3	3314.8	3439.7	3544.9	3560.9	3072.3	3000.2	3130.4	2950.1	2455.4	2756.5
High	ENSMUSP00000004378.8	0.000	87.094	22	7	43	1	434	47.3	5.11	128.57	92.9	94.9	95.7	89.1	105.2	83.1	92.9	84.6	90.4	76.4	72.9	64.3
High	ENSMUSP00000079722.5	0.000	87.082	18	17	25	15	951	108.1	10.17	51.70	2513.5	2358.2	2650.6	2615.1	2586.8	2707.9	2513.5	2103.0	2503.2	2242.9	1791.8	2096.2
High	ENSMUSP00000029588.5	0.000	87.061	28	15	21	15	570	64.8	9.54	58.04	3696.9	3859.1	4213.9	4195.7	4088.6	4217.8	3696.9	3441.4	3979.5	3598.5	2832.0	3265.0
High	ENSMUSP00000142184.1	0.000	87.040	35	13	20	8	514	55.6	5.63	49.73	1115.9	1321.5	1125.7	1174.8	1251.8	1235.2	1115.9	1178.5	1063.1	1007.6	867.1	956.2
High	ENSMUSP00000024627.7	0.000	87.001	14	22	28	17	1711	196.3	7.37	52.61	3604.4	3731.9	3619.6	3693.7	3686.7	3515.8	3604.4	3328.0	3418.3	3167.9	2553.6	2721.6
High	ENSMUSP00000026538.6	0.000	86.965	42	11	23	11	290	31.5	8.48	54.91	3408.0	3438.2	3750.4	3966.4	3801.0	3767.5	3408.0	3066.1	3541.8	3401.8	2632.8	2916.4
High	ENSMUSP00000107232.2	0.000	86.892	14	17	21	17	1720	181.7	4.88	59.11	3772.3	3523.5	3346.5	3433.9	3397.5	3504.7	3772.3	3142.1	3160.4	2945.1	2353.3	2713.0
High	ENSMUSP00000047251.7	0.000	86.881	22	16	25	16	825	94.1	5.55	42.93	3703.3	3775.1	3620.1	3411.8	3510.4	3615.3	3703.3	3366.5	3418.8	2926.2	2431.5	2798.6
High	ENSMUSP00000034848.7	0.000	86.847	47	10	26	10	261	29.5	7.72	79.01	4065.0	4073.2	4138.4	4197.0	4149.1	4404.1	4065.0	3632.3	3908.2	3599.6	2873.9	3409.2
High	ENSMUSP00000099962.4	0.000	86.808	46	14	32	13	266	30.0	10.56	71.91	4026.5	3858.3	4418.1	4340.1	4269.3	4155.2	4026.5	3440.7	4172.4	3722.3	2957.2	3216.5
High	ENSMUSP00000006854.7	0.000	86.797	18	19	21	19	1360	150.5	6.38	58.89	2858.6	2834.5	2811.7	2359.8	2339.1	2406.4	2858.6	2527.7	2655.3	2023.9	1620.2	1862.8
High	ENSMUSP00000021133.9	0.000	86.764	35	17	24	17	625	70.5	8.57	64.95	3397.0	3333.7	3336.6	3361.9	3336.3	3346.6	3397.0	2972.9	3151.0	2883.4	2310.9	2590.6
High	ENSMUSP00000042364.8	0.000	86.740	62	8	21	2	172	19.8	4.84	55.43	254.4	256.9	279.7	276.4	256.3	204.5	254.4	229.1	264.1	237.1	177.5	158.3
High	ENSMUSP00000033720.5	0.000	86.727	30	12	42	5	425	47.8	5.05	85.67	1839.6	1807.9	1909.0	1878.1	1766.2	1749.1	1839.6	1612.2	1802.8	1610.8	1223.4	1354.0
High	ENSMUSP00000111150.1	0.000	86.718	31	16	26	16	748	79.3	8.72	68.22	3633.4	3571.2	3612.9	3477.0	3504.6	3537.8	3633.4	3184.7	3412.0	2982.1	2427.5	2738.6
High	ENSMUSP00000034529.7	0.000	86.574	24	18	26	18	855	99.0	8.79	61.21	3584.6	3760.2	3962.2	3642.2	3579.8	3477.3	3584.6	3353.2	3741.8	3123.8	2479.6	2691.8
High	ENSMUSP00000138770.1	0.000	86.300	10	16	22	13	1985	216.8	6.67	59.95	2173.3	2163.2	2010.8	2098.3	2099.7	2179.3	2173.3	1929.1	1899.0	1799.6	1454.4	1687.0
High	ENSMUSP00000123270.2	0.000	86.295	10	22	26	12	2548	269.5	5.87	61.22	2172.0	2138.9	2026.6	2021.3	2037.8	2024.0	2172.0	1907.4	1913.9	1733.6	1411.5	1566.8
High	ENSMUSP00000025804.5	0.000	86.289	57	10	38	2	201	22.2	5.73	71.49	258.3	282.1	346.9	352.1	314.7	275.3	258.3	251.6	327.6	302.0	218.0	213.1
High	ENSMUSP00000051293.9	0.000	86.221	24	12	19	12	664	75.2	6.30	54.91	2593.0	3044.1	2931.2	3063.6	3012.2	3040.3	2593.0	2714.6	2768.2	2627.5	2086.4	2353.5
High	ENSMUSP00000079379.6	0.000	86.203	29	16	27	16	599	67.3	8.34	61.13	3385.4	3407.2	3673.3	3861.9	3662.0	3502.0	3385.4	3038.4	3469.0	3312.2	2536.5	2710.9
High	ENSMUSP00000019911.7	0.000	86.198	30	11	34	7	488	55.3	5.91	57.47	1429.7	1486.6	1468.5	1435.6	1366.0	1377.5	1429.7	1325.7	1386.8	1231.3	946.2	1066.3
High	ENSMUSP00000030684.7	0.000	86.196	29	18	26	18	728	83.3	9.20	49.49	3022.5	3224.6	3330.1	3525.4	3474.9	3360.9	3022.5	2875.6	3144.9	3023.6	2406.9	2601.7
High	ENSMUSP00000082682.6	0.000	86.189	43	10	47	8	215	24.9	5.74	102.50	2592.7	2463.9	3178.8	3034.4	2820.4	2932.2	2592.7	2197.2	3002.0	2602.5	1953.6	2269.8
High	ENSMUSP00000124950.1	0.000	86.039	31	18	24	18	683	77.4	9.50	54.83	4041.2	4283.4	4365.2	4404.3	4285.8	4337.4	4041.2	3819.8	4122.4	3777.4	2968.6	3357.6
High	ENSMUSP00000018632.4	0.000	86.020	15	26	37	4	1939	222.7	5.74	75.80	85.5	89.9	80.3	86.2	85.2	82.8	85.5	80.2	75.8	73.9	59.0	64.1
High	ENSMUSP00000004729.3	0.000	85.981	49	11	24	11	255	27.6	8.10	66.79	4039.5	3827.1	4009.7	4352.3	4198.6	4291.8	4039.5	3412.9	3786.7	3732.8	2908.2	3322.3
High	ENSMUSP00000031355.6	0.000	85.933	19	16	24	16	959	106.9	4.93	63.81	3870.4	3596.2	3794.9	3802.4	3732.3	3706.2	3870.4	3207.0	3583.8	3261.2	2585.2	2869.0
High	ENSMUSP00000141856.1	0.000	85.906	26	13	18	13	732	81.5	5.59	52.50	3066.1	3148.0	2958.5	3028.1	3080.2	2957.8	3066.1	2807.3	2794.0	2597.1	2133.5	2289.6
High	ENSMUSP00000121340.1	0.000	85.902	26	22	29	22	941	106.7	8.09	54.96	4856.2	5050.4	5125.9	5207.4	5256.8	5158.5	4856.2	4503.8	4840.8	4466.2	3641.2	3993.2
High	ENSMUSP00000038555.3	0.000	85.897	28	15	29	15	667	73.4	7.74	64.47	3927.9	4101.4	3846.1	4048.2	4185.7	4205.8	3927.9	3657.5	3632.2	3472.0	2899.3	3255.7
High	ENSMUSP00000004327.4	0.000	85.722	40	18	28	18	515	59.2	6.49	58.27	4288.3	4278.0	4284.1	4338.7	4367.2	4240.0	4288.3	3815.0	4045.8	3721.1	3025.0	3282.2
High	ENSMUSP00000031617.9	0.000	85.604	33	13	72	13	296	33.5	10.70	92.29	8459.6	8224.9	8734.4	9024.9	9014.4	8939.4	8459.6	7334.7	8248.6	7740.3	6243.9	6920.0
High	ENSMUSP00000074724.6	0.000	85.603	75	9	58	9	102	11.0	8.35	129.34	6703.2	6336.9	6861.4	6840.6	7077.9	7333.7	6703.2	5651.0	6479.8	5866.9	4902.6	5677.0
High	ENSMUSP00000005067.5	0.000	85.580	29	8	28	8	315	34.3	5.06	56.93	4034.2	3790.7	3785.1	3734.2	3757.0	3889.4	4034.2	3380.4	3574.6	3202.7	2602.3	3010.8
High	ENSMUSP00000045812.9	0.000	85.574	19	16	25	16	919	102.8	6.23	62.49	3096.3	3198.6	3213.5	3309.3	3304.9	3512.3	3096.3	2852.4	3034.8	2838.3	2289.2	2718.9
High	ENSMUSP00000039109.4	0.000	85.528	50	14	41	3	330	37.5	6.33	82.84	1404.1	1443.9	1534.0	1601.4	1586.9	1536.9	1404.1	1287.6	1448.7	1373.5	1099.2	1189.7
High	ENSMUSP00000146263.1	0.000	85.456	23	17	25	17	859	95.9	6.58	50.71	3503.8	3578.1	3255.7	3183.0	3184.2	3225.7	3503.8	3190.8	3074.6	2729.9	2205.6	2497.0
High	ENSMUSP00000084794.3	0.000	85.353	12	22	28	22	2256	247.0	7.91	58.93	3758.5	3863.1	3676.3	3726.1	3695.8	3929.7	3758.5	3445.0	3471.8	3195.7	2559.9	3042.0
High	ENSMUSP00000102870.1	0.000	85.327	51	7	72	7	136	15.8	10.56	112.35	8081.0	7904.6	8459.3	8150.8	8283.3	7962.4	8081.0	7049.0	7988.8	6990.6	5737.5	6163.7
High	ENSMUSP00000152868.1	0.000	85.245	23	18	22	18	835	87.4	7.74	64.34	3124.8	3101.9	3125.0	3054.1	2981.5	3168.5	3124.8	2766.2	2951.2	2619.4	2065.2	2452.7
High	ENSMUSP00000039621.9	0.000	85.179	39	14	30	14	356	40.5	8.38	68.68	4338.0	4369.0	4472.9	4520.6	4494.4	4373.1	4338.0	3896.1	4224.1	3877.1	3113.1	3385.2
High	ENSMUSP00000086701.5	0.000	85.171	41	14	22	14	462	51.7	5.45	57.72	3241.1	3261.4	3211.9	3226.6	3141.5	3063.7	3241.1	2908.4	3033.3	2767.3	2176.0	2371.6
High	ENSMUSP00000066806.5	0.000	85.098	31	16	28	1	494	55.6	8.54	63.17	222.9	127.7	105.6	87.6	106.0	134.5	222.9	113.9	99.7	75.1	73.4	104.1
High	ENSMUSP00000112081.2	0.000	85.081	23	12	38	12	631	69.0	5.81	72.36	3569.9	3718.7	3743.4	4301.0	4181.6	4069.0	3569.9	3316.2	3535.2	3688.8	2896.4	3149.8
High	ENSMUSP00000005923.6	0.000	85.030	48	8	24	8	264	29.1	5.64	63.85	3182.9	3591.4	3289.9	3324.4	3418.7	3332.0	3182.9	3202.7	3106.9	2851.2	2368.0	2579.3
High	ENSMUSP00000039776.8	0.000	84.981	22	23	34	23	1105	123.7	7.61	69.82	5415.4	4951.8	4835.5	4945.5	4840.5	4949.4	5415.4	4415.8	4566.6	4241.6	3352.8	3831.3
High	ENSMUSP00000099561.3	0.000	84.827	54	16	38	16	239	27.5	8.54	64.63	4371.5	4354.3	4719.3	4649.0	4534.4	5375.7	4371.5	3883.0	4456.8	3987.3	3140.8	4161.3
High	ENSMUSP00000135150.1	0.000	84.747	18	10	31	10	588	63.4	7.71	63.13	4734.1	4717.1	4628.6	4397.3	4531.1	4765.5	4734.1	4206.5	4371.2	3771.4	3138.5	3689.0
High	ENSMUSP00000023867.6	0.000	84.742	51	15	21	15	349	38.7	6.44	57.60	2844.0	2822.5	2790.0	2763.3	2910.1	2862.0	2844.0	2517.0	2634.8	2370.0	2015.7	2215.5
High	ENSMUSP00000107604.1	0.000	84.718	50	8	25	8	209	23.0	4.98	56.08	2633.6	2282.2	2327.7	2228.3	2211.3	2241.7	2633.6	2035.2	2198.2	1911.1	1531.7	1735.3
High	ENSMUSP00000092409.3	0.000	84.634	46	12	23	12	350	38.6	5.36	67.88	4075.2	3976.6	4161.3	3930.6	3880.7	3642.8	4075.2	3546.2	3929.9	3371.1	2688.0	2819.9
High	ENSMUSP00000032088.8	0.000	84.611	15	24	28	24	1960	218.0	6.89	60.04	3659.0	3924.2	4085.0	4250.3	4264.6	4401.1	3659.0	3499.5	3857.8	3645.3	2953.9	3406.9
High	ENSMUSP00000066138.8	0.000	84.588	18	13	23	13	1112	117.3	7.12	62.61	3330.9	3283.3	3570.9	3536.7	3478.9	3539.2	3330.9	2927.9	3372.3	3033.3	2409.7	2739.7
High	ENSMUSP00000020169.7	0.000	84.488	17	13	23	13	874	98.6	6.52	62.26	3605.1	3253.8	3385.9	2772.7	2775.8	3010.2	3605.1	2901.6	3197.6	2378.0	1922.7	2330.2
High	ENSMUSP00000044305.7	0.000	84.439	37	16	22	16	579	65.4	7.06	49.12	3302.7	3389.7	3323.3	3439.7	3411.9	3500.3	3302.7	3022.8	3138.5	2950.1	2363.3	2709.6
High	ENSMUSP00000030365.5	0.000	84.360	41	16	24	16	423	48.3	8.84	47.66	2548.7	2470.0	2396.2	2557.1	2605.5	2609.9	2548.7	2202.7	2262.9	2193.1	1804.7	2020.3
High	ENSMUSP00000119057.2	0.000	84.281	17	17	23	17	1296	141.9	5.80	51.40	2867.8	2944.3	3017.1	2935.9	2882.1	2934.4	2867.8	2625.6	2849.3	2518.0	1996.3	2271.5
High	ENSMUSP00000086909.5	0.000	84.264	14	16	25	16	1151	129.9	5.12	66.15	4071.3	4364.7	4295.4	4194.2	4149.4	4044.1	4071.3	3892.3	4056.5	3597.2	2874.1	3130.5
High	ENSMUSP00000033809.3	0.000	84.213	39	12	24	6	318	34.8	6.98	70.61	1629.3	1574.0	1852.1	1929.4	1740.1	1672.3	1629.3	1403.6	1749.1	1654.8	1205.3	1294.5
High	ENSMUSP00000108662.2	0.000	84.191	25	19	26	17	782	88.2	8.31	58.26	3393.0	3626.5	3404.2	3188.9	3375.0	3527.7	3393.0	3234.0	3214.9	2735.0	2337.7	2730.8
High	ENSMUSP00000067685.6	0.000	84.182	17	26	36	23	1575	180.4	5.64	60.60	4010.8	4025.7	3880.1	4053.5	4047.7	3988.5	4010.8	3590.0	3664.3	3476.5	2803.7	3087.5
High	ENSMUSP00000113672.1	0.000	84.089	35	12	24	12	398	43.5	7.65	71.05	3995.4	3877.8	4202.4	4420.0	4366.1	4119.1	3995.4	3458.1	3968.7	3790.9	3024.2	3188.6
High	ENSMUSP00000057664.7	0.000	84.058	52	10	24	4	212	23.5	6.54	64.05	773.1	812.0	804.1	792.2	796.4	771.9	773.1	724.1	759.4	679.4	551.6	597.5
High	ENSMUSP00000082691.1	0.000	84.031	26	18	30	18	768	88.2	5.95	57.53	4018.3	4210.1	4523.8	4866.0	4846.5	4767.0	4018.3	3754.4	4272.2	4173.4	3357.0	3690.1
High	ENSMUSP00000143996.1	0.000	83.939	14	15	25	12	1189	126.5	6.86	48.32	2335.2	2354.3	2449.5	2210.5	2237.0	2127.2	2335.2	2099.5	2313.3	1895.9	1549.5	1646.7
High	ENSMUSP00000106090.1	0.000	83.907	40	19	29	19	450	52.4	5.47	65.05	3529.2	3591.9	3704.1	3596.6	3507.8	3391.3	3529.2	3203.1	3498.1	3084.7	2429.7	2625.2
High	ENSMUSP00000148077.1	0.000	83.847	27	12	28	12	557	60.9	6.42	66.70	2854.7	2759.0	2972.2	2955.6	2792.1	2651.1	2854.7	2460.4	2806.9	2534.9	1934.0	2052.2
High	ENSMUSP00000021428.7	0.000	83.790	32	16	28	16	536	61.4	9.48	60.36	4004.5	4118.8	4249.2	4349.5	4346.4	4292.5	4004.5	3673.0	4012.9	3730.4	3010.6	3322.8
High	ENSMUSP00000100059.3	0.000	83.743	23	18	30	17	793	89.5	6.67	61.80	3569.5	3528.6	3518.9	3518.4	3634.4	3580.0	3569.5	3146.7	3323.2	3017.6	2517.4	2771.3
High	ENSMUSP00000101473.1	0.000	83.731	21	15	22	15	873	94.6	6.25	63.10	2936.9	2958.0	2887.9	2827.6	2786.8	2676.0	2936.9	2637.8	2727.3	2425.1	1930.3	2071.5
High	ENSMUSP00000114588.2	0.000	83.711	37	19	25	19	666	75.3	5.96	49.19	3444.5	3382.2	3535.8	3528.9	3379.0	3327.9	3444.5	3016.1	3339.2	3026.6	2340.5	2576.1
High	ENSMUSP00000155657.1	0.000	83.638	46	11	35	11	257	28.0	11.03	85.01	4424.3	4405.9	4947.2	5093.4	4902.1	4961.4	4424.3	3929.0	4672.1	4368.4	3395.5	3840.6
High	ENSMUSP00000129584.2	0.000	83.619	26	15	21	15	874	94.2	5.68	57.67	2517.4	2538.7	2459.8	2524.1	2587.8	2614.7	2517.4	2263.9	2323.0	2164.8	1792.5	2024.0
High	ENSMUSP00000021239.6	0.000	83.614	42	10	27	10	307	34.9	9.52	85.47	3413.8	3553.1	3931.9	3789.4	3763.0	4083.1	3413.8	3168.5	3713.2	3250.0	2606.5	3160.7
High	ENSMUSP00000123880.1	0.000	83.613	21	19	24	19	997	115.5	7.55	50.76	3580.0	3631.3	3747.5	3921.7	3821.5	3906.6	3580.0	3238.3	3539.1	3363.5	2647.0	3024.1
High	ENSMUSP00000035743.7	0.000	83.513	23	16	29	16	843	96.7	6.73	60.04	3757.0	3659.4	3438.4	3433.2	3482.2	3683.5	3757.0	3263.3	3247.2	2944.5	2412.0	2851.4
High	ENSMUSP00000070983.9	0.000	83.330	28	8	33	7	238	27.4	11.82	71.26	3974.3	3928.2	3888.6	4163.8	4222.0	4591.7	3974.3	3503.0	3672.3	3571.1	2924.4	3554.4
High	ENSMUSP00000023165.6	0.000	83.287	11	22	25	11	2441	265.4	8.50	55.40	2014.9	2023.7	1924.4	1882.0	1944.1	2067.3	2014.9	1804.7	1817.4	1614.1	1346.6	1600.3
High	ENSMUSP00000030882.5	0.000	83.239	33	15	24	14	489	54.6	6.99	58.85	3158.2	3165.9	3301.6	3157.7	3122.2	3258.4	3158.2	2823.2	3118.0	2708.2	2162.6	2522.3
High	ENSMUSP00000001818.4	0.000	83.138	31	22	28	22	690	83.4	6.93	51.54	4430.3	4592.2	4621.6	4359.4	4349.0	4482.1	4430.3	4095.2	4364.6	3738.9	3012.4	3469.6
High	ENSMUSP00000029336.4	0.000	83.085	20	19	28	17	1001	113.8	8.29	62.86	3766.4	3733.5	3465.0	3442.5	3479.9	3580.4	3766.4	3329.4	3272.3	2952.5	2410.4	2771.6
High	ENSMUSP00000066325.6	0.000	83.041	17	23	28	23	1387	154.5	6.07	53.59	4969.1	4844.6	4771.8	4737.0	4737.1	4891.4	4969.1	4320.2	4506.4	4062.7	3281.2	3786.4
High	ENSMUSP00000020397.7	0.000	83.011	52	5	21	5	126	13.9	10.32	68.86	3006.8	2701.9	2499.3	2468.8	2575.6	2658.8	3006.8	2409.5	2360.3	2117.4	1784.0	2058.2
High	ENSMUSP00000120976.1	0.000	82.940	29	19	26	19	763	82.6	9.14	55.88	4244.1	4256.8	4349.8	4277.3	4442.7	4411.3	4244.1	3796.1	4107.9	3668.5	3077.3	3414.8
High	ENSMUSP00000065198.6	0.000	82.910	22	17	26	17	875	100.7	7.75	61.57	3634.2	3700.3	3790.7	3835.9	3878.1	3992.6	3634.2	3299.8	3579.9	3289.9	2686.2	3090.7
High	ENSMUSP00000034049.4	0.000	82.872	46	14	27	6	298	32.9	9.72	58.16	1627.0	1699.7	1745.1	1977.0	1925.3	2077.0	1627.0	1515.7	1648.0	1695.6	1333.6	1607.8
High	ENSMUSP00000099368.3	0.000	82.736	25	14	26	14	546	61.2	5.40	48.19	4318.0	4201.9	4549.5	4874.3	4733.8	4758.4	4318.0	3747.1	4296.5	4180.5	3278.9	3683.5
High	ENSMUSP00000072199.7	0.000	82.735	21	19	23	19	870	98.0	7.44	46.20	3375.9	3550.3	3592.3	3585.0	3602.1	3509.4	3375.9	3166.0	3392.5	3074.7	2495.0	2716.6
High	ENSMUSP00000117461.1	0.000	82.729	63	8	32	8	165	17.8	9.42	87.76	4496.3	4261.2	4400.5	4362.2	4376.3	4284.9	4496.3	3800.0	4155.8	3741.3	3031.3	3316.9
High	ENSMUSP00000035851.8	0.000	82.722	33	14	25	14	608	68.0	6.46	59.94	3208.3	3229.1	3254.4	3234.1	3193.1	3136.0	3208.3	2879.6	3073.4	2773.8	2211.7	2427.6
High	ENSMUSP00000048111.7	0.000	82.677	53	13	23	13	262	27.9	6.21	55.66	3261.9	3216.3	3479.0	3533.2	3487.7	3368.7	3261.9	2868.2	3285.5	3030.3	2415.8	2607.7
High	ENSMUSP00000103747.3	0.000	82.612	19	13	28	12	893	97.2	8.24	62.63	2439.8	2218.7	2361.3	2294.1	2270.7	2280.2	2439.8	1978.6	2230.0	1967.6	1572.8	1765.1
High	ENSMUSP00000036093.7	0.000	82.611	20	17	24	17	1040	115.9	4.82	56.64	2892.8	2811.7	2633.8	2604.1	2636.2	2658.3	2892.8	2507.4	2487.3	2233.4	1826.0	2057.8
High	ENSMUSP00000046766.8	0.000	82.507	9	19	20	19	2610	289.0	5.36	47.24	2608.5	2847.5	2715.3	2715.1	2714.9	2754.9	2608.5	2539.3	2564.3	2328.6	1880.5	2132.6
High	ENSMUSP00000129739.1	0.000	82.379	25	16	21	1	907	99.2	5.02	55.35	26.3	26.4	28.2	27.6	27.7	22.7	26.3	23.5	26.6	23.7	19.2	17.6
High	ENSMUSP00000041247.6	0.000	82.362	40	17	29	17	425	48.0	4.75	53.26	4465.8	4621.8	4565.6	4319.5	4364.6	4268.8	4465.8	4121.6	4311.7	3704.7	3023.2	3304.5
High	ENSMUSP00000025421.7	0.000	82.287	56	16	22	16	360	39.7	8.05	48.68	3319.7	3440.9	3709.6	3686.1	3567.6	3520.2	3319.7	3068.5	3503.3	3161.4	2471.1	2725.0
High	ENSMUSP00000075762.6	0.000	82.275	31	16	25	16	524	58.2	6.83	55.26	4075.6	4656.9	4397.5	4403.1	4546.2	4615.9	4075.6	4152.9	4152.9	3776.4	3149.0	3573.2
High	ENSMUSP00000004507.4	0.000	82.160	27	13	22	13	546	61.2	9.17	59.39	2519.5	2634.9	2710.2	2719.7	2693.2	2801.5	2519.5	2349.7	2559.5	2332.6	1865.5	2168.6
High	ENSMUSP00000033154.6	0.000	82.010	31	16	23	16	603	68.3	8.72	56.00	3642.7	3736.0	3697.1	3798.7	3968.2	3811.0	3642.7	3331.6	3491.5	3258.0	2748.6	2950.1
High	ENSMUSP00000066581.1	0.000	81.987	29	16	21	16	568	64.4	8.75	39.40	2520.1	2602.6	2683.9	2554.9	2564.9	2509.0	2520.1	2320.9	2534.6	2191.2	1776.6	1942.2
High	ENSMUSP00000088057.5	0.000	81.869	43	7	28	7	241	26.4	4.79	84.47	3949.8	3801.3	3879.5	3936.2	3802.0	3763.0	3949.8	3389.9	3663.7	3375.9	2633.5	2912.9
High	ENSMUSP00000030118.3	0.000	81.815	38	12	24	11	397	44.8	7.08	65.33	3106.0	3183.7	3337.7	3386.7	3290.2	3317.0	3106.0	2839.1	3152.1	2904.6	2279.0	2567.7
High	ENSMUSP00000095285.5	0.000	81.762	67	11	22	11	206	23.0	5.36	62.20	2755.7	2855.6	2806.3	2979.4	2993.1	3014.0	2755.7	2546.5	2650.2	2555.3	2073.2	2333.1
High	ENSMUSP00000129767.2	0.000	81.748	44	9	31	9	234	25.9	7.43	66.54	3131.5	3252.5	3328.3	3310.4	3355.8	3378.5	3131.5	2900.5	3143.2	2839.2	2324.4	2615.3
High	ENSMUSP00000022226.4	0.000	81.668	23	14	24	14	646	73.3	7.15	54.26	4377.6	4380.8	4164.3	4212.9	4188.6	4230.9	4377.6	3906.6	3932.7	3613.2	2901.3	3275.1
High	ENSMUSP00000099435.4	0.000	81.635	59	8	37	8	140	14.9	10.51	90.16	5766.7	5403.9	5473.8	5081.4	5241.5	5214.3	5766.7	4819.0	5169.4	4358.1	3630.6	4036.4
High	ENSMUSP00000103007.3	0.000	81.606	39	19	32	18	452	50.9	8.69	70.61	3280.5	3415.6	3529.5	3517.2	3425.6	3519.7	3280.5	3045.9	3333.2	3016.6	2372.8	2724.6
High	ENSMUSP00000064545.5	0.000	81.569	49	13	20	13	327	35.8	6.84	44.70	2642.5	2683.2	2694.6	2933.6	2899.4	2798.5	2642.5	2392.8	2544.7	2516.0	2008.3	2166.3
High	ENSMUSP00000138575.1	0.000	81.390	18	16	21	16	1266	143.7	9.01	53.37	2135.7	2443.4	2037.9	2016.2	2121.5	2202.9	2135.7	2178.9	1924.6	1729.2	1469.5	1705.3
High	ENSMUSP00000063590.5	0.000	81.263	23	20	27	20	926	106.7	5.43	56.76	3842.1	3766.0	3822.8	3718.1	3830.3	3778.8	3842.1	3358.4	3610.2	3188.9	2653.1	2925.2
High	ENSMUSP00000123088.1	0.000	81.094	24	16	31	1	591	63.3	8.87	55.91	157.8	165.0	146.9	149.1	171.2	158.9	157.8	147.1	138.7	127.9	118.6	123.0
High	ENSMUSP00000131199.1	0.000	81.018	35	8	23	5	309	32.4	6.86	71.90	883.2	852.5	870.5	918.9	952.8	958.4	883.2	760.2	822.1	788.1	660.0	741.9
High	ENSMUSP00000030134.8	0.000	80.966	41	14	24	11	416	43.5	4.83	64.82	2679.8	2866.0	3025.0	2802.2	2723.4	2554.7	2679.8	2555.8	2856.8	2403.3	1886.4	1977.6
High	ENSMUSP00000065089.6	0.000	80.939	29	13	19	13	539	58.8	7.47	48.76	2108.3	2101.5	2161.2	2305.5	2229.2	2158.1	2108.3	1874.0	2041.0	1977.3	1544.1	1670.6
High	ENSMUSP00000074483.4	0.000	80.891	30	11	34	5	449	49.2	6.30	85.13	1228.3	1225.9	1248.3	1279.3	1328.6	1227.8	1228.3	1093.2	1178.9	1097.2	920.3	950.4
High	ENSMUSP00000011492.8	0.000	80.873	24	14	18	14	625	68.7	7.46	54.06	3064.9	2947.2	2929.0	2746.2	2709.0	3032.8	3064.9	2628.2	2766.1	2355.3	1876.4	2347.7
High	ENSMUSP00000085400.4	0.000	80.860	33	16	23	16	564	61.5	7.09	54.68	3632.1	3464.6	3151.9	3121.9	3209.2	3247.8	3632.1	3089.6	2976.6	2677.5	2222.9	2514.1
High	ENSMUSP00000002043.3	0.000	80.847	27	11	19	11	483	55.8	4.84	48.80	3054.3	3213.2	3110.6	3081.2	3070.8	3116.5	3054.3	2865.4	2937.6	2642.6	2127.0	2412.5
High	ENSMUSP00000147332.1	0.000	80.839	31	14	29	14	382	42.1	7.02	68.35	4520.3	4360.1	4804.6	4710.3	4520.0	4024.7	4520.3	3888.2	4537.4	4039.8	3130.8	3115.5
High	ENSMUSP00000014421.8	0.000	80.825	8	18	23	9	2603	274.0	6.52	52.44	1692.5	1663.4	1649.2	1592.2	1566.0	1579.3	1692.5	1483.4	1557.5	1365.6	1084.7	1222.5
High	ENSMUSP00000084599.5	0.000	80.700	13	20	24	19	1774	203.4	5.78	46.02	3405.4	3433.8	3291.6	3336.5	3322.3	3451.0	3405.4	3062.1	3108.5	2861.6	2301.2	2671.4
High	ENSMUSP00000099501.3	0.000	80.564	24	24	27	24	1173	133.2	6.07	48.09	4380.9	4743.1	4710.9	4655.9	4657.7	4566.6	4380.9	4229.7	4448.9	3993.2	3226.2	3535.0
High	ENSMUSP00000018143.9	0.000	80.464	27	18	24	18	760	85.9	9.25	48.56	3232.9	3512.1	3702.1	3849.8	3914.6	3851.4	3232.9	3132.0	3496.2	3301.8	2711.5	2981.4
High	ENSMUSP00000023882.7	0.000	80.464	16	17	20	17	1288	142.5	6.05	61.61	2664.2	2820.9	2810.4	2753.5	2878.9	2834.8	2664.2	2515.6	2654.1	2361.6	1994.1	2194.4
High	ENSMUSP00000072047.5	0.000	80.387	22	14	29	9	672	73.7	8.72	59.36	1857.0	1752.4	1753.6	1855.9	1800.0	1880.5	1857.0	1562.7	1656.1	1591.7	1246.8	1455.7
High	ENSMUSP00000021807.6	0.000	80.366	28	10	25	10	380	43.1	6.86	54.16	2714.0	2711.1	2798.4	2802.6	2756.9	2864.5	2714.0	2417.7	2642.8	2403.7	1909.6	2217.4
High	ENSMUSP00000072483.6	0.000	80.289	27	10	27	10	421	46.5	8.37	68.53	2892.1	2996.9	2987.1	3103.1	3018.5	3086.3	2892.1	2672.5	2821.0	2661.4	2090.8	2389.1
High	ENSMUSP00000041968.4	0.000	80.235	32	9	28	9	321	36.5	6.77	58.13	3703.4	3619.9	4076.3	4066.8	3943.6	3734.7	3703.4	3228.1	3849.6	3487.9	2731.6	2891.0
High	ENSMUSP00000124846.1	0.000	80.151	27	6	31	5	288	33.6	11.25	67.29	2418.8	2433.2	2463.3	2531.0	2437.1	2661.5	2418.8	2169.8	2326.3	2170.7	1688.1	2060.3
High	ENSMUSP00000019405.2	0.000	80.147	22	19	26	19	973	102.9	7.02	51.30	3248.3	3172.4	3065.7	3028.1	2977.7	3017.2	3248.3	2829.0	2895.2	2597.1	2062.5	2335.6
High	ENSMUSP00000142326.1	0.000	80.138	39	11	20	7	355	40.5	5.45	50.07	2124.2	2020.7	1786.0	1813.9	1853.6	1903.9	2124.2	1802.0	1686.7	1555.7	1283.9	1473.8
High	ENSMUSP00000127774.1	0.000	80.103	26	15	31	15	611	68.8	5.67	67.66	4769.6	4853.3	5309.3	5120.7	4947.2	5371.1	4769.6	4328.0	5014.0	4391.8	3426.7	4157.8
High	ENSMUSP00000095677.3	0.000	80.083	11	26	34	26	2495	282.5	7.33	44.42	4035.9	4225.8	4184.7	3955.6	4134.5	4146.2	4035.9	3768.4	3952.0	3392.6	2863.8	3209.6
High	ENSMUSP00000142486.1	0.000	79.950	38	7	64	7	117	13.3	11.47	90.84	8216.5	8449.7	8864.4	8845.7	8775.4	8884.9	8216.5	7535.1	8371.4	7586.6	6078.4	6877.8
High	ENSMUSP00000029259.3	0.000	79.934	30	16	22	16	717	79.3	7.83	55.11	2178.5	2221.6	1969.0	2064.8	2066.7	2133.7	2178.5	1981.1	1859.5	1770.9	1431.5	1651.7
High	ENSMUSP00000026125.2	0.000	79.889	38	7	22	7	255	26.9	11.15	54.12	2969.6	3403.7	3035.4	2883.2	3049.0	2985.3	2969.6	3035.3	2866.6	2472.8	2111.9	2310.9
High	ENSMUSP00000030734.4	0.000	79.832	24	11	24	11	501	58.8	5.34	62.28	2262.3	2105.5	2173.9	2151.8	2082.8	2064.3	2262.3	1877.6	2053.0	1845.5	1442.7	1598.0
High	ENSMUSP00000107390.2	0.000	79.831	17	18	24	18	1134	129.4	6.68	53.08	3327.5	3139.3	3084.2	3111.6	3027.2	3060.3	3327.5	2799.5	2912.7	2668.7	2096.8	2369.0
High	ENSMUSP00000099436.4	0.000	79.662	40	10	24	10	205	22.9	6.55	48.45	3025.0	2844.6	2676.6	2811.5	2905.8	2999.5	3025.0	2536.7	2527.7	2411.3	2012.7	2321.9
High	ENSMUSP00000083474.6	0.000	79.658	47	15	31	3	337	38.5	6.13	66.45	321.0	338.2	370.6	383.3	369.3	346.0	321.0	301.6	350.0	328.7	255.8	267.8
High	ENSMUSP00000031334.8	0.000	79.654	48	12	23	12	305	33.8	8.32	57.28	3100.6	2925.4	3089.4	2939.2	2957.9	3034.5	3100.6	2608.8	2917.6	2520.8	2048.8	2349.0
High	ENSMUSP00000021313.2	0.000	79.646	49	13	29	13	231	26.5	9.58	57.38	3248.5	3350.9	3352.3	3504.2	3468.5	3663.2	3248.5	2988.2	3165.9	3005.4	2402.5	2835.7
High	ENSMUSP00000121005.1	0.000	79.605	23	10	41	8	420	46.2	9.57	50.66	2317.1	2286.8	2220.9	2182.6	2218.0	2288.5	2317.1	2039.3	2097.4	1871.9	1536.3	1771.5
High	ENSMUSP00000030455.8	0.000	79.598	43	13	27	12	325	36.6	7.39	61.76	4171.1	4050.4	4289.0	4233.4	4233.1	4124.2	4171.1	3612.0	4050.5	3630.8	2932.1	3192.5
High	ENSMUSP00000023269.4	0.000	79.592	46	9	29	9	157	17.8	11.25	68.03	3484.6	3170.2	3146.1	3204.8	3301.9	3355.1	3484.6	2827.1	2971.1	2748.6	2287.1	2597.2
High	ENSMUSP00000024846.6	0.000	79.568	62	8	21	2	172	19.9	4.81	54.10	374.5	468.8	480.3	455.7	454.9	363.3	374.5	418.1	453.6	390.8	315.1	281.2
High	ENSMUSP00000146695.1	0.000	79.556	21	11	21	11	526	53.2	5.31	56.82	3054.8	3173.8	2980.2	3097.7	3041.8	3072.6	3054.8	2830.3	2814.5	2656.8	2106.9	2378.5
High	ENSMUSP00000148468.1	0.000	79.478	27	16	22	1	763	84.7	5.02	54.51	359.9	374.1	342.0	345.1	332.6	352.3	359.9	333.6	323.0	296.0	230.4	272.7
High	ENSMUSP00000056401.4	0.000	79.434	17	12	15	11	1004	104.9	6.28	47.40	1668.6	1596.3	1783.6	1741.7	1656.7	1638.8	1668.6	1423.5	1684.4	1493.8	1147.5	1268.6
High	ENSMUSP00000105527.2	0.000	79.404	27	17	23	15	739	82.3	7.34	52.79	2593.6	2591.6	2706.3	2538.3	2529.2	2417.5	2593.6	2311.1	2555.8	2177.0	1751.9	1871.4
High	ENSMUSP00000097777.3	0.000	79.380	13	20	23	19	1574	171.0	8.09	51.58	3811.8	3914.2	3711.5	3452.8	3583.7	3545.9	3811.8	3490.5	3505.1	2961.3	2482.3	2744.9
High	ENSMUSP00000082816.4	0.000	79.312	19	16	27	16	885	98.2	5.63	55.66	4559.8	4372.0	3926.8	4018.4	4353.2	4361.3	4559.8	3898.8	3708.4	3446.4	3015.3	3376.1
High	ENSMUSP00000028599.7	0.000	79.233	23	13	19	13	717	82.8	8.12	53.10	2588.3	2588.7	2627.7	2600.2	2510.9	2576.8	2588.3	2308.5	2481.6	2230.1	1739.2	1994.7
High	ENSMUSP00000001042.8	0.000	79.171	50	15	24	15	390	43.0	5.26	59.37	2565.4	2596.9	2800.0	2742.6	2676.5	2615.2	2565.4	2315.8	2644.3	2352.2	1853.9	2024.4
High	ENSMUSP00000028892.4	0.000	79.166	29	9	22	9	384	42.2	8.60	58.63	4206.4	4182.4	4586.7	4349.5	4233.7	4110.7	4206.4	3729.7	4331.6	3730.4	2932.5	3182.1
High	ENSMUSP00000136366.1	0.000	79.166	38	10	21	10	361	41.5	6.55	65.86	2316.6	2304.0	2252.8	2435.8	2469.2	2291.1	2316.6	2054.6	2127.5	2089.1	1710.3	1773.5
High	ENSMUSP00000064280.7	0.000	79.062	22	16	19	15	927	102.9	5.96	53.94	2787.4	2820.6	2747.8	2856.1	2798.5	2905.3	2787.4	2515.3	2595.0	2449.6	1938.4	2249.0
High	ENSMUSP00000025253.5	0.000	79.059	12	18	22	15	2158	229.1	9.39	52.98	2685.7	2607.1	2667.6	2458.3	2482.5	2591.4	2685.7	2324.9	2519.2	2108.4	1719.5	2006.0
High	ENSMUSP00000099494.4	0.000	79.051	19	22	26	22	1135	128.1	7.58	54.49	4281.5	4441.8	4222.8	4348.3	4299.9	4421.1	4281.5	3961.0	3987.9	3729.4	2978.4	3422.4
High	ENSMUSP00000034866.8	0.000	78.989	45	12	22	12	333	35.0	8.38	52.17	3486.7	3484.7	3529.1	3614.2	3639.9	3909.1	3486.7	3107.5	3332.8	3099.8	2521.2	3026.0
High	ENSMUSP00000043575.8	0.000	78.960	26	13	18	13	668	72.3	8.29	45.51	3114.4	2968.4	3018.9	2947.1	2950.4	2888.1	3114.4	2647.1	2851.0	2527.6	2043.6	2235.7
High	ENSMUSP00000007257.9	0.000	78.876	53	10	18	10	241	27.0	5.17	55.17	1812.5	1679.5	1838.9	2079.8	1982.8	1831.4	1812.5	1497.7	1736.6	1783.8	1373.4	1417.7
High	ENSMUSP00000021824.7	0.000	78.862	19	19	23	19	1165	130.6	6.51	50.70	2670.8	2748.3	2684.0	2864.0	4096.5	2831.9	2670.8	2450.8	2534.7	2456.3	2837.5	2192.2
High	ENSMUSP00000138620.3	0.000	78.810	5	16	19	13	3926	428.8	5.17	53.11	1353.3	1531.8	1377.9	1489.4	1503.5	1543.1	1353.3	1366.0	1301.3	1277.4	1041.4	1194.5
High	ENSMUSP00000036523.7	0.000	78.805	23	19	28	19	845	98.0	5.05	49.01	3926.8	4085.9	4276.4	4349.6	4201.5	4197.4	3926.8	3643.7	4038.6	3730.5	2910.2	3249.2
High	ENSMUSP00000019615.9	0.000	78.739	34	13	23	13	379	44.6	5.34	51.85	3468.1	3680.5	3976.6	3862.2	3962.7	3409.9	3468.1	3282.1	3755.4	3312.5	2744.8	2639.6
High	ENSMUSP00000025337.7	0.000	78.651	15	20	25	20	1264	140.3	5.58	47.59	4153.6	4014.3	3918.6	3726.5	3751.3	3699.1	4153.6	3579.8	3700.7	3196.1	2598.4	2863.5
High	ENSMUSP00000130201.2	0.000	78.584	19	21	24	14	1287	140.8	8.69	45.69	2366.5	2260.6	2329.6	2395.5	2282.2	2285.6	2366.5	2015.9	2200.0	2054.5	1580.8	1769.3
High	ENSMUSP00000130195.1	0.000	78.465	23	8	29	8	371	41.6	5.26	52.23	4504.2	4520.1	4748.5	4732.3	4634.0	4800.8	4504.2	4030.9	4484.4	4058.7	3209.8	3716.3
High	ENSMUSP00000008748.6	0.000	78.453	28	12	17	10	596	63.5	5.03	46.44	2023.4	1999.6	1890.8	1843.0	1894.6	1843.2	2023.4	1783.2	1785.6	1580.7	1312.3	1426.8
High	ENSMUSP00000024882.6	0.000	78.446	21	15	22	15	847	96.4	5.77	50.19	2846.9	2905.6	2929.3	2855.6	2805.9	2698.6	2846.9	2591.1	2766.4	2449.1	1943.5	2089.0
High	ENSMUSP00000144361.1	0.000	78.405	24	11	16	11	566	62.3	9.20	46.70	3106.1	3018.3	3128.7	3161.7	3194.6	3215.1	3106.1	2691.6	2954.7	2711.7	2212.8	2488.8
High	ENSMUSP00000023467.7	0.000	78.395	32	13	22	8	524	57.9	5.77	47.94	2263.7	2183.6	2520.8	2526.5	2405.7	2372.3	2263.7	1947.3	2380.6	2166.9	1666.3	1836.4
High	ENSMUSP00000071422.3	0.000	78.377	15	15	21	15	1041	117.9	5.80	43.51	2791.4	2907.2	3029.8	3018.9	2988.9	3078.7	2791.4	2592.5	2861.3	2589.2	2070.3	2383.2
High	ENSMUSP00000027153.5	0.000	78.332	29	10	19	10	430	47.9	8.15	49.24	2506.7	2426.5	2433.3	2689.1	2686.2	2689.8	2506.7	2163.9	2298.0	2306.3	1860.6	2082.2
High	ENSMUSP00000104090.4	0.000	78.189	27	8	20	8	361	37.9	7.74	54.81	2036.3	2133.1	2313.7	2226.1	2134.5	2194.2	2036.3	1902.2	2185.0	1909.2	1478.5	1698.5
High	ENSMUSP00000155315.1	0.000	78.178	23	15	23	12	838	94.3	5.74	49.34	2296.3	2345.5	2186.0	2276.0	2273.6	2251.9	2296.3	2091.6	2064.4	1952.0	1574.8	1743.2
High	ENSMUSP00000115519.1	0.000	78.150	26	16	30	1	567	61.1	8.75	53.32	79.5	66.3	66.6	49.7	56.9	60.6	79.5	59.1	62.9	42.6	39.4	46.9
High	ENSMUSP00000149582.1	0.000	78.129	22	21	23	21	1052	118.0	6.00	52.63	3252.9	3315.1	3296.1	3400.4	3392.4	3259.0	3252.9	2956.3	3112.8	2916.4	2349.8	2522.8
High	ENSMUSP00000102622.2	0.000	78.101	49	8	24	5	181	20.7	6.58	67.84	2278.3	2230.9	2290.5	2202.5	2156.8	2051.0	2278.3	1989.4	2163.1	1889.0	1493.9	1587.7
High	ENSMUSP00000131457.2	0.000	78.101	40	13	23	13	466	49.5	6.24	56.90	2907.9	2758.9	2866.5	2847.4	2871.1	2858.4	2907.9	2460.3	2707.1	2442.1	1988.7	2212.7
High	ENSMUSP00000055254.4	0.000	78.100	31	12	23	6	392	46.6	10.10	53.47	693.9	716.7	748.3	768.8	744.5	781.4	693.9	639.1	706.7	659.4	515.7	604.9
High	ENSMUSP00000110995.1	0.000	78.100	47	16	20	16	370	40.9	8.53	53.04	3367.2	3532.4	3618.2	3801.5	3663.7	3541.0	3367.2	3150.1	3417.0	3260.4	2537.7	2741.1
High	ENSMUSP00000102288.1	0.000	78.079	33	13	24	13	381	43.2	5.35	57.28	3573.4	3582.1	3766.3	3648.4	3701.7	3728.2	3573.4	3194.4	3556.8	3129.1	2564.0	2886.0
High	ENSMUSP00000089680.5	0.000	77.950	3	4	29	4	2187	220.4	9.35	77.10	4417.6	4206.9	4471.7	4364.1	4241.9	4218.2	4417.6	3751.6	4223.0	3742.9	2938.2	3265.3
High	ENSMUSP00000120117.2	0.000	77.947	29	21	27	21	802	87.5	7.85	53.58	5265.9	5320.5	5652.1	5650.1	5391.0	5620.5	5265.9	4744.6	5337.8	4845.9	3734.1	4350.8
High	ENSMUSP00000065716.4	0.000	77.842	14	16	19	16	1323	147.8	7.74	46.31	2569.0	2626.7	2478.3	2196.1	2312.2	2319.7	2569.0	2342.4	2340.5	1883.5	1601.6	1795.7
High	ENSMUSP00000014750.8	0.000	77.840	36	12	28	12	314	34.1	9.94	54.03	3459.3	3419.3	3578.1	3665.0	3479.9	3626.5	3459.3	3049.2	3379.1	3143.3	2410.4	2807.3
High	ENSMUSP00000028238.8	0.000	77.735	46	9	25	8	215	23.9	6.21	64.86	2830.6	2832.0	2906.1	2791.2	2753.2	2755.3	2830.6	2525.5	2744.5	2393.9	1907.0	2132.9
High	ENSMUSP00000044420.3	0.000	77.680	54	11	22	5	281	29.7	6.10	60.54	1001.2	957.5	940.3	952.4	967.1	935.3	1001.2	853.9	888.0	816.8	669.9	724.0
High	ENSMUSP00000090593.5	0.000	77.667	15	19	26	19	1353	151.7	6.02	59.91	3853.2	3830.5	3811.6	3650.7	3595.0	3506.3	3853.2	3415.9	3599.6	3131.1	2490.1	2714.2
High	ENSMUSP00000099461.3	0.000	77.547	51	11	37	10	165	18.5	7.97	43.71	2658.4	2641.5	2921.8	3070.6	2959.5	2847.2	2658.4	2355.6	2759.3	2633.5	2049.9	2204.0
High	ENSMUSP00000006611.8	0.000	77.529	46	11	27	11	302	34.0	5.50	58.14	3421.8	3256.5	3434.4	3026.6	2967.5	2870.8	3421.8	2904.0	3243.4	2595.8	2055.5	2222.3
High	ENSMUSP00000106859.1	0.000	77.439	54	10	22	10	199	22.4	8.24	52.80	3618.6	3756.6	3629.9	4262.5	4281.8	3984.8	3618.6	3350.0	3428.0	3655.8	2965.8	3084.6
High	ENSMUSP00000030726.6	0.000	77.439	47	14	20	14	434	46.3	8.35	66.19	2317.6	2302.3	2357.9	2403.0	2294.3	2425.5	2317.6	2053.1	2226.8	2061.0	1589.2	1877.6
High	ENSMUSP00000096173.2	0.000	77.315	23	12	16	12	607	66.0	5.35	44.42	2530.2	2597.1	2529.7	2554.4	2542.5	2427.7	2530.2	2316.0	2389.0	2190.8	1761.1	1879.3
High	ENSMUSP00000043903.3	0.000	77.269	8	24	25	16	2986	333.9	6.47	46.17	2751.0	2813.1	2702.8	2721.9	2798.1	2855.6	2751.0	2508.6	2552.5	2334.5	1938.1	2210.5
High	ENSMUSP00000025218.7	0.000	77.247	32	14	28	14	437	49.0	5.71	44.41	3925.9	3744.6	4239.1	4180.0	4001.7	3848.3	3925.9	3339.3	4003.3	3585.0	2771.8	2979.0
High	ENSMUSP00000066808.5	0.000	77.196	17	18	22	18	1391	153.8	8.07	50.29	3452.7	3271.0	3204.0	3044.9	3035.4	3084.0	3452.7	2917.0	3025.8	2611.5	2102.5	2387.3
High	ENSMUSP00000109795.2	0.000	77.073	22	13	23	9	686	74.2	6.81	61.69	2713.1	2317.4	2325.1	2324.5	2227.2	2168.3	2713.1	2066.6	2195.8	1993.6	1542.7	1678.5
High	ENSMUSP00000018568.3	0.000	76.970	47	16	25	15	364	40.7	8.88	58.70	2935.0	2845.0	2959.7	2841.6	2755.2	2700.9	2935.0	2537.1	2795.1	2437.1	1908.4	2090.8
High	ENSMUSP00000031099.3	0.000	76.970	48	10	27	10	217	24.3	8.38	54.66	4370.5	4365.3	4510.8	4686.7	4613.7	4598.5	4370.5	3892.8	4259.9	4019.6	3195.7	3559.7
High	ENSMUSP00000109399.2	0.000	76.960	52	7	32	7	192	21.9	9.95	74.43	4082.6	4035.6	4375.0	4409.4	4340.7	4150.4	4082.6	3598.8	4131.7	3781.8	3006.6	3212.8
High	ENSMUSP00000050191.5	0.000	76.959	17	7	18	3	582	61.9	4.94	52.81	1365.9	1339.4	1231.6	1233.6	1239.3	1225.3	1365.9	1194.4	1163.1	1058.0	858.4	948.5
High	ENSMUSP00000104067.1	0.000	76.825	49	10	31	10	145	16.1	10.40	69.21	4143.9	4067.2	4302.8	4252.5	4329.1	4263.0	4143.9	3627.0	4063.5	3647.2	2998.6	3300.0
High	ENSMUSP00000032915.6	0.000	76.819	24	13	18	13	660	73.1	9.25	53.48	2942.2	3145.0	2870.1	3009.6	3054.9	3104.4	2942.2	2804.6	2710.5	2581.2	2116.0	2403.1
High	ENSMUSP00000007993.9	0.000	76.805	20	14	22	14	750	84.2	9.54	42.53	2773.5	2891.7	2831.5	2764.6	3241.1	3239.8	2773.5	2578.7	2674.0	2371.1	2245.0	2507.9
High	ENSMUSP00000110627.2	0.000	76.805	26	10	23	4	371	43.9	9.88	58.75	1052.1	1003.5	965.5	933.8	911.3	929.5	1052.1	894.9	911.8	800.9	631.2	719.5
High	ENSMUSP00000060346.8	0.000	76.764	25	9	17	9	454	49.0	8.95	44.96	2650.5	2796.1	2769.6	2790.4	2845.4	2935.8	2650.5	2493.5	2615.6	2393.2	1970.9	2272.6
High	ENSMUSP00000056809.4	0.000	76.744	17	17	29	17	1108	124.2	6.86	62.53	3743.3	3672.6	3535.7	3646.4	3633.2	3803.0	3743.3	3275.1	3339.1	3127.4	2516.6	2943.9
High	ENSMUSP00000032936.6	0.000	76.729	34	8	17	6	307	35.1	5.06	46.65	1566.0	1546.4	1452.2	1462.5	1489.9	1408.7	1566.0	1379.0	1371.4	1254.3	1032.0	1090.5
High	ENSMUSP00000003946.8	0.000	76.688	22	10	20	10	403	45.4	7.31	39.43	3186.5	2855.4	3120.3	3146.6	3099.8	3069.5	3186.5	2546.3	2946.8	2698.7	2147.1	2376.1
High	ENSMUSP00000034947.5	0.000	76.617	61	15	35	14	216	23.7	9.55	61.13	3771.1	3759.4	3994.8	3862.5	3738.2	3904.9	3771.1	3352.5	3772.6	3312.7	2589.3	3022.8
High	ENSMUSP00000108229.1	0.000	76.611	26	8	19	8	278	31.2	5.39	41.07	2532.8	2414.3	2402.6	2430.6	2613.1	2584.6	2532.8	2153.0	2269.0	2084.6	1810.0	2000.7
High	ENSMUSP00000101300.1	0.000	76.597	49	9	18	9	189	20.0	6.77	52.05	1855.8	2038.7	2232.7	2201.0	2140.0	1982.6	1855.8	1818.0	2108.5	1887.7	1482.3	1534.7
High	ENSMUSP00000112076.1	0.000	76.584	32	13	26	13	431	48.4	6.58	45.55	3383.4	3422.5	3319.8	3406.9	3514.0	3545.7	3383.4	3052.1	3135.2	2922.0	2434.0	2744.7
High	ENSMUSP00000017430.5	0.000	76.500	52	13	20	13	298	33.3	5.47	47.05	2820.5	2750.5	2848.2	2828.0	2832.1	2722.3	2820.5	2452.8	2689.8	2425.5	1961.7	2107.3
High	ENSMUSP00000080266.7	0.000	76.347	38	10	26	10	301	33.9	8.38	61.73	3342.3	3362.0	3514.2	3407.2	3293.5	3209.5	3342.3	2998.1	3318.8	2922.2	2281.3	2484.5
High	ENSMUSP00000019614.6	0.000	76.334	23	18	23	18	855	99.9	6.23	49.81	4168.6	4389.3	4082.2	4018.8	4122.8	4218.8	4168.6	3914.2	3855.2	3446.8	2855.7	3265.8
High	ENSMUSP00000018637.8	0.000	76.277	13	23	33	2	1942	223.2	5.76	60.86	108.9	103.3	127.1	121.0	106.1	130.6	108.9	92.1	120.0	103.8	73.5	101.1
High	ENSMUSP00000034277.6	0.000	76.245	61	10	24	10	207	23.3	6.15	49.79	2806.4	2955.0	3151.3	3366.7	3367.3	3195.7	2806.4	2635.2	2976.0	2887.5	2332.4	2473.8
High	ENSMUSP00000068174.8	0.000	76.214	45	12	20	12	277	30.4	5.19	49.52	2920.7	2793.9	2801.9	2873.5	2845.3	2690.4	2920.7	2491.5	2646.1	2464.5	1970.8	2082.6
High	ENSMUSP00000032237.6	0.000	76.057	17	17	27	17	1284	145.3	6.27	56.07	3036.6	3339.3	3272.6	3351.0	3368.3	3371.8	3036.6	2977.9	3090.6	2874.0	2333.1	2610.1
High	ENSMUSP00000006496.8	0.000	75.953	55	18	47	18	194	22.6	10.65	83.02	6035.6	5990.6	6156.8	6452.1	6304.4	6135.1	6035.6	5342.2	5814.4	5533.7	4366.8	4749.2
High	ENSMUSP00000082652.6	0.000	75.882	29	10	30	8	247	28.5	4.07	60.01	3924.4	3772.1	4271.4	3901.7	3903.5	3366.0	3924.4	3363.8	4033.8	3346.3	2703.8	2605.6
High	ENSMUSP00000022203.8	0.000	75.844	50	15	23	15	313	35.3	9.99	53.74	3228.0	3380.3	3340.9	3517.8	3637.4	3470.0	3228.0	3014.4	3155.1	3017.1	2519.5	2686.1
High	ENSMUSP00000101494.1	0.000	75.820	53	11	33	8	149	17.3	5.97	87.72	2134.4	1982.8	2098.0	2138.1	2105.2	2016.9	2134.4	1768.2	1981.3	1833.8	1458.2	1561.3
High	ENSMUSP00000110021.4	0.000	75.767	60	12	23	12	218	24.5	5.94	58.71	2974.9	2746.5	3017.8	3104.4	3184.1	3100.4	2974.9	2449.2	2850.0	2662.5	2205.5	2400.0
High	ENSMUSP00000110440.1	0.000	75.659	38	16	28	16	456	50.9	7.80	51.53	4079.8	3792.5	3934.9	3980.5	3799.4	3758.4	4079.8	3382.0	3716.1	3413.9	2631.7	2909.4
High	ENSMUSP00000048350.7	0.000	75.640	33	12	28	12	406	43.1	6.37	65.94	3925.3	3893.9	3522.1	3811.9	3878.5	3718.1	3925.3	3472.4	3326.2	3269.3	2686.5	2878.2
High	ENSMUSP00000128803.1	0.000	75.405	55	7	26	7	151	17.0	4.55	53.08	3935.4	3750.9	3805.5	3941.4	3967.7	3956.7	3935.4	3344.9	3593.9	3380.4	2748.3	3062.9
High	ENSMUSP00000061616.9	0.000	75.405	30	13	23	13	429	48.9	5.52	51.35	3470.2	3322.9	3555.3	3555.1	3523.7	3495.4	3470.2	2963.2	3357.6	3049.1	2440.7	2705.8
High	ENSMUSP00000001974.4	0.000	75.401	31	15	19	15	663	72.3	8.03	46.93	2428.0	2513.2	2626.2	2662.7	2616.4	2533.8	2428.0	2241.2	2480.1	2283.7	1812.3	1961.4
High	ENSMUSP00000047865.7	0.000	75.343	17	19	23	18	1228	140.5	6.49	47.14	3348.9	3364.2	3296.4	3318.9	3360.5	3391.2	3348.9	3000.1	3113.1	2846.5	2327.7	2625.1
High	ENSMUSP00000106401.1	0.000	75.256	10	23	25	22	3042	332.9	7.58	48.16	3439.6	3338.6	3173.3	3310.3	3348.5	3336.8	3439.6	2977.2	2996.8	2839.1	2319.4	2583.0
High	ENSMUSP00000097629.4	0.000	75.082	20	10	17	9	592	65.5	8.03	46.02	1649.1	1654.0	1627.3	1542.7	1581.6	1636.4	1649.1	1475.0	1536.8	1323.1	1095.5	1266.7
High	ENSMUSP00000018577.7	0.000	75.052	20	14	24	14	723	80.8	5.92	59.44	4047.5	3848.9	4194.6	4136.5	4031.3	4202.4	4047.5	3432.3	3961.3	3547.7	2792.3	3253.1
High	ENSMUSP00000025476.2	0.000	75.042	50	9	17	9	289	32.2	4.96	53.48	2289.4	2390.4	2447.8	2331.7	2392.4	2348.3	2289.4	2131.7	2311.7	1999.8	1657.1	1817.8
High	ENSMUSP00000073880.3	0.000	75.039	49	8	26	8	194	22.1	10.10	53.40	4220.9	3997.8	4087.6	4237.7	4178.4	4489.3	4220.9	3565.1	3860.3	3634.5	2894.2	3475.2
High	ENSMUSP00000074953.5	0.000	75.036	23	17	21	11	991	111.8	6.38	42.16	1608.2	1730.6	1609.3	1626.5	1665.2	1808.4	1608.2	1543.3	1519.8	1395.0	1153.4	1399.9
High	ENSMUSP00000038775.7	0.000	75.016	13	23	29	23	1767	198.8	6.55	57.07	4447.1	4778.6	4438.2	4141.5	4107.8	4119.0	4447.1	4261.4	4191.4	3552.0	2845.3	3188.5
High	ENSMUSP00000022511.8	0.000	74.988	15	19	24	19	1376	154.5	6.37	38.31	4165.2	4269.9	4172.0	4091.7	4150.5	3967.3	4165.2	3807.7	3940.0	3509.3	2874.9	3071.1
High	ENSMUSP00000041049.7	0.000	74.983	26	10	20	10	431	47.2	6.89	49.48	3652.8	3739.3	3889.0	3924.4	3840.6	3822.1	3652.8	3334.6	3672.7	3365.8	2660.2	2958.7
High	ENSMUSP00000030501.8	0.000	74.977	45	13	28	13	306	34.7	10.08	59.41	3262.1	3355.6	3617.6	3497.3	3717.3	3805.7	3262.1	2992.4	3416.4	2999.5	2574.8	2946.0
High	ENSMUSP00000081142.3	0.000	74.970	25	8	26	1	414	44.5	6.70	74.33	847.3	909.5	869.9	911.8	896.1	846.7	847.3	811.1	821.5	782.0	620.7	655.4
High	ENSMUSP00000063825.6	0.000	74.928	16	16	26	16	1179	129.7	6.71	63.55	3816.0	3741.1	3690.1	3587.4	3553.8	3529.0	3816.0	3336.2	3484.9	3076.8	2461.6	2731.8
High	ENSMUSP00000003268.9	0.000	74.744	45	14	22	14	368	41.5	5.72	54.14	3192.9	3138.6	2976.8	2904.9	3085.5	2972.2	3192.9	2798.9	2811.2	2491.4	2137.2	2300.8
High	ENSMUSP00000022925.8	0.000	74.700	41	15	24	15	352	39.8	6.67	57.79	3271.4	3410.1	3637.6	3330.5	3325.9	3236.3	3271.4	3041.0	3435.3	2856.4	2303.7	2505.2
High	ENSMUSP00000111303.2	0.000	74.692	31	17	21	17	613	67.6	7.30	48.23	2962.4	3197.7	2868.3	2901.5	3023.3	2974.2	2962.4	2851.6	2708.8	2488.5	2094.1	2302.3
High	ENSMUSP00000028909.4	0.000	74.661	46	16	24	15	404	46.8	6.62	54.07	3179.0	3276.2	3189.2	3208.1	3185.0	3045.0	3179.0	2921.6	3011.8	2751.5	2206.1	2357.1
High	ENSMUSP00000075573.4	0.000	74.643	31	18	26	18	648	72.9	9.66	55.00	2989.3	2963.9	3053.4	3172.8	3042.2	3208.8	2989.3	2643.1	2883.6	2721.2	2107.2	2483.9
High	ENSMUSP00000142890.1	0.000	74.617	10	21	24	9	2582	290.7	6.42	51.83	1870.7	1823.1	1775.7	1670.2	1720.8	1707.4	1870.7	1625.8	1676.9	1432.5	1191.9	1321.7
High	ENSMUSP00000138250.1	0.000	74.615	31	19	27	18	666	74.5	5.83	52.35	3986.8	3843.4	3877.2	3685.6	3679.3	3692.0	3986.8	3427.4	3661.6	3161.0	2548.5	2858.0
High	ENSMUSP00000028981.8	0.000	74.612	38	11	21	10	268	30.0	5.22	46.59	2789.9	2980.9	2872.8	2989.9	3068.7	2784.1	2789.9	2658.3	2713.0	2564.3	2125.6	2155.2
High	ENSMUSP00000020629.4	0.000	74.548	28	15	22	11	682	77.0	7.15	42.80	1904.9	1942.6	1709.6	1732.3	1793.5	1730.1	1904.9	1732.3	1614.5	1485.7	1242.3	1339.3
High	ENSMUSP00000115645.1	0.000	74.473	29	14	19	14	556	61.2	6.46	48.38	3051.5	2988.7	2692.4	2589.4	2747.1	2683.1	3051.5	2665.2	2542.7	2220.8	1902.8	2077.0
High	ENSMUSP00000029804.8	0.000	74.462	32	9	16	9	386	43.2	7.17	47.37	2403.6	2470.0	2222.7	2182.3	2291.9	2252.8	2403.6	2202.7	2099.1	1871.7	1587.5	1743.9
High	ENSMUSP00000105628.2	0.000	74.406	18	16	25	16	903	101.3	9.36	55.29	2589.5	2832.0	2655.9	2774.1	2902.3	2872.5	2589.5	2525.5	2508.2	2379.2	2010.3	2223.6
High	ENSMUSP00000111463.2	0.000	74.392	10	19	20	15	2244	237.6	6.73	53.30	3139.4	3403.6	2988.8	2987.4	2896.7	3047.7	3139.4	3035.2	2822.6	2562.2	2006.4	2359.2
High	ENSMUSP00000021039.5	0.000	74.363	20	21	28	21	1016	113.1	8.98	54.97	4409.9	4449.3	4570.7	4531.7	4303.8	4547.1	4409.9	3967.7	4316.5	3886.7	2981.1	3519.9
High	ENSMUSP00000117725.1	0.000	74.137	32	13	19	13	459	50.7	4.78	33.66	2571.5	2651.7	2398.4	2433.0	2381.1	2427.1	2571.5	2364.7	2265.0	2086.7	1649.3	1878.8
High	ENSMUSP00000111946.2	0.000	74.106	14	12	24	8	945	105.5	6.90	48.91	1397.2	1358.1	1266.2	1301.0	1338.9	1328.9	1397.2	1211.1	1195.8	1115.8	927.4	1028.7
High	ENSMUSP00000025408.8	0.000	74.085	23	16	22	15	802	89.5	8.60	50.39	3574.0	3444.0	3145.6	3147.9	3161.9	3287.3	3574.0	3071.2	2970.7	2699.8	2190.1	2544.7
High	ENSMUSP00000033342.6	0.000	74.012	32	10	29	10	361	38.0	5.58	67.44	3282.5	3325.5	3514.1	3282.1	3314.9	3291.1	3282.5	2965.6	3318.7	2814.9	2296.1	2547.6
High	ENSMUSP00000043896.7	0.000	73.990	16	14	18	14	969	108.1	6.73	45.29	2789.6	2856.2	2651.9	2621.9	2715.8	2650.4	2789.6	2547.1	2504.4	2248.7	1881.1	2051.7
High	ENSMUSP00000021018.4	0.000	73.968	15	6	21	3	557	58.6	8.40	44.89	673.0	684.6	749.6	667.6	658.9	522.3	673.0	610.5	707.9	572.6	456.4	404.3
High	ENSMUSP00000028408.2	0.000	73.846	25	10	25	10	416	49.2	6.33	61.44	4039.0	4029.8	3754.6	3476.0	3619.1	3663.7	4039.0	3593.6	3545.8	2981.2	2506.8	2836.1
High	ENSMUSP00000006856.2	0.000	73.777	12	16	20	16	1465	167.2	5.74	51.13	2569.6	2513.4	2369.1	2346.4	2362.6	2293.1	2569.6	2241.4	2237.3	2012.4	1636.5	1775.1
High	ENSMUSP00000029142.8	0.000	73.691	43	6	21	6	245	26.5	4.74	59.77	2346.0	2517.1	2521.7	2497.3	2446.2	2378.5	2346.0	2244.7	2381.5	2141.8	1694.4	1841.2
High	ENSMUSP00000040938.6	0.000	73.669	41	12	19	12	357	39.8	8.15	44.17	3058.0	2979.0	3099.5	3120.3	2941.1	3060.6	3058.0	2656.6	2927.1	2676.2	2037.2	2369.2
High	ENSMUSP00000033992.8	0.000	73.562	29	11	22	11	500	53.6	7.99	44.19	2990.7	2930.8	2881.9	2954.9	2878.2	2725.9	2990.7	2613.6	2721.6	2534.3	1993.6	2110.1
High	ENSMUSP00000073371.3	0.000	73.562	26	18	23	17	753	84.0	6.60	51.73	3918.9	4027.5	3886.2	4047.3	4010.6	4053.5	3918.9	3591.6	3670.1	3471.2	2778.0	3137.8
High	ENSMUSP00000147758.1	0.000	73.521	34	12	27	12	427	47.8	7.43	51.56	3052.2	3052.8	3010.8	3038.0	3107.6	3118.5	3052.2	2722.4	2843.4	2605.6	2152.5	2414.0
High	ENSMUSP00000005749.5	0.000	73.507	17	19	27	17	1173	133.3	6.49	49.05	3367.9	3432.1	3166.5	3096.7	3208.4	3472.4	3367.9	3060.6	2990.4	2655.9	2222.3	2688.0
High	ENSMUSP00000025679.4	0.000	73.480	42	9	22	9	271	31.3	4.94	52.80	3305.5	2756.0	2779.6	2856.5	2857.8	2800.9	3305.5	2457.7	2625.0	2449.9	1979.5	2168.2
High	ENSMUSP00000066621.6	0.000	73.422	28	10	23	10	337	37.8	5.59	51.32	3231.1	3330.8	3076.2	2976.6	2938.4	2962.3	3231.1	2970.3	2905.1	2552.9	2035.3	2293.1
High	ENSMUSP00000111032.1	0.000	73.418	21	16	23	14	930	103.4	5.92	57.41	2937.4	2745.1	2581.2	2589.4	2684.3	2640.1	2937.4	2448.0	2437.6	2220.8	1859.3	2043.7
High	ENSMUSP00000026479.9	0.000	73.380	32	12	17	12	402	44.1	5.26	48.02	2810.0	2748.0	2656.7	2681.7	2641.1	2633.6	2810.0	2450.6	2508.9	2300.0	1829.4	2038.7
High	ENSMUSP00000083652.6	0.000	73.334	41	12	22	12	339	38.1	7.81	46.53	3618.6	3613.1	3479.0	3528.1	3561.5	3482.4	3618.6	3222.0	3285.5	3025.9	2466.9	2695.7
High	ENSMUSP00000041839.8	0.000	73.322	47	14	17	13	417	46.4	5.78	42.12	2236.1	2256.3	2449.7	2395.7	2257.1	2193.8	2236.1	2012.1	2313.5	2054.7	1563.4	1698.2
High	ENSMUSP00000136750.1	0.000	73.305	20	18	26	15	898	105.3	7.36	47.35	2992.3	3048.6	2844.3	3032.2	3070.8	3158.5	2992.3	2718.6	2686.1	2600.6	2127.0	2445.0
High	ENSMUSP00000005841.9	0.000	73.270	24	14	26	14	736	83.7	6.90	52.22	2825.1	2832.5	2831.5	2888.8	2827.4	2842.5	2825.1	2525.9	2674.0	2477.6	1958.4	2200.4
High	ENSMUSP00000062843.7	0.000	73.207	31	17	23	17	642	72.8	5.66	54.58	3470.6	3499.7	3516.0	3547.3	3517.6	3377.7	3470.6	3120.9	3320.5	3042.4	2436.5	2614.7
High	ENSMUSP00000124562.1	0.000	73.147	47	8	21	8	179	20.4	8.25	51.71	3752.3	3792.1	4211.0	3770.8	3550.7	3599.7	3752.3	3381.7	3976.8	3234.1	2459.4	2786.5
High	ENSMUSP00000113678.1	0.000	73.132	44	11	23	9	287	31.8	9.80	53.28	2719.0	2798.8	3007.8	2989.6	2951.4	2851.8	2719.0	2495.9	2840.5	2564.1	2044.3	2207.6
High	ENSMUSP00000005964.2	0.000	73.095	36	13	24	13	374	39.5	7.25	59.54	4178.3	4010.6	4380.0	4466.3	4269.9	3933.3	4178.3	3576.5	4136.4	3830.6	2957.6	3044.8
High	ENSMUSP00000151689.1	0.000	73.061	27	14	18	14	682	75.1	6.46	51.19	2492.1	2451.3	2401.6	2451.1	2436.3	2444.9	2492.1	2186.0	2268.0	2102.2	1687.5	1892.6
High	ENSMUSP00000028102.7	0.000	73.002	17	16	23	6	956	109.2	6.19	56.30	1174.7	1210.5	1178.2	1206.7	1169.0	1148.3	1174.7	1079.5	1112.7	1034.9	809.7	888.9
High	ENSMUSP00000023677.3	0.000	72.981	45	8	30	8	213	23.3	9.99	72.60	3845.5	3981.7	4073.2	4031.2	4015.1	4091.2	3845.5	3550.7	3846.7	3457.4	2781.1	3167.0
High	ENSMUSP00000065113.6	0.000	72.976	30	9	20	9	346	36.1	9.39	51.06	2899.1	3215.6	3184.9	3096.4	3041.2	3050.3	2899.1	2867.6	3007.8	2655.7	2106.5	2361.2
High	ENSMUSP00000121203.1	0.000	72.929	24	8	18	8	410	44.9	7.15	53.95	2377.0	2341.5	2393.3	2570.9	2562.9	2612.7	2377.0	2088.1	2260.2	2205.0	1775.2	2022.5
High	ENSMUSP00000022268.8	0.000	72.899	30	9	24	9	359	38.9	6.87	58.62	3307.9	3217.4	3310.0	3387.2	3337.1	3427.1	3307.9	2869.2	3125.9	2905.1	2311.5	2652.9
High	ENSMUSP00000144235.1	0.000	72.786	36	13	21	6	432	49.8	6.68	39.43	1633.1	1750.8	1651.7	1728.8	1731.0	1810.6	1633.1	1561.3	1559.8	1482.7	1199.0	1401.6
High	ENSMUSP00000028278.7	0.000	72.750	45	9	22	9	310	34.6	6.52	65.00	2741.2	2745.2	2863.5	2848.7	2769.2	2789.8	2741.2	2448.1	2704.2	2443.2	1918.1	2159.6
High	ENSMUSP00000120632.1	0.000	72.714	36	16	22	16	517	57.4	6.96	55.02	2982.8	3034.0	2872.5	3203.7	3209.7	2975.7	2982.8	2705.6	2712.7	2747.7	2223.2	2303.5
High	ENSMUSP00000148062.1	0.000	72.700	27	15	20	15	678	76.1	8.76	44.14	2824.8	2786.2	2728.2	2815.6	2854.1	2914.9	2824.8	2484.6	2576.5	2414.8	1976.9	2256.4
High	ENSMUSP00000024783.8	0.000	72.643	36	14	21	14	436	49.8	7.78	51.57	2312.3	2447.2	2486.0	2536.2	2572.3	2389.5	2312.3	2182.3	2347.7	2175.2	1781.7	1849.7
High	ENSMUSP00000086542.6	0.000	72.625	45	12	20	12	372	40.9	5.20	54.47	2746.2	2782.8	2691.7	2585.3	2584.5	2463.9	2746.2	2481.6	2542.0	2217.3	1790.2	1907.3
High	ENSMUSP00000036924.5	0.000	72.615	23	18	25	18	922	102.9	5.25	54.22	4053.5	4178.8	4348.9	4339.1	4466.3	4176.3	4053.5	3726.5	4107.0	3721.5	3093.6	3232.9
High	ENSMUSP00000057308.2	0.000	72.611	22	7	44	1	219	22.0	11.11	96.08	1074.1	969.5	946.2	1091.3	1155.5	1315.2	1074.1	864.6	893.6	936.0	800.4	1018.1
High	ENSMUSP00000033671.6	0.000	72.535	26	17	26	9	740	83.6	6.89	56.01	1776.0	1691.8	1801.3	1803.9	1785.3	1754.9	1776.0	1508.7	1701.1	1547.1	1236.6	1358.5
High	ENSMUSP00000025137.7	0.000	72.511	26	15	21	15	657	75.4	4.97	47.69	2667.6	2434.1	2355.4	2430.2	2359.2	2401.1	2667.6	2170.6	2224.4	2084.3	1634.1	1858.7
High	ENSMUSP00000152944.1	0.000	72.507	35	5	35	5	133	15.4	10.78	59.49	4418.3	4365.7	4472.4	4382.9	4369.5	4164.3	4418.3	3893.2	4223.7	3759.0	3026.6	3223.6
High	ENSMUSP00000022609.5	0.000	72.481	29	15	26	15	566	64.2	9.01	50.69	3254.2	3154.5	2954.6	2997.5	3134.0	3145.1	3254.2	2813.1	2790.3	2570.8	2170.8	2434.6
High	ENSMUSP00000000137.7	0.000	72.225	28	10	24	10	394	44.7	6.74	49.01	3504.7	3432.2	3577.8	3613.8	3473.9	3337.0	3504.7	3060.7	3378.8	3099.4	2406.2	2583.2
High	ENSMUSP00000030903.5	0.000	72.220	35	19	29	19	591	66.7	9.29	57.45	4811.0	4971.3	4903.3	4926.2	4914.2	4828.7	4811.0	4433.2	4630.6	4225.0	3403.9	3737.9
High	ENSMUSP00000041688.7	0.000	72.050	14	12	20	12	961	107.4	9.20	44.14	2698.2	2711.7	2870.8	2724.9	2654.0	2618.7	2698.2	2418.2	2711.1	2337.0	1838.3	2027.1
High	ENSMUSP00000112213.1	0.000	71.997	22	14	26	14	641	69.8	8.40	60.06	3764.0	4045.2	4227.8	4017.0	4005.1	3974.2	3764.0	3607.4	3992.7	3445.2	2774.2	3076.4
High	ENSMUSP00000155467.1	0.000	71.966	31	13	22	13	382	43.9	7.46	43.76	2969.0	2793.1	2754.7	2785.1	2842.1	2901.7	2969.0	2490.8	2601.5	2388.7	1968.6	2246.2
High	ENSMUSP00000059717.3	0.000	71.923	28	18	28	18	658	75.8	7.93	41.68	3999.6	3769.5	3984.1	4077.6	3931.7	3920.4	3999.6	3361.5	3762.5	3497.2	2723.3	3034.8
High	ENSMUSP00000030014.8	0.000	71.857	19	12	19	12	790	91.9	6.64	47.17	2543.0	2568.6	2520.3	2420.2	2511.5	2389.0	2543.0	2290.6	2380.1	2075.7	1739.6	1849.3
High	ENSMUSP00000101625.1	0.000	71.835	80	7	25	7	115	11.6	4.54	78.68	2813.5	2709.8	2964.8	2915.7	2903.2	2673.7	2813.5	2416.5	2799.9	2500.7	2010.9	2069.7
High	ENSMUSP00000045043.8	0.000	71.802	19	13	24	13	758	84.2	6.44	57.03	2688.2	2637.9	2780.1	2805.5	2748.1	2869.4	2688.2	2352.4	2625.5	2406.2	1903.5	2221.2
High	ENSMUSP00000048057.6	0.000	71.792	20	22	25	20	1257	138.9	6.54	50.27	3168.5	3204.9	3010.3	3035.6	3082.2	3021.8	3168.5	2858.0	2842.9	2603.5	2134.9	2339.2
High	ENSMUSP00000061493.6	0.000	71.770	14	16	18	16	1411	160.8	5.77	40.31	3285.7	3327.3	3105.8	3324.7	3307.0	3285.4	3285.7	2967.2	2933.1	2851.5	2290.6	2543.2
High	ENSMUSP00000003029.7	0.000	71.767	31	12	19	12	452	51.1	8.13	50.05	3522.2	3516.8	3477.5	3594.0	3626.0	3838.1	3522.2	3136.2	3284.1	3082.4	2511.6	2971.1
High	ENSMUSP00000031590.8	0.000	71.586	18	16	22	16	952	106.0	6.57	44.58	3427.3	3377.6	3351.3	3550.8	3508.1	3589.7	3427.3	3012.0	3164.9	3045.4	2429.9	2778.8
High	ENSMUSP00000100868.2	0.000	71.529	9	11	25	3	1213	132.5	5.59	52.55	620.1	694.5	675.6	712.8	724.9	670.7	620.1	619.3	638.0	611.3	502.1	519.2
High	ENSMUSP00000029269.5	0.000	71.465	28	9	16	9	438	48.9	5.11	44.14	1763.9	1893.0	1797.8	1804.4	1833.7	1872.6	1763.9	1688.1	1697.8	1547.6	1270.1	1449.6
High	ENSMUSP00000022341.5	0.000	71.242	54	12	21	12	244	28.1	6.89	54.64	2701.2	2706.7	2887.5	2985.9	2889.3	2938.8	2701.2	2413.7	2726.9	2560.9	2001.3	2274.9
High	ENSMUSP00000144615.1	0.000	71.204	19	12	23	12	687	76.4	9.29	42.58	2847.3	2846.3	2941.4	2740.8	2751.6	2792.9	2847.3	2538.2	2777.8	2350.7	1905.9	2162.0
High	ENSMUSP00000074160.7	0.000	71.071	18	12	28	12	448	52.0	9.94	45.81	4166.8	4147.3	4348.9	4138.6	4171.9	4272.8	4166.8	3698.4	4107.0	3549.5	2889.7	3307.6
High	ENSMUSP00000009679.4	0.000	70.966	30	10	18	10	465	53.3	6.48	41.60	2604.0	2578.7	2552.9	2559.1	2497.9	2452.7	2604.0	2299.6	2410.9	2194.8	1730.2	1898.6
High	ENSMUSP00000035490.5	0.000	70.959	16	20	24	20	1387	160.0	6.05	43.03	3438.8	3508.0	3385.3	3365.7	3330.8	3393.9	3438.8	3128.3	3197.0	2886.6	2307.1	2627.2
High	ENSMUSP00000048101.4	0.000	70.906	20	13	19	13	753	84.9	6.27	40.32	2853.8	3007.5	2944.9	3152.2	3097.0	3142.4	2853.8	2682.0	2781.1	2703.5	2145.2	2432.5
High	ENSMUSP00000045816.1	0.000	70.906	24	8	45	3	212	21.3	11.00	96.47	1531.5	1523.6	1511.1	1780.2	1749.3	1997.8	1531.5	1358.7	1427.1	1526.8	1211.7	1546.5
High	ENSMUSP00000042134.4	0.000	70.890	35	11	19	11	324	35.3	7.06	51.12	2557.6	2530.4	2546.8	2506.2	2494.3	2605.1	2557.6	2256.5	2405.2	2149.5	1727.7	2016.6
High	ENSMUSP00000026254.7	0.000	70.785	12	21	28	20	1861	206.7	5.80	65.47	3086.7	3070.8	2952.5	2907.8	2901.3	2945.4	3086.7	2738.4	2788.3	2493.9	2009.6	2280.0
High	ENSMUSP00000101999.1	0.000	70.676	44	12	21	9	385	42.4	8.40	50.76	1652.2	1736.2	1679.1	1701.3	1575.7	1588.2	1652.2	1548.3	1585.7	1459.1	1091.4	1229.4
High	ENSMUSP00000031364.1	0.000	70.675	24	16	23	16	687	79.5	9.20	41.99	3834.6	3870.5	3727.1	3608.0	3696.2	3813.0	3834.6	3451.6	3519.8	3094.4	2560.2	2951.6
High	ENSMUSP00000080888.7	0.000	70.670	16	13	18	13	997	111.5	7.43	39.36	2232.3	2196.0	2156.2	2296.7	2270.7	2394.4	2232.3	1958.3	2036.3	1969.8	1572.8	1853.5
High	ENSMUSP00000049128.7	0.000	70.652	13	19	22	19	1689	192.2	6.29	49.71	3409.5	3347.9	3142.4	3101.2	3073.1	3222.8	3409.5	2985.5	2967.6	2659.8	2128.6	2494.8
High	ENSMUSP00000148404.1	0.000	70.646	46	13	23	12	350	41.2	8.56	40.76	2664.4	2541.6	2456.1	2347.1	2426.9	2635.5	2664.4	2266.5	2319.5	2013.0	1681.0	2040.1
High	ENSMUSP00000008517.6	0.000	70.570	28	12	24	12	499	55.4	5.67	42.34	2929.5	2749.3	2674.5	2564.3	2663.9	2579.8	2929.5	2451.7	2525.8	2199.3	1845.2	1997.0
High	ENSMUSP00000040694.6	0.000	70.553	29	13	21	13	526	58.5	8.13	43.24	3058.1	3103.8	3010.4	3052.6	3095.5	3089.8	3058.1	2767.9	2843.0	2618.1	2144.1	2391.8
High	ENSMUSP00000022765.7	0.000	70.476	34	7	20	1	216	24.2	6.68	52.61	176.1	186.3	175.5	173.4	176.0	187.6	176.1	166.1	165.7	148.7	121.9	145.2
High	ENSMUSP00000048383.3	0.000	70.450	16	18	22	17	1231	139.4	6.68	50.95	3911.1	4012.2	3911.9	4008.5	3979.7	4174.4	3911.1	3577.9	3694.3	3437.9	2756.6	3231.4
High	ENSMUSP00000051965.8	0.000	70.423	16	12	17	12	975	110.5	6.49	40.09	2243.8	2575.0	2794.7	2932.6	2816.0	2804.4	2243.8	2296.3	2639.3	2515.2	1950.5	2170.9
High	ENSMUSP00000026135.8	0.000	70.423	31	13	18	13	550	59.8	6.96	36.59	2247.6	2139.7	2255.6	2449.0	2375.0	2327.9	2247.6	1908.1	2130.2	2100.4	1645.1	1802.0
High	ENSMUSP00000109653.3	0.000	70.391	43	17	23	17	432	47.6	9.91	45.60	3265.2	3426.7	3511.8	3617.7	3543.4	3789.4	3265.2	3055.8	3316.5	3102.8	2454.4	2933.4
High	ENSMUSP00000021114.4	0.000	70.366	27	11	21	11	392	42.3	5.26	47.56	3354.6	3005.5	2817.1	2592.2	2732.7	2703.1	3354.6	2680.2	2660.4	2223.2	1892.8	2092.5
High	ENSMUSP00000095254.3	0.000	70.253	28	14	15	8	729	79.2	4.82	43.22	1390.6	1584.1	1494.3	1589.2	1575.1	1527.5	1390.6	1412.6	1411.2	1363.0	1091.0	1182.4
High	ENSMUSP00000101105.1	0.000	70.234	24	11	21	11	554	61.0	5.24	56.69	3388.4	2923.2	3171.2	3423.7	3267.3	3197.0	3388.4	2606.8	2994.8	2936.4	2263.1	2474.8
High	ENSMUSP00000044677.8	0.000	70.232	11	17	24	16	1594	182.7	8.44	40.36	3139.3	3324.4	3063.4	3040.4	2946.8	3203.5	3139.3	2964.6	2893.0	2607.6	2041.1	2479.8
High	ENSMUSP00000033236.6	0.000	70.216	29	12	27	12	350	38.9	6.07	54.23	3530.6	3255.5	3747.8	3784.9	3570.6	3491.4	3530.6	2903.1	3539.4	3246.2	2473.2	2702.7
High	ENSMUSP00000009789.8	0.000	70.198	25	11	19	11	534	60.9	5.90	38.92	2577.4	2504.8	2605.4	2234.4	2312.0	2373.9	2577.4	2233.7	2460.5	1916.4	1601.4	1837.6
High	ENSMUSP00000021335.5	0.000	70.144	28	14	19	14	639	72.3	6.38	39.56	2698.3	2621.8	2536.4	2428.8	2486.9	2576.4	2698.3	2338.0	2395.3	2083.1	1722.6	1994.4
High	ENSMUSP00000151244.1	0.000	70.123	19	15	26	13	981	112.3	5.17	39.62	1949.9	2020.4	1792.5	1733.1	1907.7	1725.7	1949.9	1801.7	1692.8	1486.4	1321.4	1335.9
High	ENSMUSP00000031779.10	0.000	70.120	43	11	21	3	315	37.0	4.67	45.60	591.4	587.2	610.6	644.2	598.7	598.6	591.4	523.6	576.6	552.5	414.7	463.4
High	ENSMUSP00000034405.4	0.000	70.033	26	15	18	15	706	80.2	6.01	52.55	2233.8	2334.5	2174.5	2195.4	2194.4	2218.7	2233.8	2081.8	2053.6	1882.9	1520.0	1717.5
High	ENSMUSP00000102857.1	0.000	70.007	32	9	16	1	376	40.7	4.79	45.70	146.9	135.2	139.8	154.1	130.9	179.2	146.9	120.6	132.0	132.2	90.7	138.7
High	ENSMUSP00000010007.8	0.000	69.990	47	13	22	13	282	31.8	8.68	36.41	3162.8	3175.7	3216.3	3265.2	3193.2	3410.2	3162.8	2832.0	3037.4	2800.4	2211.8	2639.8
High	ENSMUSP00000114968.1	0.000	69.957	37	14	22	14	513	56.9	9.17	49.44	2199.0	2290.7	2415.2	2430.8	2366.1	2312.0	2199.0	2042.8	2280.9	2084.8	1638.9	1789.7
High	ENSMUSP00000153168.1	0.000	69.903	10	16	18	14	1847	204.8	5.80	45.89	2481.5	2312.6	2240.6	2259.2	2258.0	2269.6	2481.5	2062.3	2116.0	1937.6	1564.0	1756.9
High	ENSMUSP00000133124.1	0.000	69.853	27	13	17	13	603	65.9	8.76	45.05	2716.2	2693.9	2656.8	2589.1	2555.9	2573.1	2716.2	2402.3	2509.0	2220.6	1770.4	1991.8
High	ENSMUSP00000032402.5	0.000	69.788	24	9	25	9	453	49.9	6.77	56.27	3723.0	3453.6	3441.6	2899.6	2912.4	2934.4	3723.0	3079.8	3250.2	2486.9	2017.3	2271.5
High	ENSMUSP00000008477.6	0.000	69.755	48	10	22	8	225	25.3	9.72	57.64	2646.4	2895.0	3199.5	3240.0	3151.9	3066.4	2646.4	2581.7	3021.6	2778.8	2183.2	2373.7
High	ENSMUSP00000106017.3	0.000	69.642	25	17	23	17	731	82.3	4.96	54.17	4302.6	4333.7	4655.6	4808.3	4663.3	4574.1	4302.6	3864.6	4396.7	4123.9	3230.1	3540.8
High	ENSMUSP00000020886.7	0.000	69.632	30	13	29	13	491	55.4	7.15	54.96	4888.3	4352.9	4462.5	4239.6	4262.3	4216.5	4888.3	3881.8	4214.3	3636.1	2952.3	3264.0
High	ENSMUSP00000045559.5	0.000	69.573	7	20	21	20	3025	337.2	6.42	34.05	3324.1	3041.7	2976.9	3136.8	3081.2	3040.3	3324.1	2712.5	2811.3	2690.3	2134.2	2353.5
High	ENSMUSP00000020420.7	0.000	69.468	17	16	20	16	1199	135.0	7.37	49.45	2565.5	2339.5	2327.2	2428.3	2386.5	2435.0	2565.5	2086.3	2197.8	2082.7	1653.0	1884.9
High	ENSMUSP00000102056.2	0.000	69.460	35	16	23	16	452	50.5	6.74	53.03	3516.6	3405.9	3543.9	3617.4	3563.9	3577.8	3516.6	3037.3	3346.8	3102.5	2468.6	2769.6
High	ENSMUSP00000033018.8	0.000	69.449	28	14	23	14	515	59.4	9.19	39.84	2660.1	2659.9	2828.1	2699.3	2792.1	2669.2	2660.1	2372.0	2670.8	2315.1	1934.0	2066.2
High	ENSMUSP00000110906.1	0.000	69.401	17	15	19	15	929	104.8	5.57	38.60	3598.7	3583.0	3505.9	3637.0	3568.1	3725.6	3598.7	3195.2	3310.9	3119.3	2471.5	2884.0
High	ENSMUSP00000099488.4	0.000	69.332	34	9	27	9	231	23.6	10.90	52.02	5358.2	5613.1	5144.8	5140.3	5500.5	5439.5	5358.2	5005.6	4858.7	4408.6	3810.0	4210.7
High	ENSMUSP00000060025.8	0.000	69.237	13	18	19	18	1506	168.8	5.08	42.37	3003.7	2924.1	2809.7	3006.9	3051.1	3052.3	3003.7	2607.6	2653.4	2578.9	2113.4	2362.8
High	ENSMUSP00000107385.3	0.000	69.223	33	7	18	7	325	34.8	9.25	51.03	2347.5	2359.4	2459.2	2434.2	2435.8	2644.9	2347.5	2104.0	2322.4	2087.7	1687.2	2047.4
High	ENSMUSP00000091435.4	0.000	69.129	29	15	23	15	583	65.5	8.90	49.08	3498.7	3447.5	3359.1	3386.9	3447.4	3313.8	3498.7	3074.4	3172.3	2904.8	2387.9	2565.2
High	ENSMUSP00000102015.2	0.000	69.104	26	14	16	14	554	62.1	4.89	41.28	2432.3	2370.6	2386.8	2417.2	2357.7	2516.7	2432.3	2114.0	2254.1	2073.1	1633.1	1948.2
High	ENSMUSP00000032629.9	0.000	69.083	15	17	23	9	1253	145.1	6.90	42.94	2218.4	1488.5	1433.3	1405.8	1433.5	1475.1	2218.4	1327.4	1353.6	1205.7	992.9	1141.9
High	ENSMUSP00000108875.1	0.000	68.827	33	13	20	13	434	49.9	8.56	42.85	3268.1	3157.3	3306.6	3405.4	3322.3	3360.6	3268.1	2815.6	3122.7	2920.7	2301.2	2601.4
High	ENSMUSP00000033577.4	0.000	68.826	43	8	18	8	198	22.2	4.55	42.82	3117.6	3150.6	2907.0	2726.7	2828.4	2833.5	3117.6	2809.6	2745.3	2338.6	1959.1	2193.4
High	ENSMUSP00000063335.4	0.000	68.810	22	9	15	7	523	57.9	9.01	49.46	1579.1	1606.4	1640.4	1468.2	1457.9	1430.1	1579.1	1432.5	1549.2	1259.2	1009.8	1107.0
High	ENSMUSP00000001155.4	0.000	68.780	25	14	19	5	604	67.5	9.11	46.06	889.8	854.4	1089.1	886.5	944.6	848.3	889.8	761.9	1028.5	760.3	654.3	656.7
High	ENSMUSP00000020289.8	0.000	68.540	25	20	26	20	859	96.7	6.57	60.97	3974.3	3909.7	3656.3	3577.4	3659.4	3722.8	3974.3	3486.5	3453.0	3068.2	2534.7	2881.8
High	ENSMUSP00000056719.7	0.000	68.494	11	20	23	20	2101	237.3	7.25	42.95	3190.1	3398.4	3195.2	3184.1	3306.2	3286.3	3190.1	3030.6	3017.5	2730.9	2290.1	2543.9
High	ENSMUSP00000038368.6	0.000	68.442	17	13	17	12	871	97.6	5.80	37.34	2249.1	2279.2	2189.0	2234.6	2178.4	2216.3	2249.1	2032.5	2067.3	1916.5	1508.9	1715.6
High	ENSMUSP00000104167.1	0.000	68.359	25	17	28	17	698	78.3	8.94	59.44	3588.5	3767.9	3814.3	3712.8	3644.1	3736.9	3588.5	3360.1	3602.2	3184.3	2524.1	2892.7
High	ENSMUSP00000101836.1	0.000	68.329	20	18	19	18	1060	120.2	8.72	48.59	3361.5	3379.6	3029.6	3115.1	3148.6	3282.1	3361.5	3013.8	2861.1	2671.7	2180.9	2540.7
High	ENSMUSP00000113921.2	0.000	68.327	22	13	18	12	659	74.8	6.46	44.90	2408.4	2455.5	2336.9	2387.0	2363.9	2330.3	2408.4	2189.7	2206.9	2047.2	1637.4	1803.9
High	ENSMUSP00000040416.3	0.000	68.286	21	14	17	14	808	90.2	9.17	36.60	3057.9	2883.8	2851.5	3013.5	3089.8	2999.6	3057.9	2571.7	2692.9	2584.6	2140.2	2322.0
High	ENSMUSP00000071292.6	0.000	68.109	34	12	22	12	446	50.7	8.06	41.79	2897.4	3059.1	2829.4	2777.8	2936.1	2845.9	2897.4	2728.0	2672.0	2382.4	2033.7	2203.0
High	ENSMUSP00000034803.8	0.000	67.994	20	13	16	13	779	88.0	5.92	46.15	2154.5	2389.0	2251.5	2265.6	2346.9	2167.3	2154.5	2130.4	2126.3	1943.1	1625.6	1677.7
High	ENSMUSP00000004646.6	0.000	67.963	23	11	23	11	474	53.1	7.08	44.62	3587.0	3533.9	3784.1	3882.2	3866.0	3713.9	3587.0	3151.4	3573.6	3329.6	2677.8	2874.9
High	ENSMUSP00000121309.1	0.000	67.962	21	9	21	9	639	68.3	8.98	52.15	3349.1	3750.4	3562.5	3511.6	3594.8	3413.0	3349.1	3344.5	3364.4	3011.8	2490.0	2642.0
High	ENSMUSP00000028117.3	0.000	67.952	19	11	18	11	715	80.0	8.97	48.76	2271.2	2292.4	2443.4	2492.7	2469.5	2524.9	2271.2	2044.3	2307.5	2137.9	1710.5	1954.5
High	ENSMUSP00000033983.4	0.000	67.907	36	10	18	10	296	35.2	5.31	46.01	2234.2	2393.6	2479.1	2635.8	2511.9	2648.9	2234.2	2134.5	2341.2	2260.6	1739.9	2050.5
High	ENSMUSP00000032192.6	0.000	67.832	9	20	22	20	2749	313.0	6.04	47.33	3207.1	3465.5	3153.9	3492.6	3538.1	3489.6	3207.1	3090.4	2978.5	2995.5	2450.7	2701.3
High	ENSMUSP00000084450.3	0.000	67.831	25	14	21	14	607	68.7	5.68	45.60	2781.2	2823.8	2832.0	2970.6	2913.0	2886.6	2781.2	2518.2	2674.5	2547.8	2017.7	2234.5
High	ENSMUSP00000048470.8	0.000	67.823	17	13	30	13	838	99.5	6.32	50.23	3500.1	3431.7	3418.4	3264.9	3266.2	3523.3	3500.1	3060.3	3228.3	2800.2	2262.4	2727.4
High	ENSMUSP00000099785.4	0.000	67.799	23	14	18	14	649	73.8	4.86	47.52	2260.9	2390.5	2229.9	2236.9	2334.8	2206.0	2260.9	2131.8	2105.9	1918.5	1617.2	1707.7
High	ENSMUSP00000059385.6	0.000	67.614	8	18	22	18	2798	315.3	7.91	38.94	3492.4	3382.6	3262.9	3176.1	3291.1	3464.3	3492.4	3016.5	3081.4	2724.0	2279.6	2681.7
High	ENSMUSP00000144537.1	0.000	67.526	33	9	17	9	358	39.3	8.10	45.51	2234.7	2276.5	2364.4	2386.6	2451.9	2435.9	2234.7	2030.1	2232.9	2046.9	1698.3	1885.6
High	ENSMUSP00000069081.8	0.000	67.509	40	9	17	6	289	32.5	6.60	43.97	1514.9	1537.9	1574.9	1824.0	1617.2	1515.7	1514.9	1371.4	1487.3	1564.4	1120.2	1173.3
High	ENSMUSP00000023117.8	0.000	67.505	69	7	22	7	110	12.4	8.41	41.08	3610.5	3599.0	3615.5	3464.2	3462.0	3560.1	3610.5	3209.5	3414.4	2971.1	2398.0	2755.9
High	ENSMUSP00000019726.6	0.000	67.454	38	14	22	14	437	47.2	5.62	47.62	2620.9	2610.0	2748.9	2699.3	2665.7	2575.3	2620.9	2327.5	2596.0	2315.1	1846.4	1993.5
High	ENSMUSP00000019317.5	0.000	67.384	34	6	15	3	234	25.3	8.16	47.80	1074.7	1045.5	977.9	984.3	1004.8	1000.9	1074.7	932.3	923.5	844.2	696.0	774.8
High	ENSMUSP00000113158.1	0.000	67.329	41	8	21	7	191	22.2	5.86	47.05	2681.8	2557.2	2885.2	3054.9	3094.9	3341.7	2681.8	2280.4	2724.7	2620.1	2143.7	2586.8
High	ENSMUSP00000049038.8	0.000	67.310	7	16	19	14	3035	333.2	9.13	45.41	2266.8	2295.9	2198.9	2264.5	2263.6	2330.8	2266.8	2047.4	2076.6	1942.2	1567.9	1804.3
High	ENSMUSP00000120125.1	0.000	67.291	33	11	21	10	391	44.2	6.47	45.62	3253.0	3393.9	3304.0	3368.3	3364.3	3531.6	3253.0	3026.6	3120.2	2888.9	2330.3	2733.8
High	ENSMUSP00000104251.1	0.000	67.238	44	9	30	9	154	16.8	5.24	72.67	3989.9	3656.3	4195.5	3847.3	3732.1	3482.2	3989.9	3260.6	3962.2	3299.7	2585.1	2695.6
High	ENSMUSP00000032138.8	0.000	67.139	40	6	28	1	178	19.6	7.58	41.11	280.3	330.9	305.5	297.3	270.4	277.0	280.3	295.1	288.5	255.0	187.3	214.4
High	ENSMUSP00000064465.4	0.000	67.084	12	20	20	20	2118	232.9	6.90	51.76	3243.0	3207.3	2873.6	2909.8	2962.6	3029.7	3243.0	2860.2	2713.8	2495.6	2052.1	2345.3
High	ENSMUSP00000026839.4	0.000	67.068	34	10	20	4	318	34.8	6.61	58.08	892.0	835.3	910.3	939.2	881.0	851.2	892.0	744.9	859.7	805.5	610.2	658.9
High	ENSMUSP00000112860.2	0.000	67.054	25	17	23	17	644	73.1	6.51	49.38	3545.7	3511.6	3603.7	3693.7	3682.5	3876.8	3545.7	3131.5	3403.3	3167.9	2550.7	3001.0
High	ENSMUSP00000130194.1	0.000	67.034	25	14	21	14	565	62.2	5.50	41.36	2566.1	2636.5	2726.3	3075.0	2991.9	2874.1	2566.1	2351.1	2574.7	2637.3	2072.4	2224.8
High	ENSMUSP00000147813.1	0.000	67.023	19	12	48	12	446	50.8	10.23	67.68	4646.2	4613.3	4649.4	4841.4	4858.8	4920.4	4646.2	4114.0	4390.8	4152.3	3365.5	3808.9
High	ENSMUSP00000068931.8	0.000	66.938	24	13	21	6	591	67.0	8.88	43.03	1778.2	1682.1	1756.2	1687.5	1662.3	1755.1	1778.2	1500.0	1658.5	1447.3	1151.4	1358.6
High	ENSMUSP00000121182.1	0.000	66.937	35	10	13	10	445	52.4	5.47	43.63	2142.2	2123.3	2110.6	2397.3	2425.6	2316.1	2142.2	1893.5	1993.2	2056.1	1680.1	1792.9
High	ENSMUSP00000087967.7	0.000	66.916	36	9	18	1	315	37.1	4.59	43.76	487.4	465.6	525.2	476.1	428.9	455.5	487.4	415.2	496.0	408.3	297.1	352.6
High	ENSMUSP00000029214.7	0.000	66.859	27	11	21	11	429	47.4	5.60	46.75	2637.4	2634.9	2687.3	2637.6	2617.6	2716.6	2637.4	2349.7	2537.8	2262.2	1813.1	2102.9
High	ENSMUSP00000105233.1	0.000	66.855	14	14	21	14	992	102.7	8.32	52.39	2863.1	2832.0	2820.9	2631.9	2685.7	2684.8	2863.1	2525.5	2664.0	2257.3	1860.3	2078.3
High	ENSMUSP00000109164.1	0.000	66.815	23	12	22	12	581	64.9	5.77	59.53	2713.8	2553.9	2683.2	2768.8	2697.9	2918.2	2713.8	2277.5	2534.0	2374.7	1868.7	2259.0
High	ENSMUSP00000137253.1	0.000	66.708	18	15	21	15	750	85.6	5.83	48.69	3862.4	3975.3	4119.6	4301.2	4172.9	4336.3	3862.4	3545.0	3890.5	3689.0	2890.4	3356.7
High	ENSMUSP00000125517.1	0.000	66.692	58	12	23	12	175	20.0	8.40	55.46	3324.4	3294.1	3358.4	3318.1	3277.1	3427.1	3324.4	2937.6	3171.6	2845.8	2269.9	2652.9
High	ENSMUSP00000110531.1	0.000	66.690	58	10	34	9	165	18.9	10.15	89.70	4981.6	4931.0	4783.4	5048.8	4957.8	5269.7	4981.6	4397.3	4517.4	4330.2	3434.1	4079.3
High	ENSMUSP00000051619.9	0.000	66.663	39	14	24	9	380	43.0	6.61	47.69	1928.2	2023.6	1877.8	1873.8	1892.8	1778.2	1928.2	1804.6	1773.4	1607.1	1311.1	1376.5
High	ENSMUSP00000108356.1	0.000	66.634	31	14	21	9	444	49.4	7.11	53.41	2004.1	2123.0	1925.3	1952.1	1959.8	1986.6	2004.1	1893.2	1818.2	1674.2	1357.5	1537.8
High	ENSMUSP00000031477.8	0.000	66.597	16	18	20	18	1487	167.2	5.38	45.31	3146.4	3059.0	2978.7	2988.7	3003.6	2952.9	3146.4	2727.9	2813.0	2563.3	2080.5	2285.8
High	ENSMUSP00000108217.1	0.000	66.527	40	9	44	9	204	24.1	11.62	62.28	5447.8	5142.5	4565.4	4521.2	4651.2	4919.4	5447.8	4585.9	4311.5	3877.7	3221.7	3808.1
High	ENSMUSP00000017975.5	0.000	66.510	53	8	16	5	215	23.6	8.15	49.07	1401.7	1395.1	1389.4	1308.9	1334.0	1257.2	1401.7	1244.1	1312.1	1122.6	924.0	973.2
High	ENSMUSP00000020980.5	0.000	66.458	42	14	21	14	390	45.1	5.45	44.88	3145.4	3239.6	3450.4	3293.4	3281.0	3176.3	3145.4	2889.0	3258.5	2824.6	2272.6	2458.8
High	ENSMUSP00000109451.2	0.000	66.415	54	14	23	14	300	34.3	7.36	38.07	2361.7	2397.5	2490.4	2492.8	2437.4	2224.8	2361.7	2138.0	2351.9	2138.0	1688.3	1722.2
High	ENSMUSP00000032476.4	0.000	66.381	15	8	17	8	493	53.4	4.98	42.17	2640.7	2593.5	3177.3	3535.8	3268.6	3253.5	2640.7	2312.8	3000.6	3032.5	2264.0	2518.5
High	ENSMUSP00000154478.1	0.000	66.365	30	13	18	13	582	66.7	5.30	42.37	2439.5	2139.4	2161.9	2082.4	2053.1	2267.0	2439.5	1907.8	2041.7	1786.0	1422.1	1754.9
High	ENSMUSP00000133939.1	0.000	66.334	15	13	18	13	1107	123.0	6.76	42.67	3588.8	3460.9	3435.1	3510.2	3412.8	3453.2	3588.8	3086.3	3244.1	3010.6	2363.9	2673.1
High	ENSMUSP00000021381.4	0.000	66.295	18	14	23	14	726	82.5	7.01	53.94	3323.0	3358.2	3491.1	3571.8	3470.0	3610.3	3323.0	2994.7	3296.9	3063.4	2403.5	2794.7
High	ENSMUSP00000037210.3	0.000	66.270	18	12	18	9	770	85.2	6.93	36.43	1928.2	1970.5	1762.8	1783.5	1862.8	1856.1	1928.2	1757.2	1664.8	1529.6	1290.3	1436.8
High	ENSMUSP00000043676.6	0.000	66.236	9	16	20	16	1906	215.6	5.80	39.19	3079.0	3018.8	2990.4	3012.3	2996.4	3064.6	3079.0	2692.1	2824.1	2583.5	2075.5	2372.3
High	ENSMUSP00000103697.1	0.000	66.226	20	17	17	17	943	102.7	7.49	43.85	2873.7	2859.8	2724.5	2965.2	2896.9	2913.7	2873.7	2550.3	2573.0	2543.1	2006.6	2255.5
High	ENSMUSP00000105732.2	0.000	66.187	23	13	19	13	735	82.4	7.37	38.24	2269.2	2412.9	2479.7	2446.1	2489.5	2476.0	2269.2	2151.7	2341.8	2097.9	1724.4	1916.7
High	ENSMUSP00000025506.6	0.000	66.151	28	10	19	10	420	46.9	8.54	45.27	3049.4	3163.5	3174.7	3166.4	3063.0	3137.5	3049.4	2821.1	2998.1	2715.7	2121.6	2428.7
High	ENSMUSP00000087457.5	0.000	66.140	17	12	19	12	798	88.2	5.94	47.62	2744.2	2874.9	3131.6	3530.6	3502.6	3491.2	2744.2	2563.7	2957.4	3028.1	2426.1	2702.5
High	ENSMUSP00000004206.8	0.000	66.129	45	13	24	13	320	35.6	5.90	48.52	2753.3	2657.7	3013.0	2891.0	2784.2	2676.7	2753.3	2370.0	2845.4	2479.5	1928.5	2072.0
High	ENSMUSP00000021332.8	0.000	66.124	30	9	24	9	224	25.1	9.28	53.06	3378.8	3219.2	3799.0	3937.2	3574.0	3482.8	3378.8	2870.8	3587.7	3376.8	2475.6	2696.0
High	ENSMUSP00000080419.6	0.000	66.119	24	13	19	8	746	85.2	6.89	45.11	1272.3	1276.2	1235.3	1214.3	1210.8	1307.6	1272.3	1138.1	1166.6	1041.5	838.7	1012.2
High	ENSMUSP00000131207.1	0.000	66.051	26	11	19	11	583	63.5	8.29	42.48	2562.5	2573.3	2513.5	2508.9	2505.7	2492.6	2562.5	2294.8	2373.7	2151.8	1735.6	1929.5
High	ENSMUSP00000025684.3	0.000	65.984	32	14	20	9	534	60.6	6.83	45.14	2096.8	2065.3	2016.1	1961.4	2015.3	1969.4	2096.8	1841.8	1904.0	1682.2	1395.9	1524.5
High	ENSMUSP00000072723.1	0.000	65.966	29	9	12	9	450	50.7	7.28	37.19	2614.5	2585.7	2941.0	2983.7	2800.9	2715.9	2614.5	2305.8	2777.4	2559.0	1940.1	2102.4
High	ENSMUSP00000003521.8	0.000	65.938	58	12	37	12	158	18.4	10.30	71.97	5635.6	5548.8	6329.6	6381.7	6408.5	6275.7	5635.6	4948.2	5977.6	5473.3	4438.9	4858.0
High	ENSMUSP00000118416.2	0.000	65.820	28	10	25	5	371	42.1	6.76	57.13	2391.4	2305.5	2467.7	2552.1	2507.7	2569.8	2391.4	2056.0	2330.5	2188.8	1737.0	1989.3
High	ENSMUSP00000099909.4	0.000	65.802	60	10	36	4	156	17.9	9.64	77.53	1535.0	1800.7	1868.8	1962.9	1885.2	1917.3	1535.0	1605.8	1764.9	1683.5	1305.8	1484.2
High	ENSMUSP00000030348.5	0.000	65.726	53	10	29	10	146	17.2	6.11	58.18	3356.8	3282.3	3646.8	3401.0	3437.6	3596.3	3356.8	2927.0	3444.0	2916.9	2381.1	2783.9
High	ENSMUSP00000056888.8	0.000	65.722	14	6	13	2	638	67.3	5.22	48.45	429.5	380.1	348.2	336.5	343.0	320.0	429.5	339.0	328.8	288.6	237.6	247.7
High	ENSMUSP00000030538.4	0.000	65.682	28	11	23	11	441	49.0	5.83	56.01	2416.9	2386.2	2429.0	2799.4	2676.9	2774.1	2416.9	2127.9	2293.9	2400.9	1854.2	2147.4
High	ENSMUSP00000018430.6	0.000	65.672	31	7	20	7	238	25.4	5.11	44.86	2552.6	2620.5	2552.4	2575.8	2611.5	2400.1	2552.6	2336.9	2410.4	2209.2	1808.9	1857.9
High	ENSMUSP00000099138.2	0.000	65.632	14	17	34	7	1062	123.4	8.53	46.88	1050.6	1270.3	1129.4	1103.1	1239.4	1125.7	1050.6	1132.8	1066.6	946.1	858.5	871.4
High	ENSMUSP00000027050.3	0.000	65.618	46	11	21	11	334	37.5	6.54	46.10	2041.9	1995.8	2020.0	2071.0	2038.2	1945.6	2041.9	1779.8	1907.7	1776.2	1411.8	1506.1
High	ENSMUSP00000110303.1	0.000	65.603	27	15	21	11	631	70.8	7.61	46.59	2414.4	2423.2	2494.0	2575.7	2510.0	2586.0	2414.4	2160.9	2355.3	2209.1	1738.6	2001.8
High	ENSMUSP00000045945.8	0.000	65.594	13	9	18	9	752	88.3	10.27	38.87	1771.3	1933.1	1839.6	1847.5	1867.0	1879.3	1771.3	1723.9	1737.3	1584.5	1293.2	1454.8
High	ENSMUSP00000093831.3	0.000	65.543	24	11	15	6	632	65.8	7.25	46.93	836.1	887.1	848.0	861.4	808.9	843.4	836.1	791.1	800.8	738.8	560.3	652.9
High	ENSMUSP00000102853.1	0.000	65.464	27	11	19	11	441	50.2	7.03	39.22	2495.7	2460.6	2631.3	2632.7	2568.8	2531.2	2495.7	2194.3	2485.0	2258.0	1779.3	1959.4
High	ENSMUSP00000040431.8	0.000	65.347	51	14	18	14	304	34.9	6.01	43.36	3482.9	3456.3	3658.6	3453.8	3474.3	3398.7	3482.9	3082.2	3455.1	2962.2	2406.5	2630.9
High	ENSMUSP00000065337.8	0.000	65.320	28	9	19	9	348	38.8	4.91	50.29	1836.2	1754.2	1832.6	1896.6	1821.5	1712.4	1836.2	1564.3	1730.7	1626.6	1261.7	1325.6
High	ENSMUSP00000105237.2	0.000	65.245	18	10	23	10	536	58.8	5.66	43.99	2617.1	2564.9	2461.5	2583.3	2533.9	2537.9	2617.1	2287.3	2324.6	2215.6	1755.1	1964.6
High	ENSMUSP00000059678.6	0.000	65.221	31	12	19	12	476	53.4	6.10	41.05	2336.7	2388.7	2290.5	2395.9	2440.7	2479.4	2336.7	2130.2	2163.1	2054.9	1690.6	1919.3
High	ENSMUSP00000019937.4	0.000	65.119	24	16	22	16	760	87.8	5.38	51.09	3363.8	3452.3	3418.4	3277.2	3389.5	3354.2	3363.8	3078.6	3228.3	2810.7	2347.8	2596.5
High	ENSMUSP00000002818.8	0.000	65.089	50	8	18	8	198	22.3	6.35	41.33	2929.4	3034.1	2782.6	2706.3	2927.1	2910.5	2929.4	2705.7	2627.8	2321.1	2027.5	2253.0
High	ENSMUSP00000029780.7	0.000	65.070	20	8	28	6	532	57.6	8.81	52.92	1748.5	1909.9	1848.9	1910.9	1901.4	1941.4	1748.5	1703.2	1746.1	1638.9	1317.0	1502.8
High	ENSMUSP00000095538.2	0.000	65.019	12	18	19	18	1648	185.0	8.19	34.72	2469.8	2361.9	2492.4	2515.6	2464.1	2494.6	2469.8	2106.3	2353.8	2157.5	1706.8	1931.1
High	ENSMUSP00000020263.7	0.000	64.986	26	7	18	6	346	36.8	6.87	49.02	2893.9	3027.9	2912.1	2685.9	2834.6	2822.2	2893.9	2700.2	2750.1	2303.6	1963.4	2184.7
High	ENSMUSP00000029476.2	0.000	64.980	35	7	12	7	215	24.7	8.51	31.93	1649.5	1634.0	1659.3	1702.0	1678.5	1626.5	1649.5	1457.1	1567.0	1459.7	1162.6	1259.1
High	ENSMUSP00000022196.3	0.000	64.954	17	19	25	15	1105	122.7	5.66	28.20	2981.7	2915.7	2830.1	2969.1	2910.2	2815.3	2981.7	2600.1	2672.7	2546.5	2015.8	2179.3
High	ENSMUSP00000055475.5	0.000	64.864	38	8	14	7	251	28.3	5.72	43.27	2244.3	2179.4	2362.9	2216.7	2248.6	2113.4	2244.3	1943.5	2231.5	1901.2	1557.5	1636.0
High	ENSMUSP00000014913.8	0.000	64.812	42	8	24	8	240	26.4	7.81	52.85	3873.8	3785.5	3483.2	3701.0	3739.6	3809.2	3873.8	3375.8	3289.5	3174.2	2590.3	2948.7
High	ENSMUSP00000129504.1	0.000	64.807	19	19	22	19	1088	123.8	6.38	45.90	3980.8	4077.1	3936.8	3925.1	4029.1	3746.7	3980.8	3635.8	3717.9	3366.4	2790.8	2900.3
High	ENSMUSP00000023361.5	0.000	64.785	20	12	15	12	789	87.4	5.67	46.13	1831.4	1817.2	1842.3	1756.2	1766.1	1758.0	1831.4	1620.5	1739.8	1506.2	1223.3	1360.9
High	ENSMUSP00000145227.1	0.000	64.752	43	6	27	1	171	18.8	7.71	39.12	90.8	96.8	84.8	79.1	79.4	89.9	90.8	86.3	80.1	67.8	55.0	69.6
High	ENSMUSP00000147013.1	0.000	64.716	28	11	25	11	475	53.5	9.09	44.38	2335.7	2262.0	2412.2	2449.9	2380.0	2506.5	2335.7	2017.2	2278.0	2101.2	1648.5	1940.3
High	ENSMUSP00000004784.4	0.000	64.518	34	9	20	7	305	33.1	7.62	33.38	1190.3	1255.8	1164.8	1559.7	1571.8	1490.1	1190.3	1119.9	1100.0	1337.7	1088.7	1153.5
High	ENSMUSP00000096386.3	0.000	64.475	13	12	19	12	1255	135.9	6.35	40.78	2675.4	2465.3	2626.3	2620.0	2669.3	2620.2	2675.4	2198.5	2480.2	2247.1	1848.9	2028.3
High	ENSMUSP00000005830.8	0.000	64.454	42	9	17	9	225	26.1	5.66	40.43	2756.6	2641.8	2382.5	2630.8	2482.7	2584.0	2756.6	2355.9	2250.0	2256.3	1719.7	2000.3
High	ENSMUSP00000136944.1	0.000	64.357	23	10	20	10	520	57.5	5.99	39.40	3062.0	3296.7	3390.0	2676.6	2738.0	2547.6	3062.0	2939.9	3201.5	2295.6	1896.5	1972.1
High	ENSMUSP00000150428.1	0.000	64.329	29	11	16	10	487	52.1	8.46	41.68	2718.0	2738.5	2721.5	2546.2	2650.7	2578.6	2718.0	2442.1	2570.1	2183.8	1836.0	1996.1
High	ENSMUSP00000018337.7	0.000	64.265	29	14	18	14	531	60.5	9.61	45.87	2840.8	2789.6	2755.4	2678.4	2755.3	2695.9	2840.8	2487.7	2602.2	2297.2	1908.5	2086.9
High	ENSMUSP00000021639.6	0.000	64.198	8	4	57	1	446	50.0	5.58	30.28	248.0	258.6	238.0	217.0	224.1	246.9	248.0	230.6	224.8	186.1	155.2	191.1
High	ENSMUSP00000106509.3	0.000	64.135	52	6	17	1	158	18.2	6.74	41.63	953.4	974.8	1060.8	1136.5	1095.2	1056.7	953.4	869.3	1001.8	974.7	758.6	818.0
High	ENSMUSP00000052866.6	0.000	64.075	43	11	18	11	321	34.5	5.35	42.97	2585.6	2543.6	2647.3	2661.8	2613.0	2524.0	2585.6	2268.3	2500.1	2282.9	1809.9	1953.8
High	ENSMUSP00000099502.3	0.000	64.071	29	10	19	10	485	53.1	7.17	41.73	3168.9	3255.6	2986.2	2994.0	2922.8	2926.8	3168.9	2903.2	2820.1	2567.8	2024.5	2265.6
High	ENSMUSP00000143044.1	0.000	64.023	20	16	22	16	964	106.1	7.37	54.87	2906.2	2819.8	2756.7	2879.2	2902.6	2992.5	2906.2	2514.6	2603.4	2469.4	2010.5	2316.5
High	ENSMUSP00000112928.1	0.000	63.994	22	12	19	9	683	73.8	6.46	45.49	1448.0	1462.2	1329.3	1425.7	1492.9	1453.7	1448.0	1303.9	1255.4	1222.8	1034.1	1125.3
High	ENSMUSP00000119316.1	0.000	63.936	58	6	25	1	104	11.9	9.89	61.40	75.0	60.0	82.7	77.7	67.4	57.0	75.0	53.5	78.1	66.6	46.7	44.1
High	ENSMUSP00000112304.1	0.000	63.910	41	8	26	8	205	23.6	5.20	49.18	3505.8	3560.9	3339.7	3365.5	3260.6	3165.2	3505.8	3175.5	3154.0	2886.5	2258.5	2450.2
High	ENSMUSP00000020677.1	0.000	63.873	33	10	18	10	311	34.1	6.58	39.86	2922.4	2774.7	2649.1	2617.4	2512.6	2301.6	2922.4	2474.4	2501.8	2244.8	1740.4	1781.7
High	ENSMUSP00000006293.3	0.000	63.796	39	8	20	8	303	33.8	6.74	45.99	2145.1	2015.7	2083.3	1984.5	2079.4	1913.2	2145.1	1797.5	1967.4	1702.0	1440.3	1481.0
High	ENSMUSP00000129544.1	0.000	63.784	10	19	27	1	1942	223.1	5.77	47.11	155.2	68.0	66.0	65.1	69.2	64.2	155.2	60.6	62.3	55.8	47.9	49.7
High	ENSMUSP00000098295.4	0.000	63.782	37	7	13	7	222	24.7	6.43	36.33	2391.5	2311.3	2260.5	2252.4	2262.7	2259.1	2391.5	2061.1	2134.8	1931.8	1567.3	1748.8
High	ENSMUSP00000099938.4	0.000	63.743	35	12	24	12	334	36.5	6.58	49.23	4049.8	3888.7	3983.0	3987.9	3869.7	3700.6	4049.8	3467.8	3761.5	3420.3	2680.4	2864.6
High	ENSMUSP00000031288.7	0.000	63.743	19	14	18	14	838	96.2	5.90	35.63	2681.6	2777.3	2716.6	2783.4	3034.5	3016.7	2681.6	2476.7	2565.5	2387.2	2101.9	2335.2
High	ENSMUSP00000151586.1	0.000	63.732	47	6	31	6	148	16.0	8.16	62.41	4253.8	4169.6	4456.8	4429.4	4359.6	4536.5	4253.8	3718.3	4208.9	3798.9	3019.7	3511.7
High	ENSMUSP00000066789.4	0.000	63.709	8	17	19	7	2412	263.1	8.54	40.31	802.7	893.3	872.7	1139.0	1146.9	834.5	802.7	796.6	824.2	976.9	794.4	646.0
High	ENSMUSP00000007980.6	0.000	63.677	55	12	26	11	305	30.5	9.31	57.11	1716.5	2015.9	2080.1	2000.1	1960.4	2007.2	1716.5	1797.7	1964.4	1715.4	1357.9	1553.8
High	ENSMUSP00000002839.8	0.000	63.659	29	14	22	9	594	69.0	7.96	45.76	1648.7	1653.9	1716.5	1661.8	1552.3	1508.2	1648.7	1474.9	1621.0	1425.3	1075.2	1167.5
High	ENSMUSP00000109585.3	0.000	63.641	34	8	16	8	334	36.6	8.27	41.03	2946.8	2882.2	2930.3	2911.2	2926.8	3088.0	2946.8	2570.2	2767.3	2496.8	2027.3	2390.4
High	ENSMUSP00000140515.1	0.000	63.489	36	11	20	10	391	45.1	7.74	42.19	2613.0	2724.8	2585.0	2769.3	2575.7	2416.2	2613.0	2429.9	2441.2	2375.1	1784.1	1870.4
High	ENSMUSP00000101479.3	0.000	63.449	23	7	21	7	262	31.3	11.27	40.07	2332.9	2316.5	2416.2	2540.6	2493.4	2639.6	2332.9	2065.8	2281.8	2179.0	1727.1	2043.3
High	ENSMUSP00000034276.5	0.000	63.439	44	8	18	8	169	19.5	9.23	39.11	4328.8	4276.5	4743.1	3346.8	3533.2	3547.1	4328.8	3813.6	4479.3	2870.4	2447.3	2745.8
High	ENSMUSP00000078654.5	0.000	63.384	46	8	28	7	184	21.4	10.18	52.42	3189.0	3284.5	3897.4	3646.2	3629.9	3331.5	3189.0	2929.0	3680.6	3127.2	2514.3	2578.9
High	ENSMUSP00000031032.7	0.000	63.376	20	10	19	10	542	58.7	4.39	49.01	2951.7	2864.9	3177.0	2777.7	2734.7	2691.1	2951.7	2554.8	3000.3	2382.3	1894.2	2083.2
High	ENSMUSP00000118566.1	0.000	63.352	36	10	20	10	312	34.5	8.12	48.06	1969.0	2058.4	2080.7	2132.5	2074.8	2053.2	1969.0	1835.6	1965.0	1829.0	1437.1	1589.4
High	ENSMUSP00000138308.1	0.000	63.274	3	21	23	19	7717	870.0	5.45	43.77	3443.9	3410.8	3180.2	3258.4	3309.0	3513.1	3443.9	3041.6	3003.3	2794.6	2292.0	2719.5
High	ENSMUSP00000097780.2	0.000	63.186	21	16	20	16	719	79.7	6.51	42.12	3518.6	3697.2	3779.5	3409.0	3638.0	3344.5	3518.6	3297.0	3569.3	2923.8	2519.9	2589.0
High	ENSMUSP00000027961.5	0.000	63.161	27	13	20	13	509	54.6	5.92	43.72	2759.8	2726.6	2751.6	2773.8	2722.3	2709.2	2759.8	2431.5	2598.6	2379.0	1885.6	2097.2
High	ENSMUSP00000025912.8	0.000	63.159	13	15	18	15	1234	139.4	5.94	41.85	2801.9	2866.0	2756.3	2797.5	2759.4	2685.7	2801.9	2555.8	2603.0	2399.3	1911.3	2079.0
High	ENSMUSP00000050940.7	0.000	63.154	41	7	14	7	245	26.2	6.15	44.69	1337.7	1409.3	1216.2	1232.9	1271.2	1286.8	1337.7	1256.8	1148.6	1057.4	880.5	996.1
High	ENSMUSP00000124131.1	0.000	63.124	18	12	18	7	782	84.5	7.27	36.47	1564.0	1421.0	1353.7	1419.2	1529.9	1470.1	1564.0	1267.2	1278.4	1217.2	1059.7	1138.0
High	ENSMUSP00000084904.3	0.000	63.090	12	14	15	14	1269	144.3	7.39	42.09	2532.3	2665.8	2287.0	2315.8	2389.8	2548.3	2532.3	2377.3	2159.8	1986.2	1655.3	1972.6
High	ENSMUSP00000072320.6	0.000	63.067	43	10	34	10	188	21.6	11.78	72.35	3319.2	2962.6	3147.3	3234.8	3319.5	2903.8	3319.2	2641.9	2972.3	2774.4	2299.3	2247.8
High	ENSMUSP00000034905.8	0.000	62.977	28	14	17	14	637	72.5	5.90	46.84	2187.5	2228.6	2266.2	2278.6	2258.4	2116.8	2187.5	1987.4	2140.2	1954.3	1564.3	1638.6
High	ENSMUSP00000016901.3	0.000	62.906	26	13	21	13	639	74.0	5.63	42.69	2151.9	2209.0	2172.0	2261.1	2203.5	2115.6	2151.9	1969.9	2051.2	1939.3	1526.3	1637.7
High	ENSMUSP00000022469.6	0.000	62.884	10	15	18	15	1593	174.9	5.16	43.74	2971.6	2744.1	2695.0	2570.2	2458.6	2409.1	2971.6	2447.1	2545.1	2204.4	1703.0	1864.9
High	ENSMUSP00000034264.4	0.000	62.754	40	8	14	8	257	27.2	5.85	43.21	1717.9	1827.7	1781.3	1807.8	1830.0	1720.8	1717.9	1629.9	1682.2	1550.5	1267.6	1332.1
High	ENSMUSP00000019625.5	0.000	62.731	11	19	25	1	1937	222.6	5.83	47.17	221.3	265.4	201.4	221.8	214.7	259.8	221.3	236.7	190.2	190.2	148.7	201.1
High	ENSMUSP00000113886.1	0.000	62.640	39	8	20	5	218	24.4	6.07	52.59	1465.1	1595.5	1253.4	1330.4	1560.1	1272.1	1465.1	1422.8	1183.7	1141.0	1080.6	984.7
High	ENSMUSP00000024860.7	0.000	62.592	25	11	18	5	535	60.8	6.46	45.90	1136.9	1186.0	1075.1	1058.2	1043.1	1006.5	1136.9	1057.6	1015.3	907.6	722.5	779.1
High	ENSMUSP00000110804.3	0.000	62.589	29	12	16	12	489	54.8	5.16	49.13	2410.7	2543.0	2398.6	2494.9	2545.8	2482.2	2410.7	2267.8	2265.2	2139.8	1763.4	1921.5
High	ENSMUSP00000017188.7	0.000	62.541	42	15	20	15	399	44.7	6.38	41.83	2826.9	2823.1	2643.6	2823.0	2937.7	2763.5	2826.9	2517.5	2496.6	2421.2	2034.8	2139.2
High	ENSMUSP00000109915.2	0.000	62.517	37	10	16	9	320	37.2	4.42	42.46	2089.2	2002.3	1994.3	2097.4	2013.1	2188.0	2089.2	1785.6	1883.4	1798.9	1394.4	1693.7
High	ENSMUSP00000117045.1	0.000	62.485	43	9	33	8	164	19.3	11.65	73.33	3086.2	3254.3	3268.7	3512.0	3420.6	3588.2	3086.2	2902.1	3086.9	3012.1	2369.3	2777.6
High	ENSMUSP00000125155.1	0.000	62.483	27	10	16	10	335	36.3	6.24	37.35	3021.5	3183.4	3061.9	3154.7	3116.8	3121.8	3021.5	2838.8	2891.6	2705.7	2158.9	2416.6
High	ENSMUSP00000151895.1	0.000	62.478	14	16	24	16	1146	132.0	5.76	53.83	2895.3	2782.7	2799.2	2727.9	2746.8	2797.1	2895.3	2481.5	2643.5	2339.6	1902.6	2165.2
High	ENSMUSP00000029885.4	0.000	62.429	29	14	17	14	533	59.5	5.78	31.84	2626.7	2705.1	2630.4	2832.2	2862.7	2797.8	2626.7	2412.3	2484.1	2429.1	1982.9	2165.8
High	ENSMUSP00000018841.2	0.000	62.419	33	11	16	11	526	59.4	4.93	41.84	1739.9	1830.0	1885.1	1806.5	1777.1	1851.7	1739.9	1631.9	1780.3	1549.4	1230.9	1433.4
High	ENSMUSP00000031859.7	0.000	62.370	16	13	17	11	1051	116.6	7.06	37.56	1698.6	1728.6	1852.4	1843.2	1745.0	1773.5	1698.6	1541.5	1749.4	1580.8	1208.7	1372.9
High	ENSMUSP00000025177.6	0.000	62.333	14	17	21	17	1437	160.8	7.01	41.35	2766.1	2761.6	2437.2	2571.8	2627.6	2611.8	2766.1	2462.7	2301.7	2205.7	1820.0	2021.8
High	ENSMUSP00000091768.3	0.000	62.299	40	9	17	9	224	25.2	6.34	45.88	3037.1	2781.5	3005.3	3257.5	3151.0	3238.5	3037.1	2480.4	2838.2	2793.8	2182.6	2506.9
High	ENSMUSP00000037126.7	0.000	62.227	19	16	19	16	1052	118.3	5.43	49.39	3397.9	3350.4	2936.2	2879.9	3088.4	3123.1	3397.9	2987.8	2772.9	2470.0	2139.2	2417.6
High	ENSMUSP00000089958.5	0.000	62.152	18	5	15	5	406	43.2	8.56	40.07	1839.2	2002.3	2069.9	1991.9	1935.1	1987.7	1839.2	1785.6	1954.8	1708.4	1340.4	1538.7
High	ENSMUSP00000029968.7	0.000	61.998	31	16	17	16	578	65.3	8.02	44.32	2526.0	2706.1	2474.6	2605.2	2789.8	2769.2	2526.0	2413.2	2337.0	2234.4	1932.4	2143.6
High	ENSMUSP00000047235.8	0.000	61.970	43	13	21	13	346	39.3	7.69	47.95	2941.8	2921.8	2751.4	2812.9	2827.1	2860.0	2941.8	2605.6	2598.4	2412.5	1958.2	2213.9
High	ENSMUSP00000138923.1	0.000	61.947	29	6	58	2	183	19.9	7.42	113.02	352.8	323.4	327.2	344.1	324.4	377.1	352.8	288.4	309.0	295.1	224.7	291.9
High	ENSMUSP00000068148.8	0.000	61.917	20	12	20	12	684	77.5	5.60	31.44	2411.3	2354.1	2339.0	2365.6	2247.4	2261.9	2411.3	2099.3	2208.9	2028.9	1556.7	1750.9
High	ENSMUSP00000086640.5	0.000	61.905	31	11	19	8	447	51.7	6.20	50.27	1490.0	1522.9	1702.7	1646.9	1657.5	1536.9	1490.0	1358.1	1608.0	1412.5	1148.1	1189.7
High	ENSMUSP00000050488.2	0.000	61.905	50	10	23	8	209	22.7	8.53	51.60	2181.8	2032.7	2259.6	2225.8	2114.7	2158.0	2181.8	1812.7	2133.9	1909.0	1464.8	1670.5
High	ENSMUSP00000028517.6	0.000	61.864	42	14	26	13	396	44.7	7.81	55.17	2765.4	2795.1	3098.2	2966.0	2849.9	2701.5	2765.4	2492.6	2925.9	2543.8	1974.0	2091.2
High	ENSMUSP00000043583.5	0.000	61.821	13	13	22	13	919	105.9	9.99	40.42	3708.4	3879.9	4477.0	4503.2	4308.0	4101.4	3708.4	3460.0	4228.0	3862.2	2984.0	3174.9
High	ENSMUSP00000106318.2	0.000	61.781	20	8	14	8	520	56.0	8.53	32.93	2037.5	2091.6	2121.1	2239.6	2841.2	2271.7	2037.5	1865.2	2003.1	1920.8	1968.0	1758.5
High	ENSMUSP00000106211.1	0.000	61.525	38	6	44	6	160	18.6	10.49	89.96	5156.5	5155.3	5315.0	5218.6	5340.1	5378.0	5156.5	4597.3	5019.4	4475.8	3698.9	4163.1
High	ENSMUSP00000134218.1	0.000	61.517	49	8	22	8	215	24.9	5.55	44.31	2797.4	2809.7	2783.9	2641.3	2707.0	2760.4	2797.4	2505.6	2629.1	2265.3	1875.0	2136.8
High	ENSMUSP00000064668.3	0.000	61.484	36	13	16	13	363	40.9	5.26	35.06	3123.7	3016.3	2998.2	2999.4	2986.7	2915.5	3123.7	2689.8	2831.5	2572.5	2068.8	2256.9
High	ENSMUSP00000125746.1	0.000	61.456	34	13	19	13	380	43.5	9.79	42.10	3030.3	3047.1	2946.9	2885.6	2999.5	3189.4	3030.3	2717.3	2783.0	2474.9	2077.6	2468.9
High	ENSMUSP00000029316.9	0.000	61.430	49	9	19	9	276	29.9	5.20	44.42	2692.5	2578.3	2576.3	2598.1	2632.2	2626.9	2692.5	2299.2	2433.0	2228.3	1823.2	2033.5
High	ENSMUSP00000140106.1	0.000	61.430	40	11	16	11	329	37.6	5.33	35.16	2706.4	2582.9	2560.9	2512.2	2441.3	2348.9	2706.4	2303.3	2418.5	2154.6	1691.0	1818.3
High	ENSMUSP00000119829.1	0.000	61.412	29	8	18	8	309	33.9	6.13	46.10	2943.7	2836.8	3077.0	3124.3	3021.0	3034.6	2943.7	2529.8	2905.9	2679.6	2092.5	2349.1
High	ENSMUSP00000022038.7	0.000	61.395	25	17	24	17	725	83.3	7.30	41.96	3020.7	3134.5	3090.9	3025.7	3057.6	2994.3	3020.7	2795.2	2919.0	2595.0	2117.9	2317.9
High	ENSMUSP00000022245.8	0.000	61.359	26	10	17	10	442	49.9	9.38	35.93	2830.8	2599.5	2348.6	2412.7	2443.0	2534.6	2830.8	2318.1	2218.0	2069.3	1692.2	1962.0
High	ENSMUSP00000056715.7	0.000	61.337	14	15	18	9	1286	136.4	9.54	45.54	1801.0	1781.0	1723.1	1807.5	1834.1	1779.2	1801.0	1588.2	1627.3	1550.2	1270.4	1377.3
High	ENSMUSP00000155481.1	0.000	61.268	30	15	22	15	486	55.8	5.20	38.46	3558.1	3453.5	3404.4	3416.6	3531.6	3603.9	3558.1	3079.7	3215.1	2930.3	2446.2	2789.8
High	ENSMUSP00000080301.6	0.000	61.149	24	9	18	9	426	48.3	5.30	48.25	2697.4	2751.7	2906.0	2651.0	2644.9	2591.1	2697.4	2453.9	2744.4	2273.7	1832.0	2005.8
High	ENSMUSP00000138083.1	0.000	61.027	31	12	20	11	488	54.1	5.81	49.75	1984.0	2008.0	2145.6	2216.8	2079.4	2001.2	1984.0	1790.7	2026.3	1901.3	1440.3	1549.1
High	ENSMUSP00000007216.8	0.000	61.002	35	13	18	13	435	49.6	9.54	45.15	2461.2	2463.9	2616.0	2654.7	2639.8	2475.1	2461.2	2197.2	2470.5	2276.8	1828.5	1916.0
High	ENSMUSP00000034204.9	0.000	60.998	35	8	25	8	227	26.2	8.82	34.71	2694.3	2677.7	2808.2	2746.4	2732.9	2813.2	2694.3	2387.9	2652.0	2355.5	1893.0	2177.7
High	ENSMUSP00000044554.6	0.000	60.971	28	16	19	16	680	77.8	6.70	42.69	3620.5	3532.9	3424.7	3569.6	3574.3	3586.1	3620.5	3150.5	3234.2	3061.5	2475.8	2776.0
High	ENSMUSP00000032419.8	0.000	60.936	36	16	23	16	432	48.0	8.10	48.51	3825.5	3728.5	3693.0	3694.0	3546.6	3924.6	3825.5	3324.9	3487.6	3168.2	2456.6	3038.0
High	ENSMUSP00000015877.7	0.000	60.901	55	9	11	7	286	32.9	5.85	37.05	1064.3	1070.0	1116.4	1071.9	1019.4	1052.4	1064.3	954.2	1054.3	919.3	706.1	814.7
High	ENSMUSP00000081133.6	0.000	60.815	19	11	18	11	714	80.8	9.45	42.85	2425.9	2531.7	2654.1	2590.2	2522.3	2447.7	2425.9	2257.7	2506.5	2221.5	1747.1	1894.8
High	ENSMUSP00000095752.4	0.000	60.801	25	11	21	11	503	56.5	9.95	45.55	2592.4	2668.3	2519.6	2677.4	2658.9	2749.5	2592.4	2379.5	2379.5	2296.3	1841.7	2128.4
High	ENSMUSP00000035610.8	0.000	60.759	19	18	24	18	998	110.7	5.72	45.52	3227.8	3222.8	3158.6	3126.5	3171.7	3016.5	3227.8	2874.0	2982.9	2681.5	2196.9	2335.1
High	ENSMUSP00000147619.1	0.000	60.724	11	14	20	14	1376	157.4	5.11	45.86	3449.6	3306.9	3089.8	3167.5	3244.2	3193.5	3449.6	2949.0	2918.0	2716.6	2247.1	2472.1
High	ENSMUSP00000058618.7	0.000	60.679	7	17	20	17	3032	327.3	5.33	39.29	3643.6	3530.5	3419.4	3344.9	3453.6	3498.8	3643.6	3148.4	3229.2	2868.8	2392.2	2708.4
High	ENSMUSP00000077262.7	0.000	60.649	38	6	32	3	166	18.7	7.88	38.93	624.8	616.9	657.4	694.0	681.4	630.9	624.8	550.1	620.8	595.2	472.0	488.4
High	ENSMUSP00000109612.3	0.000	60.642	28	9	18	9	399	45.3	7.77	37.83	2178.5	2060.2	2107.4	2234.7	2201.9	2069.5	2178.5	1837.2	1990.2	1916.6	1525.2	1602.0
High	ENSMUSP00000115723.1	0.000	60.638	48	12	20	10	271	31.9	6.37	37.78	1669.1	1605.7	1665.4	1624.2	1679.9	1634.0	1669.1	1431.9	1572.8	1393.0	1163.6	1264.9
High	ENSMUSP00000025965.5	0.000	60.623	22	17	20	16	821	95.1	8.00	46.45	3012.7	3098.6	3167.2	2905.6	3076.5	2869.9	3012.7	2763.2	2991.1	2492.0	2131.0	2221.6
High	ENSMUSP00000034079.7	0.000	60.566	27	14	20	14	679	74.3	5.01	42.60	2520.0	2675.7	2584.3	2681.0	2659.2	2570.5	2520.0	2386.1	2440.6	2299.4	1841.9	1989.8
High	ENSMUSP00000026927.3	0.000	60.555	49	8	17	8	218	24.0	5.48	39.36	3112.9	3326.1	3203.9	3224.9	3264.9	2989.5	3112.9	2966.1	3025.7	2765.9	2261.5	2314.2
High	ENSMUSP00000072829.5	0.000	60.550	58	9	25	9	105	11.6	9.58	53.72	2926.5	2717.5	2967.0	3342.9	3240.0	3238.9	2926.5	2423.4	2802.0	2867.1	2244.2	2507.2
High	ENSMUSP00000126345.1	0.000	60.542	23	5	18	5	305	34.2	11.84	43.50	2302.3	2335.5	2218.2	2005.3	2099.9	2170.8	2302.3	2082.7	2094.8	1719.9	1454.5	1680.4
High	ENSMUSP00000014370.5	0.000	60.530	45	10	21	10	229	26.5	7.87	35.08	3310.8	3003.6	3463.2	3304.3	3111.9	3086.0	3310.8	2678.5	3270.6	2834.0	2155.5	2388.9
High	ENSMUSP00000023432.8	0.000	60.500	59	13	18	13	276	30.5	6.90	39.78	3138.8	3017.8	3155.7	3275.3	3475.3	3153.1	3138.8	2691.2	2980.2	2809.1	2407.2	2440.8
High	ENSMUSP00000121557.1	0.000	60.487	47	10	20	10	248	27.3	7.40	49.54	2089.2	2127.7	2264.0	1651.8	1699.8	1663.0	2089.2	1897.4	2138.1	1416.7	1177.4	1287.3
High	ENSMUSP00000071078.7	0.000	60.459	25	7	17	7	308	34.5	5.06	39.99	2258.0	2232.3	2093.9	2060.8	1991.9	1974.3	2258.0	1990.7	1977.4	1767.5	1379.7	1528.3
High	ENSMUSP00000067205.7	0.000	60.357	12	13	17	12	1366	152.3	8.51	32.83	2303.4	2415.8	2438.0	2392.8	2362.5	2496.3	2303.4	2154.3	2302.4	2052.2	1636.4	1932.4
High	ENSMUSP00000103876.1	0.000	60.351	26	16	24	16	597	70.4	7.71	50.91	3454.7	3314.4	3594.4	3643.2	3574.0	3623.3	3454.7	2955.7	3394.5	3124.6	2475.6	2804.8
High	ENSMUSP00000035043.5	0.000	60.343	24	13	15	6	673	75.4	6.73	32.22	611.0	637.5	629.9	657.4	648.8	644.4	611.0	568.5	594.9	563.8	449.4	498.8
High	ENSMUSP00000154475.1	0.000	60.335	31	13	16	13	553	63.8	7.59	32.53	2406.2	2353.3	2321.0	2282.5	2347.9	2184.5	2406.2	2098.6	2191.9	1957.6	1626.3	1691.0
High	ENSMUSP00000035244.5	0.000	60.321	14	19	26	18	1365	153.9	7.94	43.89	3519.7	3482.8	3429.0	3522.1	3420.1	3448.4	3519.7	3105.8	3238.3	3020.8	2369.0	2669.4
High	ENSMUSP00000042271.7	0.000	60.282	14	14	20	10	1307	144.6	5.15	40.36	1816.0	1554.3	1422.1	1486.4	1530.0	1532.5	1816.0	1386.1	1343.0	1274.8	1059.8	1186.3
High	ENSMUSP00000030345.8	0.000	60.225	29	18	24	18	658	73.9	8.37	48.75	4371.6	4342.2	4687.0	3910.9	4028.4	4136.3	4371.6	3872.2	4426.3	3354.2	2790.3	3201.9
High	ENSMUSP00000049528.7	0.000	60.122	8	10	14	10	1790	199.5	9.63	35.83	1978.5	1803.2	1830.4	1832.8	1851.0	1884.4	1978.5	1608.0	1728.6	1571.9	1282.1	1458.7
High	ENSMUSP00000007747.8	0.000	60.077	22	12	19	12	637	71.1	7.90	39.07	2245.4	2406.0	2347.2	2246.2	2372.4	2377.3	2245.4	2145.6	2216.7	1926.5	1643.3	1840.3
High	ENSMUSP00000146244.1	0.000	59.812	20	13	17	11	913	100.5	6.67	42.55	2179.3	2221.2	1972.7	1956.4	2046.6	2043.7	2179.3	1980.8	1863.0	1677.9	1417.6	1582.0
High	ENSMUSP00000004203.5	0.000	59.710	20	9	16	9	470	52.7	10.32	35.93	1911.9	1902.5	2044.5	2035.3	2054.3	2245.8	1911.9	1696.6	1930.8	1745.6	1422.9	1738.5
High	ENSMUSP00000112164.2	0.000	59.679	19	11	17	10	629	67.3	9.89	44.90	1968.7	2073.3	2075.2	2152.9	2170.5	2224.9	1968.7	1848.9	1959.8	1846.5	1503.4	1722.3
High	ENSMUSP00000004955.7	0.000	59.663	34	12	20	9	369	40.9	7.17	38.85	1738.8	1671.4	1624.9	1570.8	1577.8	1591.1	1738.8	1490.5	1534.5	1347.2	1092.9	1231.7
High	ENSMUSP00000132486.1	0.000	59.567	30	8	14	6	324	36.8	6.06	39.96	1216.8	1286.1	1168.8	1154.3	1189.3	1141.6	1216.8	1146.9	1103.8	990.0	823.8	883.7
High	ENSMUSP00000077612.6	0.000	59.566	41	6	23	6	279	31.0	4.87	69.24	2579.7	2439.9	2534.0	2535.2	2456.9	2472.2	2579.7	2175.8	2393.1	2174.3	1701.8	1913.7
High	ENSMUSP00000018186.9	0.000	59.506	39	10	19	10	301	34.1	8.38	46.40	3282.2	3405.6	3732.5	3527.9	3453.2	3374.9	3282.2	3037.0	3524.9	3025.7	2391.9	2612.5
High	ENSMUSP00000039271.6	0.000	59.450	15	15	19	15	1090	119.2	6.60	44.93	3692.0	3766.6	3368.4	3479.1	3529.4	3632.1	3692.0	3358.9	3181.1	2983.9	2444.7	2811.6
High	ENSMUSP00000128696.1	0.000	59.342	27	10	17	10	475	52.7	5.66	45.52	3293.4	3276.4	3120.6	3154.3	3218.6	3108.8	3293.4	2921.8	2947.0	2705.3	2229.4	2406.5
High	ENSMUSP00000021226.7	0.000	59.262	24	11	18	11	491	58.4	9.95	44.98	2710.4	2762.1	2858.2	3010.2	3093.1	3130.7	2710.4	2463.1	2699.2	2581.7	2142.5	2423.5
High	ENSMUSP00000147696.1	0.000	59.231	34	8	14	8	273	28.4	6.11	38.81	3101.9	3181.4	3130.6	3324.7	3192.8	3194.7	3101.9	2837.1	2956.5	2851.5	2211.5	2473.0
High	ENSMUSP00000062326.5	0.000	59.213	27	11	16	11	415	47.7	5.50	28.64	2122.0	2255.3	2320.0	2339.0	2291.2	2377.5	2122.0	2011.2	2191.0	2006.1	1587.0	1840.4
High	ENSMUSP00000033450.2	0.000	59.210	31	15	22	14	557	62.5	6.33	37.76	2238.3	2430.9	2474.8	3243.0	3121.3	2964.4	2238.3	2167.8	2337.2	2781.4	2162.0	2294.7
High	ENSMUSP00000129178.1	0.000	59.077	48	6	16	6	154	17.3	6.33	41.92	2187.2	2273.1	2324.5	2229.8	2223.7	2126.3	2187.2	2027.1	2195.2	1912.4	1540.3	1646.0
High	ENSMUSP00000025264.6	0.000	59.023	13	11	17	11	1330	145.2	9.13	44.01	2435.5	2505.1	2306.4	2380.7	2423.1	2408.1	2435.5	2234.0	2178.1	2041.8	1678.4	1864.1
High	ENSMUSP00000103169.2	0.000	59.023	14	16	18	16	1575	167.0	8.73	37.58	2585.2	2544.8	2425.5	2346.5	2342.3	2427.5	2585.2	2269.4	2290.6	2012.5	1622.4	1879.1
High	ENSMUSP00000030642.2	0.000	58.967	48	10	42	9	201	22.9	7.02	74.26	3405.9	3359.9	3416.8	3484.8	3428.1	3261.7	3405.9	2996.2	3226.8	2988.8	2374.5	2524.9
High	ENSMUSP00000076208.5	0.000	58.964	12	14	18	14	1138	125.5	8.90	39.37	2752.0	2751.3	2807.3	2806.4	2814.5	2993.9	2752.0	2453.5	2651.2	2406.9	1949.5	2317.6
High	ENSMUSP00000078580.6	0.000	58.945	48	9	16	9	235	25.2	7.56	41.43	2251.0	2249.0	2289.3	2327.6	2241.5	2238.0	2251.0	2005.6	2162.0	1996.3	1552.6	1732.4
High	ENSMUSP00000109822.1	0.000	58.939	29	11	14	11	454	51.3	5.00	43.92	2134.2	2000.1	2020.0	2007.3	1947.4	1918.7	2134.2	1783.6	1907.7	1721.6	1348.9	1485.3
High	ENSMUSP00000032946.3	0.000	58.938	54	10	19	1	208	23.6	5.54	50.79	103.4	108.0	94.0	98.3	110.9	112.3	103.4	96.3	88.8	84.3	76.8	86.9
High	ENSMUSP00000083722.6	0.000	58.896	46	6	32	6	125	14.5	10.54	67.96	4175.7	3843.5	4450.6	4381.9	4484.7	4555.5	4175.7	3427.5	4203.1	3758.2	3106.4	3526.4
High	ENSMUSP00000088297.3	0.000	58.811	10	11	16	11	1469	156.5	7.59	38.23	2730.1	2851.9	2653.4	2610.2	2654.0	2734.4	2730.1	2543.2	2505.8	2238.7	1838.3	2116.7
High	ENSMUSP00000095852.4	0.000	58.774	54	10	19	1	208	23.5	5.54	52.50	229.6	247.0	204.2	201.9	214.5	204.6	229.6	220.3	192.8	173.2	148.6	158.4
High	ENSMUSP00000142514.1	0.000	58.728	29	13	16	12	594	65.4	9.70	41.64	1797.4	1730.7	1696.8	1574.0	1587.9	1661.0	1797.4	1543.4	1602.4	1350.0	1099.9	1285.8
High	ENSMUSP00000028087.3	0.000	58.715	37	9	20	9	305	35.1	5.69	44.07	2202.3	2253.4	2123.4	2342.1	2250.7	2348.4	2202.3	2009.5	2005.3	2008.7	1559.0	1817.9
High	ENSMUSP00000032057.7	0.000	58.680	24	13	19	9	697	78.5	6.84	41.37	1557.8	1525.1	1478.2	1420.6	1385.0	1355.5	1557.8	1360.0	1396.0	1218.4	959.3	1049.3
High	ENSMUSP00000024709.7	0.000	58.584	27	14	19	14	637	70.4	6.38	37.33	2596.8	2442.0	2370.4	2414.0	2425.3	2524.1	2596.8	2177.7	2238.6	2070.4	1679.9	1953.9
High	ENSMUSP00000111052.1	0.000	58.542	28	16	20	16	651	70.3	7.18	38.50	2225.8	2257.3	2245.6	2187.7	2139.1	2055.0	2225.8	2013.0	2120.7	1876.3	1481.7	1590.8
High	ENSMUSP00000105312.3	0.000	58.521	9	17	18	17	2014	223.2	8.06	34.51	2197.7	2280.6	2416.5	2714.6	2530.1	2457.8	2197.7	2033.8	2282.1	2328.2	1752.5	1902.6
High	ENSMUSP00000109716.2	0.000	58.514	8	15	17	15	2377	256.3	5.87	42.35	2459.6	2415.8	2330.2	2486.5	2509.2	2449.6	2459.6	2154.3	2200.6	2132.6	1738.0	1896.2
High	ENSMUSP00000014684.4	0.000	58.500	36	7	17	7	239	27.8	8.81	39.33	1825.0	1833.6	1878.7	1863.8	1885.5	1933.6	1825.0	1635.1	1774.2	1598.5	1306.0	1496.8
High	ENSMUSP00000026671.6	0.000	58.484	12	14	18	14	1335	149.4	6.87	31.17	2678.8	2622.6	2459.4	2568.3	2542.4	2648.1	2678.8	2338.7	2322.6	2202.7	1761.0	2049.9
High	ENSMUSP00000044417.7	0.000	58.437	46	7	17	7	201	21.7	9.29	42.83	2671.9	2796.3	3458.1	3466.2	3271.4	3293.0	2671.9	2493.6	3265.8	2972.8	2266.0	2549.1
High	ENSMUSP00000018466.3	0.000	58.405	41	12	21	12	309	34.3	9.07	35.58	2156.5	2239.5	2187.0	2267.7	2314.8	2284.9	2156.5	1997.1	2065.4	1944.9	1603.4	1768.7
High	ENSMUSP00000105355.1	0.000	58.322	39	8	24	8	198	21.8	5.41	39.12	2672.5	2516.9	2762.6	2834.2	2689.2	2573.4	2672.5	2244.5	2609.0	2430.8	1862.7	1992.1
High	ENSMUSP00000048222.4	0.000	58.234	30	10	15	10	334	37.4	6.95	40.50	2561.5	2724.2	2714.4	2765.1	2769.5	2625.6	2561.5	2429.3	2563.4	2371.5	1918.3	2032.5
High	ENSMUSP00000001611.9	0.000	58.234	18	12	14	12	854	95.9	8.87	31.59	1810.8	1858.8	1879.4	1898.4	1883.0	1925.5	1810.8	1657.6	1774.9	1628.2	1304.3	1490.5
High	ENSMUSP00000037597.2	0.000	58.215	62	8	25	8	118	13.5	9.91	59.21	3514.0	3842.9	4099.7	4055.9	4164.8	3743.8	3514.0	3427.0	3871.7	3478.6	2884.8	2898.1
High	ENSMUSP00000064515.3	0.000	58.188	21	11	21	11	564	65.1	8.90	49.56	3157.5	3061.8	3050.6	3103.8	3242.3	3198.8	3157.5	2730.4	2880.9	2662.0	2245.8	2476.2
High	ENSMUSP00000104955.1	0.000	58.171	10	17	19	16	1842	206.1	5.87	32.17	2992.6	2888.9	2682.9	2717.4	2771.5	2957.9	2992.6	2576.2	2533.7	2330.6	1919.7	2289.7
High	ENSMUSP00000122420.1	0.000	58.135	24	14	18	14	597	68.5	7.05	29.96	2941.5	2796.4	2760.2	2695.9	2675.3	2693.8	2941.5	2493.7	2606.7	2312.2	1853.1	2085.3
High	ENSMUSP00000064892.8	0.000	58.122	8	13	20	1	2230	243.0	8.47	43.01	279.8	278.3	303.9	272.1	270.8	287.2	279.8	248.2	287.0	233.4	187.6	222.3
High	ENSMUSP00000024031.6	0.000	58.096	33	12	14	12	408	45.8	6.21	42.21	2047.8	1989.4	1847.8	1890.7	1894.1	1868.5	2047.8	1774.1	1745.0	1621.6	1312.0	1446.4
High	ENSMUSP00000082288.5	0.000	58.089	27	11	14	11	535	57.9	8.07	32.99	2309.7	2249.4	2159.2	2195.0	2237.3	2294.5	2309.7	2005.9	2039.1	1882.6	1549.7	1776.2
High	ENSMUSP00000106561.1	0.000	58.055	22	12	14	12	678	72.6	8.60	34.43	2092.6	2283.8	2271.6	2187.0	2213.4	2261.0	2092.6	2036.6	2145.3	1875.7	1533.1	1750.2
High	ENSMUSP00000099634.3	0.000	57.971	26	15	18	15	656	70.8	8.75	30.97	2221.0	2236.8	2268.6	2288.1	2293.0	2368.9	2221.0	1994.7	2142.4	1962.4	1588.3	1833.8
High	ENSMUSP00000039420.6	0.000	57.957	15	11	15	11	882	100.6	5.15	31.70	2166.1	2241.6	2073.4	1933.9	2010.1	2057.6	2166.1	1999.0	1958.1	1658.6	1392.3	1592.8
High	ENSMUSP00000026846.6	0.000	57.903	34	9	17	9	307	34.9	6.46	35.14	2595.5	2686.7	2512.1	2614.2	2701.9	2554.3	2595.5	2395.9	2372.4	2242.1	1871.5	1977.3
High	ENSMUSP00000129342.1	0.000	57.799	34	8	22	1	298	33.6	7.06	54.21	228.9	211.9	207.9	168.0	170.9	195.6	228.9	189.0	196.3	144.1	118.4	151.4
High	ENSMUSP00000001825.7	0.000	57.676	35	10	17	10	331	37.3	7.90	32.99	2600.1	2395.7	2482.9	2436.2	2361.9	2358.4	2600.1	2136.4	2344.8	2089.4	1636.0	1825.6
High	ENSMUSP00000047218.6	0.000	57.658	43	12	21	12	328	35.3	7.65	55.03	3110.6	3083.6	2863.1	2753.7	2932.3	2862.4	3110.6	2749.8	2703.9	2361.7	2031.1	2215.8
High	ENSMUSP00000046610.4	0.000	57.614	41	9	14	9	305	32.8	7.64	45.02	2363.3	2497.4	2441.6	2083.3	2102.5	2174.3	2363.3	2227.1	2305.8	1786.8	1456.3	1683.1
High	ENSMUSP00000007005.7	0.000	57.598	49	13	21	13	397	41.3	7.50	53.60	2635.9	2602.9	2515.4	2481.9	2385.7	2402.9	2635.9	2321.2	2375.5	2128.6	1652.5	1860.1
High	ENSMUSP00000136644.1	0.000	57.566	19	7	13	7	436	46.9	4.41	40.15	1683.2	1862.3	1630.6	1509.3	1490.3	1469.1	1683.2	1660.7	1539.9	1294.5	1032.3	1137.2
High	ENSMUSP00000110421.3	0.000	57.461	39	10	17	10	309	35.1	8.44	28.89	2567.5	2615.4	2587.5	2944.8	2858.8	2984.6	2567.5	2332.3	2443.6	2525.6	1980.2	2310.4
High	ENSMUSP00000127306.1	0.000	57.405	9	6	16	6	1005	115.3	6.32	35.85	2377.3	2462.8	2487.1	2762.9	2913.1	2951.2	2377.3	2196.2	2348.8	2369.6	2017.8	2284.5
High	ENSMUSP00000081544.6	0.000	57.388	28	10	21	10	439	48.3	6.62	33.87	2970.6	2949.1	2901.4	3301.5	3230.9	3398.9	2970.6	2629.9	2740.0	2831.6	2237.9	2631.1
High	ENSMUSP00000146310.1	0.000	57.319	20	20	21	19	1001	113.9	6.48	39.51	3264.5	3074.4	2850.2	2802.5	2855.8	2932.4	3264.5	2741.6	2691.7	2403.6	1978.1	2270.0
High	ENSMUSP00000108571.1	0.000	57.296	20	12	16	6	648	72.9	9.16	29.09	1267.2	1247.4	1161.5	1144.0	1134.6	1152.4	1267.2	1112.4	1096.9	981.2	785.9	892.1
High	ENSMUSP00000116252.1	0.000	57.269	31	8	10	8	446	49.2	4.81	40.90	1377.2	1497.0	1384.4	1324.4	1318.5	1293.9	1377.2	1335.0	1307.4	1135.9	913.3	1001.6
High	ENSMUSP00000099620.3	0.000	57.249	8	17	19	16	2070	236.9	6.60	35.37	2991.9	2592.6	2307.2	2314.6	2524.0	2477.6	2991.9	2312.0	2178.9	1985.1	1748.3	1917.9
High	ENSMUSP00000037583.7	0.000	57.230	30	6	15	6	219	24.9	6.70	40.44	1747.8	1757.6	1796.5	1672.0	1664.7	1757.8	1747.8	1567.4	1696.6	1434.0	1153.1	1360.7
High	ENSMUSP00000005548.6	0.000	57.186	39	7	13	7	289	32.9	6.54	34.35	1526.4	1510.9	1526.5	1484.7	1413.8	1450.3	1526.4	1347.4	1441.6	1273.4	979.3	1122.7
High	ENSMUSP00000028017.8	0.000	57.170	13	7	15	7	698	78.7	6.83	44.08	1925.5	1996.2	1963.2	1861.0	1880.3	1881.4	1925.5	1780.1	1854.0	1596.1	1302.4	1456.4
High	ENSMUSP00000028282.8	0.000	57.165	20	13	17	9	726	79.7	9.36	33.98	1375.8	1422.0	1338.2	1352.2	1376.9	1410.9	1375.8	1268.1	1263.8	1159.7	953.7	1092.2
High	ENSMUSP00000064758.5	0.000	57.141	22	10	15	10	583	66.2	5.43	34.40	1656.7	1648.1	1663.0	1920.5	1849.0	1866.9	1656.7	1469.7	1570.5	1647.1	1280.7	1445.2
High	ENSMUSP00000017920.7	0.000	57.140	40	10	16	1	304	33.8	5.55	31.51	189.3	199.5	241.2	238.0	232.9	217.7	189.3	177.9	227.8	204.1	161.3	168.5
High	ENSMUSP00000029699.6	0.000	57.128	25	15	17	15	665	74.2	6.98	40.59	2017.9	2174.1	2167.1	2529.0	2536.3	2699.0	2017.9	1938.8	2046.6	2169.0	1756.8	2089.3
High	ENSMUSP00000124066.1	0.000	57.124	37	10	17	9	316	35.1	8.91	34.49	2560.1	2496.4	2615.9	2732.5	3099.5	2743.8	2560.1	2226.2	2470.4	2343.6	2146.9	2124.0
High	ENSMUSP00000110091.1	0.000	57.094	48	6	18	4	183	20.8	5.33	60.65	1038.9	1140.4	1151.6	1090.3	1115.7	1283.6	1038.9	1017.0	1087.6	935.1	772.8	993.6
High	ENSMUSP00000022416.7	0.000	57.087	24	11	17	10	503	54.0	7.66	39.83	2041.2	2032.7	1776.3	1851.5	2054.4	2151.9	2041.2	1812.7	1677.5	1588.0	1423.0	1665.8
High	ENSMUSP00000022927.9	0.000	57.068	19	11	21	11	635	72.0	4.64	40.21	2197.4	2256.9	2118.7	2120.1	2149.0	2100.0	2197.4	2012.6	2000.9	1818.3	1488.5	1625.6
High	ENSMUSP00000022638.5	0.000	57.059	11	10	18	8	848	95.9	4.78	34.97	1933.9	1975.1	1864.6	2087.5	2090.5	2206.6	1933.9	1761.3	1760.9	1790.4	1448.0	1708.1
High	ENSMUSP00000142363.1	0.000	57.025	24	11	12	11	709	78.0	4.73	29.43	2103.3	1925.5	1924.9	1931.4	1839.4	1876.6	2103.3	1717.1	1817.8	1656.5	1274.1	1452.7
High	ENSMUSP00000140864.1	0.000	57.010	21	9	16	9	475	52.4	7.25	44.44	1664.1	1715.1	1769.0	1863.1	1871.2	1723.9	1664.1	1529.5	1670.6	1597.9	1296.1	1334.5
High	ENSMUSP00000101324.1	0.000	56.822	33	8	22	1	295	33.3	7.06	51.87	111.4	118.8	127.0	115.7	112.3	103.2	111.4	105.9	119.9	99.2	77.8	79.9
High	ENSMUSP00000155505.1	0.000	56.821	15	12	17	12	837	93.4	6.35	33.06	2706.8	2799.2	2641.2	2779.8	2831.1	2720.5	2706.8	2496.2	2494.3	2384.1	1961.0	2105.9
High	ENSMUSP00000026243.3	0.000	56.788	21	14	16	14	916	103.1	4.92	41.29	1833.3	1924.9	1985.4	2106.4	1919.4	1865.3	1833.3	1716.6	1875.0	1806.6	1329.5	1443.9
High	ENSMUSP00000043439.10	0.000	56.775	20	11	17	11	584	64.8	5.66	43.58	3109.9	2676.0	2791.3	2630.2	2635.3	2633.6	3109.9	2386.4	2636.1	2255.8	1825.4	2038.7
High	ENSMUSP00000063894.7	0.000	56.765	29	10	12	10	570	62.8	8.24	40.89	1757.6	1648.1	1555.9	1521.3	1526.6	1531.6	1757.6	1469.7	1469.4	1304.8	1057.4	1185.6
High	ENSMUSP00000046540.8	0.000	56.761	18	8	17	8	510	55.7	7.02	40.49	2666.7	2599.9	2645.2	2748.2	2721.5	2739.1	2666.7	2318.5	2498.1	2357.0	1885.1	2120.3
High	ENSMUSP00000014499.3	0.000	56.741	8	15	19	15	1944	215.9	6.35	36.45	2524.8	2514.1	2278.2	2127.3	2226.5	2201.4	2524.8	2242.0	2151.5	1824.5	1542.2	1704.1
High	ENSMUSP00000145451.1	0.000	56.707	23	11	14	11	564	60.5	6.40	38.01	1904.5	1979.2	1831.4	1950.3	1885.3	2200.1	1904.5	1765.0	1729.5	1672.7	1305.9	1703.1
High	ENSMUSP00000145147.1	0.000	56.624	7	11	14	7	1762	192.7	5.81	36.18	1522.2	1508.6	1367.7	1429.4	1523.8	1505.9	1522.2	1345.3	1291.6	1225.9	1055.5	1165.7
High	ENSMUSP00000113578.1	0.000	56.601	31	11	20	1	284	32.8	4.72	40.77	103.1	100.5	103.7	96.4	96.7	100.1	103.1	89.6	97.9	82.7	67.0	77.5
High	ENSMUSP00000019482.1	0.000	56.600	16	15	19	15	1237	130.3	8.12	43.54	3221.8	3047.9	3067.2	3108.9	3091.4	3103.2	3221.8	2718.0	2896.6	2666.4	2141.3	2402.2
High	ENSMUSP00000010278.5	0.000	56.578	38	8	16	8	342	36.9	5.27	48.64	2300.6	2143.6	2139.5	2077.0	2127.5	2074.4	2300.6	1911.6	2020.5	1781.4	1473.6	1605.8
High	ENSMUSP00000045873.7	0.000	56.530	14	13	17	13	1121	122.7	6.98	37.17	2560.2	2601.9	2686.7	2905.3	2807.9	2814.8	2560.2	2320.3	2537.3	2491.8	1944.9	2178.9
High	ENSMUSP00000049605.7	0.000	56.519	36	9	17	9	274	28.7	7.27	47.78	1994.2	2001.5	2012.7	1940.2	1949.3	1860.2	1994.2	1784.9	1900.8	1664.0	1350.2	1440.0
High	ENSMUSP00000024733.7	0.000	56.510	13	10	11	10	980	106.7	6.18	37.21	1609.4	1637.4	1517.0	1554.7	1598.9	1557.4	1609.4	1460.2	1432.6	1333.4	1107.5	1205.6
High	ENSMUSP00000020578.4	0.000	56.490	58	6	14	6	157	17.6	5.07	36.49	2345.4	2206.5	2663.2	2770.0	2646.0	2413.8	2345.4	1967.7	2515.1	2375.7	1832.8	1868.5
High	ENSMUSP00000062277.7	0.000	56.433	24	13	15	13	655	72.0	6.90	37.81	2857.5	2629.3	2336.5	2264.8	2340.4	2503.8	2857.5	2344.7	2206.6	1942.4	1621.1	1938.2
High	ENSMUSP00000047923.8	0.000	56.417	22	13	18	13	617	71.0	7.28	43.81	3001.3	2956.5	2873.7	3147.6	3092.4	3213.7	3001.3	2636.5	2713.9	2699.6	2142.0	2487.7
High	ENSMUSP00000033727.7	0.000	56.405	23	12	16	9	586	65.5	6.49	35.74	1356.3	1313.7	1316.1	1345.3	1302.8	1250.5	1356.3	1171.5	1242.9	1153.8	902.4	968.0
High	ENSMUSP00000032597.5	0.000	56.387	45	9	33	9	137	15.7	12.02	59.64	4557.0	4533.5	4989.8	5444.9	5292.1	4851.7	4557.0	4042.8	4712.3	4669.9	3665.6	3755.7
High	ENSMUSP00000042123.5	0.000	56.362	39	11	17	11	263	30.0	7.05	37.30	2550.2	2569.8	2720.9	3144.5	3048.1	3055.3	2550.2	2291.7	2569.6	2696.9	2111.3	2365.1
High	ENSMUSP00000003320.6	0.000	56.330	12	6	13	6	717	80.0	5.07	34.30	1348.2	1281.5	1324.5	1330.1	1297.3	1287.3	1348.2	1142.8	1250.8	1140.8	898.6	996.5
High	ENSMUSP00000013931.5	0.000	56.270	16	16	19	16	1263	138.0	5.83	32.36	2550.1	2482.7	2589.2	2776.7	2763.8	2788.3	2550.1	2214.0	2445.2	2381.5	1914.4	2158.4
High	ENSMUSP00000046388.8	0.000	56.214	33	12	15	12	579	65.3	9.82	40.69	1596.8	1564.9	1466.2	1513.8	1565.6	1652.4	1596.8	1395.5	1384.7	1298.3	1084.4	1279.1
High	ENSMUSP00000083835.4	0.000	56.191	48	12	19	10	271	31.5	6.95	40.18	1458.8	1371.8	1326.7	1298.5	1283.5	1283.7	1458.8	1223.3	1252.9	1113.7	889.0	993.7
High	ENSMUSP00000143657.1	0.000	56.134	21	13	17	13	638	73.1	6.47	31.39	2803.8	2724.9	2802.7	2763.1	2703.5	2685.7	2803.8	2430.0	2646.8	2369.8	1872.6	2079.0
High	ENSMUSP00000051657.9	0.000	56.118	34	10	21	10	353	39.9	9.58	41.37	2829.4	2871.6	3087.9	3142.7	2917.7	2742.5	2829.4	2560.8	2916.2	2695.4	2021.0	2123.0
High	ENSMUSP00000033695.5	0.000	56.101	16	11	14	11	752	82.5	9.32	31.05	2167.7	2211.9	2127.6	2214.6	2259.3	2231.5	2167.7	1972.5	2009.3	1899.4	1564.9	1727.4
High	ENSMUSP00000087658.5	0.000	56.086	51	6	20	6	154	17.9	8.51	37.01	2218.5	2303.1	2583.1	2552.9	2432.5	2428.8	2218.5	2053.8	2439.4	2189.5	1684.9	1880.1
High	ENSMUSP00000022242.7	0.000	56.038	27	9	21	8	330	37.0	6.02	38.71	2854.2	2869.8	3041.2	2972.5	2984.1	2977.7	2854.2	2559.2	2872.1	2549.4	2067.0	2305.0
High	ENSMUSP00000022706.6	0.000	56.033	28	14	18	14	463	50.1	7.01	33.06	2441.1	2250.0	2398.0	2377.3	2336.2	2475.4	2441.1	2006.5	2264.6	2038.9	1618.2	1916.2
High	ENSMUSP00000026328.4	0.000	56.002	41	8	21	6	274	31.0	7.15	39.45	1977.3	2036.5	2114.9	2185.5	2192.0	2181.4	1977.3	1816.1	1997.3	1874.4	1518.3	1688.6
High	ENSMUSP00000104858.1	0.000	56.000	27	12	18	11	489	54.1	9.52	36.10	2241.1	2286.5	2134.5	2403.3	2356.6	2268.3	2241.1	2039.0	2015.8	2061.2	1632.3	1755.9
High	ENSMUSP00000019638.8	0.000	55.964	38	10	20	10	324	35.9	5.73	39.63	2567.8	2413.2	2538.7	2426.4	2446.2	2290.1	2567.8	2152.0	2397.5	2081.0	1694.4	1772.8
High	ENSMUSP00000017290.4	0.000	55.697	9	13	16	13	1812	198.7	5.76	34.66	2023.8	2096.4	2110.5	2128.8	2168.3	2093.7	2023.8	1869.5	1993.1	1825.8	1501.9	1620.7
High	ENSMUSP00000115934.1	0.000	55.662	33	11	14	11	395	42.7	9.55	34.97	2173.4	1864.8	2052.2	2256.5	2238.2	2239.2	2173.4	1663.0	1938.1	1935.3	1550.3	1733.4
High	ENSMUSP00000038958.3	0.000	55.658	18	8	19	8	471	52.0	8.00	37.30	2479.4	2553.1	2483.1	2573.4	2708.0	2717.7	2479.4	2276.8	2345.0	2207.1	1875.7	2103.8
High	ENSMUSP00000126253.1	0.000	55.603	22	14	17	14	973	104.5	9.41	40.21	2281.6	2349.1	2214.8	2234.4	2296.7	2393.1	2281.6	2094.8	2091.6	1916.4	1590.8	1852.5
High	ENSMUSP00000095346.3	0.000	55.562	15	14	19	14	922	104.5	8.91	37.61	2904.1	2965.7	3148.6	3325.3	3166.3	3266.4	2904.1	2644.7	2973.5	2852.0	2193.2	2528.5
High	ENSMUSP00000035734.7	0.000	55.534	12	13	20	1	1486	160.8	8.16	42.05	69.8	53.0	51.7	39.9	45.0	61.5	69.8	47.3	48.8	34.2	31.2	47.6
High	ENSMUSP00000039844.4	0.000	55.465	25	9	19	3	376	42.6	6.64	32.28	313.5	324.9	404.0	388.3	375.4	328.6	313.5	289.7	381.5	333.0	260.0	254.4
High	ENSMUSP00000042602.5	0.000	55.459	32	8	15	8	317	35.5	7.91	42.34	1888.5	1967.6	1829.0	1768.2	1818.9	1717.6	1888.5	1754.6	1727.3	1516.5	1259.9	1329.6
High	ENSMUSP00000111510.1	0.000	55.401	28	13	19	13	552	60.4	9.13	36.67	2640.2	2738.8	2687.6	2750.5	2821.3	2801.5	2640.2	2442.4	2538.1	2359.0	1954.2	2168.6
High	ENSMUSP00000030551.4	0.000	55.366	22	9	16	9	524	57.5	7.01	44.03	2050.6	1959.4	2090.7	2239.5	2145.8	2138.6	2050.6	1747.3	1974.4	1920.7	1486.3	1655.5
High	ENSMUSP00000030051.5	0.000	55.364	51	6	23	6	105	11.7	4.92	54.79	3743.6	3599.3	3662.4	3583.0	3773.0	3370.8	3743.6	3209.7	3458.7	3073.0	2613.4	2609.3
High	ENSMUSP00000108311.2	0.000	55.347	21	11	17	11	577	65.2	8.60	38.66	2442.7	2271.0	2307.3	2184.0	2227.2	2100.1	2442.7	2025.2	2179.0	1873.1	1542.7	1625.7
High	ENSMUSP00000117947.1	0.000	55.264	36	9	16	9	255	28.3	8.62	41.69	2888.8	2712.9	2816.9	2753.8	2734.1	2785.8	2888.8	2419.3	2660.2	2361.8	1893.8	2156.5
High	ENSMUSP00000003529.8	0.000	55.239	27	12	20	12	535	60.5	4.65	32.17	2348.5	2463.0	2468.1	2482.9	2484.6	2594.2	2348.5	2196.4	2330.8	2129.5	1721.0	2008.2
High	ENSMUSP00000085172.2	0.000	55.233	25	6	15	4	292	30.7	9.63	33.07	1222.3	1350.4	1369.3	1387.4	1403.0	1439.1	1222.3	1204.2	1293.1	1189.9	971.8	1114.0
High	ENSMUSP00000124274.1	0.000	55.148	26	13	20	13	464	51.7	6.96	41.46	3367.7	3415.6	3372.9	3309.3	3391.1	3176.7	3367.7	3045.9	3185.3	2838.3	2348.9	2459.1
High	ENSMUSP00000011450.6	0.000	55.121	20	10	14	10	643	72.6	7.64	30.03	1915.9	1966.3	1955.2	1763.6	1774.6	1719.7	1915.9	1753.5	1846.5	1512.6	1229.2	1331.2
High	ENSMUSP00000047845.4	0.000	55.100	55	8	12	8	170	18.8	5.03	39.92	1620.7	1604.6	1525.9	1647.5	1587.5	1569.1	1620.7	1430.9	1441.0	1413.0	1099.6	1214.6
High	ENSMUSP00000020283.4	0.000	55.034	37	12	15	10	372	40.1	9.69	38.72	1821.0	1815.8	1791.4	1957.2	1929.2	2108.6	1821.0	1619.3	1691.8	1678.6	1336.3	1632.3
High	ENSMUSP00000102716.1	0.000	55.031	62	7	11	7	137	14.4	8.76	40.52	1756.0	1716.6	1649.4	1720.0	1704.6	1668.4	1756.0	1530.8	1557.7	1475.2	1180.7	1291.5
High	ENSMUSP00000041831.5	0.000	55.006	24	9	18	8	405	45.3	5.82	38.44	2745.9	2754.7	2957.2	2909.9	2804.1	2645.8	2745.9	2456.5	2792.7	2495.7	1942.3	2048.1
High	ENSMUSP00000023043.2	0.000	54.990	23	9	18	9	484	54.8	7.27	36.67	2625.1	2548.3	2559.7	2577.8	2536.2	2401.4	2625.1	2272.5	2417.3	2210.9	1756.7	1858.9
High	ENSMUSP00000004780.9	0.000	54.980	20	9	15	9	568	61.0	7.47	42.77	2200.6	1902.2	1793.5	1848.9	1892.3	1984.1	2200.6	1696.3	1693.8	1585.7	1310.7	1535.9
High	ENSMUSP00000027863.7	0.000	54.911	33	8	19	8	304	35.2	8.65	28.80	2931.7	3035.8	3321.1	3122.7	3064.7	3099.6	2931.7	2707.2	3136.4	2678.2	2122.8	2399.4
High	ENSMUSP00000099994.3	0.000	54.850	11	6	16	6	661	69.0	9.29	31.90	2616.6	2649.0	2661.5	2606.5	2538.8	2615.2	2616.6	2362.3	2513.5	2235.5	1758.5	2024.4
High	ENSMUSP00000022450.4	0.000	54.829	11	14	16	14	1498	168.7	6.01	34.80	2214.6	2144.4	2031.5	2038.8	2037.1	2125.6	2214.6	1912.3	1918.5	1748.6	1411.0	1645.4
High	ENSMUSP00000110731.1	0.000	54.796	63	11	31	11	110	12.5	10.89	46.90	3343.9	3108.7	3097.8	3261.7	3232.8	3631.6	3343.9	2772.2	2925.5	2797.4	2239.2	2811.2
High	ENSMUSP00000104837.1	0.000	54.709	34	6	16	6	229	25.7	7.03	28.18	1916.8	2108.3	1887.7	1930.8	2062.2	1874.4	1916.8	1880.1	1782.7	1656.0	1428.4	1451.0
High	ENSMUSP00000117509.1	0.000	54.611	28	9	16	9	351	38.2	6.77	31.99	2335.9	2265.8	2309.9	2328.5	2302.9	2245.2	2335.9	2020.6	2181.4	1997.1	1595.1	1738.0
High	ENSMUSP00000094176.3	0.000	54.578	15	16	20	15	1030	117.3	8.34	35.45	2445.4	2659.2	2341.7	2381.6	2398.4	2508.2	2445.4	2371.4	2211.5	2042.6	1661.3	1941.6
High	ENSMUSP00000042565.3	0.000	54.540	10	16	17	15	1713	194.6	6.46	36.96	2497.0	2443.2	2309.9	2419.3	2407.7	2423.2	2497.0	2178.8	2181.4	2074.9	1667.7	1875.8
High	ENSMUSP00000125656.1	0.000	54.534	15	9	14	9	779	86.1	6.43	34.34	1435.6	1450.8	1324.1	1393.8	1417.4	1472.2	1435.6	1293.8	1250.5	1195.4	981.8	1139.6
High	ENSMUSP00000129620.1	0.000	54.523	37	5	23	5	123	14.3	5.54	52.06	3227.1	3390.6	3722.2	3912.6	3731.1	3703.9	3227.1	3023.6	3515.2	3355.7	2584.4	2867.2
High	ENSMUSP00000104306.1	0.000	54.477	38	10	16	9	345	39.4	9.44	33.36	1779.3	2014.4	1815.9	1851.3	1905.4	1914.0	1779.3	1796.4	1714.9	1587.8	1319.8	1481.6
High	ENSMUSP00000030028.4	0.000	54.385	22	9	16	8	406	46.8	5.27	31.50	2423.3	2314.0	2451.9	2321.0	2282.8	2328.3	2423.3	2063.5	2315.5	1990.6	1581.2	1802.3
High	ENSMUSP00000104179.1	0.000	54.379	55	12	31	12	204	22.9	9.72	58.11	3002.3	3389.0	3237.7	3322.1	3206.0	3155.8	3002.3	3022.2	3057.6	2849.2	2220.7	2442.9
High	ENSMUSP00000109630.2	0.000	54.338	15	12	19	12	873	97.8	4.58	48.57	2936.7	2881.0	2647.2	2621.7	2582.1	2499.0	2936.7	2569.2	2500.0	2248.5	1788.5	1934.5
High	ENSMUSP00000140174.1	0.000	54.314	8	9	17	8	1133	121.4	4.81	38.45	1473.1	1521.4	1506.3	1489.5	1472.0	1507.9	1473.1	1356.7	1422.5	1277.5	1019.6	1167.3
High	ENSMUSP00000070751.5	0.000	54.301	17	5	18	5	389	42.4	5.85	47.32	2304.7	2256.8	2309.3	1983.1	1885.8	2000.0	2304.7	2012.5	2180.9	1700.8	1306.2	1548.2
High	ENSMUSP00000020107.7	0.000	54.279	13	12	17	12	1220	134.7	5.91	38.91	2798.5	2735.3	2618.4	2833.4	2787.4	2808.7	2798.5	2439.2	2472.8	2430.1	1930.7	2174.2
High	ENSMUSP00000027921.4	0.000	54.234	15	13	18	13	1012	112.7	6.81	31.56	2459.6	2318.8	2370.1	2496.7	2434.1	2495.8	2459.6	2067.8	2238.3	2141.3	1686.0	1932.0
High	ENSMUSP00000041851.3	0.000	54.193	21	13	16	13	653	74.1	6.98	39.07	1821.3	1754.2	1660.0	1661.8	1711.2	1718.9	1821.3	1564.3	1567.7	1425.3	1185.3	1330.6
High	ENSMUSP00000084466.5	0.000	54.183	35	9	13	9	299	33.6	8.03	42.40	1809.3	1670.2	1645.4	1570.8	1584.2	1618.5	1809.3	1489.4	1553.9	1347.2	1097.3	1252.9
High	ENSMUSP00000113116.1	0.000	54.177	14	10	18	10	705	80.5	8.10	37.87	2555.3	2637.6	2820.5	3213.6	3141.5	3144.2	2555.3	2352.1	2663.6	2756.2	2176.0	2433.9
High	ENSMUSP00000139059.1	0.000	54.172	30	7	25	7	203	23.6	5.22	45.15	3669.4	3491.2	3850.1	3954.2	3774.7	3586.2	3669.4	3113.3	3636.0	3391.4	2614.6	2776.1
High	ENSMUSP00000112063.2	0.000	54.129	13	15	21	15	1212	133.9	8.12	40.85	3435.0	2800.2	2682.9	2819.8	2835.9	2806.4	3435.0	2497.1	2533.7	2418.4	1964.3	2172.4
High	ENSMUSP00000108058.2	0.000	54.065	21	6	15	6	277	30.4	7.40	26.24	2224.6	1996.6	2016.1	2046.8	1983.9	2000.1	2224.6	1780.5	1904.0	1755.5	1374.2	1548.3
High	ENSMUSP00000056977.8	0.000	54.061	23	9	16	9	547	57.9	7.30	28.90	1868.4	2143.6	1792.7	2007.6	1958.4	1961.1	1868.4	1911.6	1693.0	1721.8	1356.5	1518.1
High	ENSMUSP00000036277.5	0.000	54.059	14	13	16	13	966	106.8	8.22	29.93	2725.3	2922.6	2840.7	2772.1	2929.3	2929.1	2725.3	2606.3	2682.7	2377.5	2029.0	2267.4
High	ENSMUSP00000026891.4	0.000	53.995	37	8	15	8	291	31.8	5.19	37.00	1809.7	1874.6	1699.3	1747.0	1697.8	1769.8	1809.7	1671.7	1604.8	1498.3	1176.0	1370.0
High	ENSMUSP00000098097.4	0.000	53.974	24	9	21	9	356	38.3	5.62	30.48	2956.7	2920.3	2695.5	2532.8	2630.6	2623.2	2956.7	2604.2	2545.6	2172.3	1822.1	2030.6
High	ENSMUSP00000057938.7	0.000	53.905	5	11	14	10	2471	286.0	5.33	29.42	1834.3	1915.5	1724.9	1691.7	1822.7	1848.7	1834.3	1708.2	1629.0	1450.9	1262.5	1431.1
High	ENSMUSP00000104173.3	0.000	53.889	12	10	13	10	864	99.7	5.01	25.85	2525.6	2615.8	2601.2	2741.3	2658.4	2569.1	2525.6	2332.7	2456.5	2351.1	1841.4	1988.7
High	ENSMUSP00000046732.8	0.000	53.886	22	8	13	8	380	42.0	5.39	37.78	2297.2	2368.1	2306.9	2238.9	2239.5	2167.3	2297.2	2111.8	2178.6	1920.2	1551.2	1677.7
High	ENSMUSP00000120830.2	0.000	53.855	19	11	13	11	780	85.9	5.27	29.50	2155.2	2150.3	1931.7	2045.1	2083.4	2230.9	2155.2	1917.6	1824.3	1754.0	1443.1	1726.9
High	ENSMUSP00000102733.2	0.000	53.850	25	8	13	8	389	42.6	9.04	32.55	1709.7	1743.4	1822.8	1866.8	1772.2	1818.1	1709.7	1554.7	1721.4	1601.1	1227.5	1407.4
High	ENSMUSP00000043115.5	0.000	53.847	7	11	15	11	2038	219.8	6.76	36.19	1829.8	1807.9	1683.8	1724.3	1738.1	1715.9	1829.8	1612.2	1590.2	1478.9	1203.9	1328.3
High	ENSMUSP00000026416.7	0.000	53.781	27	10	20	8	346	39.0	8.54	44.67	1967.2	2013.6	2123.2	2002.2	1973.7	1961.4	1967.2	1795.7	2005.1	1717.2	1367.1	1518.3
High	ENSMUSP00000044714.5	0.000	53.766	18	16	17	16	907	102.0	6.28	39.48	2564.8	2647.2	2502.2	2689.5	2635.3	2560.8	2564.8	2360.7	2363.0	2306.7	1825.4	1982.3
High	ENSMUSP00000032561.8	0.000	53.706	26	8	13	8	375	39.6	8.53	33.60	1625.1	1657.8	1564.8	1674.1	1619.7	1538.2	1625.1	1478.4	1477.8	1435.8	1121.9	1190.7
High	ENSMUSP00000077168.6	0.000	53.695	20	10	14	10	596	67.7	5.06	34.10	1796.3	1890.1	1792.8	1809.0	1821.2	1764.2	1796.3	1685.5	1693.1	1551.5	1261.5	1365.7
High	ENSMUSP00000099399.3	0.000	53.632	15	9	14	9	839	96.4	6.76	29.80	1584.2	1615.9	1593.3	1724.1	1668.2	1783.2	1584.2	1441.0	1504.7	1478.7	1155.5	1380.4
High	ENSMUSP00000034547.5	0.000	53.615	26	10	15	10	424	44.8	8.51	38.25	2344.5	2415.8	2365.6	2448.2	2552.2	2552.1	2344.5	2154.3	2234.0	2099.7	1767.8	1975.6
High	ENSMUSP00000070549.4	0.000	53.594	26	12	12	12	545	58.9	9.00	25.89	1169.1	1278.5	1267.1	1223.2	1163.2	1127.4	1169.1	1140.1	1196.6	1049.1	805.7	872.7
High	ENSMUSP00000074387.5	0.000	53.504	32	9	12	9	417	45.4	8.76	37.88	2456.0	2353.5	2254.2	2257.3	2197.0	2384.2	2456.0	2098.8	2128.8	1936.0	1521.8	1845.6
High	ENSMUSP00000066238.7	0.000	53.480	46	8	17	4	184	20.8	5.78	26.46	483.4	517.2	522.1	483.4	489.6	467.0	483.4	461.2	493.1	414.6	339.1	361.5
High	ENSMUSP00000099650.4	0.000	53.422	21	8	11	5	536	59.9	4.94	36.42	707.8	691.9	635.2	673.2	675.8	648.8	707.8	617.0	599.9	577.4	468.1	502.2
High	ENSMUSP00000032969.7	0.000	53.394	23	10	15	10	461	50.7	9.32	32.13	2319.3	2181.5	2249.1	2183.8	2138.9	2093.5	2319.3	1945.4	2124.0	1873.0	1481.5	1620.6
High	ENSMUSP00000046856.6	0.000	53.371	21	12	18	12	733	83.1	6.40	37.25	2349.0	2544.3	2424.9	2469.2	2416.2	2394.3	2349.0	2268.9	2290.0	2117.7	1673.6	1853.4
High	ENSMUSP00000108148.1	0.000	53.323	39	12	19	12	366	41.3	5.06	41.47	3185.5	3351.2	3455.4	3471.5	3370.2	3007.5	3185.5	2988.5	3263.2	2977.4	2334.4	2328.1
High	ENSMUSP00000081567.5	0.000	53.305	13	14	17	14	1223	135.9	7.11	39.27	2211.6	2308.8	2314.1	2486.9	2423.6	2375.8	2211.6	2058.9	2185.4	2132.9	1678.7	1839.1
High	ENSMUSP00000032891.8	0.000	53.270	6	20	21	20	3658	409.5	6.40	27.95	3259.3	3217.7	2855.7	2898.3	2972.0	3157.5	3259.3	2869.4	2696.9	2485.8	2058.6	2444.2
High	ENSMUSP00000136957.1	0.000	53.255	44	9	14	8	324	33.9	5.43	23.80	1296.3	1328.4	1481.9	1582.8	1485.1	1488.1	1296.3	1184.6	1399.5	1357.5	1028.7	1151.9
High	ENSMUSP00000020954.8	0.000	53.250	18	11	13	11	797	87.6	4.81	32.85	2330.9	2345.8	2005.8	2021.5	2095.8	2190.4	2330.9	2091.9	1894.2	1733.8	1451.7	1695.6
High	ENSMUSP00000051248.6	0.000	53.234	13	14	16	14	1220	134.4	7.17	33.91	2361.3	2348.0	2215.9	2156.7	2194.0	2463.1	2361.3	2093.9	2092.7	1849.7	1519.7	1906.7
High	ENSMUSP00000104883.1	0.000	53.151	18	11	14	11	623	67.7	6.42	32.91	2232.8	2317.9	2314.8	2268.3	2276.0	2282.1	2232.8	2067.0	2186.1	1945.4	1576.5	1766.6
High	ENSMUSP00000127305.1	0.000	53.141	17	9	10	9	784	81.0	9.33	33.37	1374.6	1442.3	1231.2	1135.4	1190.6	1254.1	1374.6	1286.2	1162.7	973.8	824.7	970.8
High	ENSMUSP00000064840.6	0.000	53.125	20	13	18	13	744	81.8	7.68	36.70	2624.7	2596.5	2365.7	2465.7	2423.4	2482.2	2624.7	2315.5	2234.1	2114.7	1678.6	1921.5
High	ENSMUSP00000136273.1	0.000	53.092	45	9	13	9	284	30.8	8.79	36.61	1658.6	1635.0	1761.0	2089.4	1888.2	2086.4	1658.6	1458.0	1663.1	1792.0	1307.9	1615.1
High	ENSMUSP00000013737.6	0.000	53.073	25	9	17	9	463	52.6	6.99	33.22	1998.5	1968.1	1908.2	1706.2	1692.9	1807.8	1998.5	1755.1	1802.1	1463.3	1172.6	1399.4
High	ENSMUSP00000039416.5	0.000	53.006	19	12	15	12	755	86.4	6.20	34.80	2136.2	2021.2	1869.6	1941.7	1985.8	1966.8	2136.2	1802.4	1765.6	1665.3	1375.5	1522.5
High	ENSMUSP00000139610.1	0.000	52.989	9	15	15	15	2025	225.4	6.70	26.70	2444.8	2387.0	2501.6	2343.1	2339.8	2409.1	2444.8	2128.6	2362.5	2009.6	1620.7	1864.9
High	ENSMUSP00000022345.6	0.000	52.961	38	7	11	7	259	30.0	5.94	32.10	1642.2	1675.0	1723.9	1635.1	1608.4	1597.2	1642.2	1493.7	1628.0	1402.4	1114.1	1236.4
High	ENSMUSP00000066361.5	0.000	52.958	9	15	15	15	1719	194.8	7.91	29.43	2413.4	2260.7	2145.0	2091.7	2070.3	2186.9	2413.4	2016.0	2025.7	1794.0	1434.0	1692.9
High	ENSMUSP00000093969.4	0.000	52.953	10	15	18	15	1828	195.9	7.47	38.14	2950.9	2982.2	2798.6	2851.6	2733.5	2980.2	2950.9	2659.4	2643.0	2445.7	1893.4	2307.0
High	ENSMUSP00000054490.7	0.000	52.885	29	4	22	4	143	15.8	10.49	45.37	2783.2	2749.6	2912.5	2994.3	3064.4	3290.5	2783.2	2452.0	2750.5	2568.1	2122.6	2547.2
High	ENSMUSP00000029353.3	0.000	52.838	24	11	15	6	623	68.0	5.34	40.92	653.5	684.4	656.9	687.8	693.1	698.7	653.5	610.3	620.4	589.9	480.1	540.9
High	ENSMUSP00000102791.2	0.000	52.750	30	4	8	4	210	23.2	7.31	32.36	753.3	760.2	757.2	850.0	863.8	861.6	753.3	677.9	715.1	729.0	598.3	667.0
High	ENSMUSP00000056359.6	0.000	52.713	30	7	13	7	305	33.8	5.36	37.44	1573.9	1488.7	1365.0	1324.3	1315.8	1384.7	1573.9	1327.6	1289.1	1135.8	911.4	1071.9
High	ENSMUSP00000026599.3	0.000	52.699	39	10	17	10	265	29.2	9.31	31.96	2343.6	2504.8	2390.9	2584.7	2497.8	2532.5	2343.6	2233.7	2257.9	2216.8	1730.1	1960.4
High	ENSMUSP00000020257.6	0.000	52.673	14	8	12	8	737	80.3	4.73	33.43	1626.7	1656.5	1607.3	1734.0	1670.8	1736.2	1626.7	1477.2	1517.9	1487.2	1157.3	1344.0
High	ENSMUSP00000130294.1	0.000	52.632	10	11	14	7	988	107.1	7.62	36.36	1264.3	1468.3	1313.4	1344.2	1279.4	1211.1	1264.3	1309.4	1240.4	1152.9	886.2	937.5
High	ENSMUSP00000075290.6	0.000	52.621	39	9	13	9	290	32.9	6.55	37.69	2096.9	1959.9	1962.8	1943.1	1969.9	1917.1	2096.9	1747.8	1853.6	1666.5	1364.5	1484.0
High	ENSMUSP00000029490.8	0.000	52.613	21	13	22	5	530	58.9	6.89	39.35	822.7	813.7	805.0	791.5	842.1	772.9	822.7	725.6	760.2	678.8	583.3	598.3
High	ENSMUSP00000038137.4	0.000	52.597	39	8	12	8	341	37.3	7.12	33.11	1452.3	1451.8	1623.5	1317.7	1380.6	1411.7	1452.3	1294.7	1533.2	1130.1	956.3	1092.8
High	ENSMUSP00000068380.7	0.000	52.567	25	10	16	10	502	58.0	5.12	30.07	1997.3	2002.1	2069.3	1993.4	1967.6	2014.6	1997.3	1785.4	1954.2	1709.7	1362.9	1559.5
High	ENSMUSP00000111306.1	0.000	52.543	12	12	15	12	1149	125.7	5.78	38.88	2295.3	2229.7	2281.9	2120.0	2257.2	2102.2	2295.3	1988.4	2155.0	1818.2	1563.5	1627.3
High	ENSMUSP00000030451.3	0.000	52.461	23	10	17	10	511	56.8	6.64	32.25	2909.7	2721.8	2648.6	2625.5	2669.1	2683.5	2909.7	2427.2	2501.3	2251.8	1848.8	2077.3
High	ENSMUSP00000042155.4	0.000	52.414	22	10	13	8	527	58.2	6.43	35.09	1291.2	1260.9	1307.0	1272.4	1263.5	1206.4	1291.2	1124.4	1234.3	1091.3	875.2	933.9
High	ENSMUSP00000043981.8	0.000	52.395	31	11	15	11	484	55.8	10.35	38.48	1972.5	2115.7	1924.0	2029.4	2090.1	2032.8	1972.5	1886.7	1817.0	1740.5	1447.7	1573.6
High	ENSMUSP00000147383.1	0.000	52.360	24	9	14	9	459	53.4	5.07	34.28	2220.0	2271.5	2257.8	2298.7	2256.1	2231.0	2220.0	2025.6	2132.2	1971.5	1562.7	1727.0
High	ENSMUSP00000120516.1	0.000	52.359	28	8	15	7	362	39.1	7.87	30.10	1878.5	1998.1	1838.9	1747.9	1841.6	1933.0	1878.5	1781.8	1736.6	1499.1	1275.6	1496.3
High	ENSMUSP00000003726.8	0.000	52.351	11	15	25	10	1401	156.0	9.20	33.89	2213.5	2207.2	2242.5	2167.3	2105.4	2177.1	2213.5	1968.3	2117.8	1858.8	1458.3	1685.3
High	ENSMUSP00000138581.1	0.000	52.311	32	9	13	9	306	35.3	10.04	29.46	1601.1	1608.3	1633.2	1738.3	1712.5	1764.2	1601.1	1434.2	1542.4	1490.9	1186.2	1365.7
High	ENSMUSP00000028767.8	0.000	52.309	21	15	18	15	715	80.7	8.16	37.83	2732.2	2651.1	2470.0	2444.6	2503.4	2520.0	2732.2	2364.2	2332.6	2096.6	1734.0	1950.7
High	ENSMUSP00000070149.4	0.000	52.284	37	9	18	9	227	26.3	8.37	40.16	2431.5	2429.6	2358.0	2385.0	2336.4	2558.5	2431.5	2166.6	2226.9	2045.5	1618.3	1980.5
High	ENSMUSP00000153348.1	0.000	52.272	24	15	19	15	633	71.1	6.83	37.15	3089.9	3070.5	3013.0	3069.2	2968.3	2969.5	3089.9	2738.2	2845.4	2632.3	2056.0	2298.7
High	ENSMUSP00000047326.3	0.000	52.264	26	8	18	2	376	42.3	6.40	30.45	379.9	346.1	346.9	360.2	368.0	389.1	379.9	308.6	327.6	308.9	254.9	301.2
High	ENSMUSP00000030446.8	0.000	52.209	33	10	16	10	367	40.7	6.65	39.30	1656.5	1632.9	1576.8	1520.4	1504.1	1444.8	1656.5	1456.2	1489.1	1304.0	1041.8	1118.4
High	ENSMUSP00000103547.3	0.000	52.179	29	10	16	3	284	32.9	4.67	32.29	391.1	392.5	395.5	382.8	375.2	350.2	391.1	350.0	373.5	328.3	259.9	271.1
High	ENSMUSP00000041347.3	0.000	52.143	22	11	15	9	501	55.3	5.40	29.49	1023.5	1032.1	1003.4	1026.4	1010.9	1103.2	1023.5	920.4	947.6	880.3	700.2	854.0
High	ENSMUSP00000001836.2	0.000	52.114	27	11	15	11	501	55.6	4.82	39.71	2654.6	2420.9	2679.4	2579.6	2526.8	2519.4	2654.6	2158.9	2530.4	2212.4	1750.2	1950.3
High	ENSMUSP00000048450.6	0.000	52.077	28	11	15	11	442	49.1	10.01	32.69	3116.1	2889.4	2805.1	2975.2	3045.2	3270.5	3116.1	2576.7	2649.1	2551.7	2109.3	2531.7
High	ENSMUSP00000066038.5	0.000	51.984	53	9	19	9	218	25.1	4.93	31.81	1496.1	1562.0	1742.7	1722.4	1616.8	1592.3	1496.1	1392.9	1645.8	1477.2	1119.9	1232.6
High	ENSMUSP00000038382.9	0.000	51.967	19	16	17	16	860	98.7	7.59	37.64	1792.2	1946.3	1968.9	2078.9	2002.6	2027.3	1792.2	1735.6	1859.4	1783.0	1387.1	1569.3
High	ENSMUSP00000029752.8	0.000	51.929	21	14	15	14	723	81.6	7.87	35.66	2304.8	2198.7	2303.0	2414.8	2423.6	2588.3	2304.8	1960.7	2174.9	2071.1	1678.7	2003.6
High	ENSMUSP00000023918.6	0.000	51.839	18	11	18	11	642	71.5	5.47	31.37	3212.4	3074.1	3017.5	2975.7	3018.2	2886.1	3212.4	2741.4	2849.7	2552.1	2090.6	2234.1
High	ENSMUSP00000153467.1	0.000	51.813	25	11	16	11	547	62.6	5.41	30.43	2354.3	2316.5	2272.2	2330.5	2267.6	2212.5	2354.3	2065.8	2145.8	1998.8	1570.7	1712.7
High	ENSMUSP00000026723.8	0.000	51.806	45	8	15	8	218	24.6	6.68	30.33	2081.7	1992.7	2004.8	1913.0	1931.7	1906.7	2081.7	1777.0	1893.3	1640.7	1338.0	1476.0
High	ENSMUSP00000021950.8	0.000	51.798	20	9	13	9	706	77.2	4.49	35.03	1573.9	1599.1	1658.4	1749.6	1711.8	1651.6	1573.9	1426.0	1566.2	1500.6	1185.7	1278.5
High	ENSMUSP00000034541.5	0.000	51.789	22	13	15	13	636	69.6	8.95	38.13	2094.1	2120.4	1918.1	1945.8	1936.2	1953.1	2094.1	1890.9	1811.4	1668.8	1341.1	1511.9
High	ENSMUSP00000005017.8	0.000	51.745	35	9	19	8	237	26.3	4.83	34.47	2109.0	2020.0	2180.8	2116.3	2036.8	2014.1	2109.0	1801.4	2059.5	1815.1	1410.8	1559.1
High	ENSMUSP00000005003.6	0.000	51.737	19	10	21	10	626	71.4	9.36	39.36	2690.0	2750.1	3345.7	3431.9	3309.6	3539.6	2690.0	2452.4	3159.6	2943.4	2292.4	2740.0
High	ENSMUSP00000083393.4	0.000	51.730	16	11	15	10	740	83.0	6.71	31.61	1402.3	1412.9	1420.5	1413.0	1383.5	1317.8	1402.3	1260.0	1341.5	1211.9	958.3	1020.1
High	ENSMUSP00000141003.1	0.000	51.689	26	12	17	12	538	59.1	5.10	34.89	2425.7	2400.1	2300.1	2325.5	2390.9	2211.7	2425.7	2140.3	2172.2	1994.5	1656.1	1712.1
High	ENSMUSP00000080614.4	0.000	51.582	36	11	17	11	353	39.8	8.13	37.53	2829.4	2821.8	3168.1	3471.3	3235.5	3564.9	2829.4	2516.4	2991.9	2977.2	2241.1	2759.6
High	ENSMUSP00000126061.1	0.000	51.574	31	10	12	10	456	50.4	7.96	31.49	1766.8	1662.0	1593.2	1570.7	1605.5	1616.2	1766.8	1482.1	1504.6	1347.1	1112.1	1251.1
High	ENSMUSP00000104063.1	0.000	51.566	61	10	16	1	204	22.9	5.48	28.35	122.0	163.6	159.9	132.7	141.1	177.9	122.0	145.9	151.0	113.8	97.7	137.7
High	ENSMUSP00000099986.3	0.000	51.520	29	10	15	10	469	51.3	5.78	27.32	2331.7	2215.2	2179.9	2082.8	2126.3	2212.6	2331.7	1975.4	2058.7	1786.3	1472.8	1712.8
High	ENSMUSP00000026270.7	0.000	51.505	22	13	16	13	587	66.9	7.30	40.47	2930.2	2930.3	3063.1	3177.8	3171.4	3173.0	2930.2	2613.1	2892.7	2725.5	2196.7	2456.2
High	ENSMUSP00000034539.5	0.000	51.485	33	10	16	10	338	39.0	6.48	42.14	1959.2	1897.8	1965.9	1944.9	1844.9	1631.2	1959.2	1692.4	1856.6	1668.1	1277.9	1262.7
High	ENSMUSP00000032326.4	0.000	51.456	21	9	15	9	455	50.6	9.10	41.63	2257.6	2264.5	2277.7	2317.1	2272.0	2371.9	2257.6	2019.4	2151.0	1987.3	1573.7	1836.1
High	ENSMUSP00000043061.6	0.000	51.388	35	9	12	9	297	33.1	6.47	40.17	1593.7	1645.5	1746.4	1594.7	1585.2	1612.2	1593.7	1467.4	1649.3	1367.7	1098.0	1248.0
High	ENSMUSP00000046340.4	0.000	51.359	18	7	14	7	602	65.0	6.99	30.68	1671.1	1779.5	1740.9	1905.1	1802.6	1818.4	1671.1	1586.9	1644.1	1633.9	1248.6	1407.6
High	ENSMUSP00000003117.8	0.000	51.323	34	12	18	12	423	48.5	7.30	38.57	3719.3	3522.0	3616.3	3505.9	3466.9	3385.5	3719.3	3140.8	3415.2	3006.9	2401.4	2620.7
High	ENSMUSP00000030771.5	0.000	51.316	23	13	18	13	621	71.7	8.70	37.95	3059.3	3005.4	3014.3	2987.9	3058.1	2939.3	3059.3	2680.1	2846.7	2562.6	2118.2	2275.3
High	ENSMUSP00000070957.7	0.000	51.236	22	12	17	12	623	68.2	5.69	30.61	2238.8	2222.0	2241.9	2184.5	2055.0	2211.0	2238.8	1981.5	2117.2	1873.6	1423.4	1711.5
High	ENSMUSP00000058432.6	0.000	51.235	73	6	18	6	83	9.1	8.51	39.20	2264.8	2248.6	2422.3	2522.4	2464.1	2539.5	2264.8	2005.2	2287.6	2163.4	1706.8	1965.8
High	ENSMUSP00000064839.7	0.000	51.209	19	12	14	11	830	93.5	8.22	32.33	2515.6	2706.5	2535.9	2437.3	2551.0	2429.9	2515.6	2413.6	2394.9	2090.4	1767.0	1881.0
High	ENSMUSP00000044604.7	0.000	51.150	17	7	9	7	546	59.4	6.87	30.56	988.4	1031.1	1027.4	1065.1	1056.1	1011.8	988.4	919.5	970.3	913.5	731.5	783.2
High	ENSMUSP00000137071.1	0.000	51.032	77	12	20	12	161	18.7	5.69	41.72	2397.1	2489.2	2590.0	2499.6	2494.6	2484.3	2397.1	2219.8	2446.0	2143.8	1727.9	1923.1
High	ENSMUSP00000033873.7	0.000	50.994	31	9	15	8	340	37.8	5.50	34.30	1458.7	1491.0	1501.3	1577.4	1501.5	1528.0	1458.7	1329.6	1417.8	1352.9	1040.0	1182.8
High	ENSMUSP00000058042.6	0.000	50.936	14	12	14	12	1166	124.9	5.80	29.34	1855.2	1809.7	1756.4	1855.5	1850.3	1886.5	1855.2	1613.8	1658.7	1591.4	1281.6	1460.3
High	ENSMUSP00000099776.3	0.000	50.898	17	7	10	5	556	60.3	6.29	35.23	1230.0	1282.7	1339.1	1315.6	1290.4	1207.2	1230.0	1143.9	1264.6	1128.3	893.8	934.5
High	ENSMUSP00000019220.8	0.000	50.876	15	7	10	6	760	81.6	5.38	32.17	1167.0	1240.6	1239.4	1205.4	1229.6	1126.7	1167.0	1106.3	1170.5	1033.8	851.7	872.2
High	ENSMUSP00000047570.3	0.000	50.754	25	8	15	8	403	46.5	8.90	32.55	2207.4	1954.9	1770.3	1611.1	1672.4	1727.4	2207.4	1743.3	1671.8	1381.8	1158.4	1337.2
High	ENSMUSP00000016081.6	0.000	50.751	31	12	15	10	372	39.7	9.80	32.69	2027.4	2042.5	1991.2	2321.0	2322.9	2363.8	2027.4	1821.4	1880.5	1990.6	1609.0	1829.8
High	ENSMUSP00000141613.1	0.000	50.721	11	13	15	7	1272	144.6	7.49	34.77	907.6	890.8	836.3	877.6	917.6	899.9	907.6	794.4	789.8	752.7	635.6	696.6
High	ENSMUSP00000075476.4	0.000	50.637	28	8	12	5	336	37.6	6.84	30.72	1034.9	1086.9	1277.2	1130.7	1089.9	1105.9	1034.9	969.3	1206.2	969.8	754.9	856.1
High	ENSMUSP00000086730.5	0.000	50.627	12	12	12	12	1471	161.9	7.36	37.16	1301.6	1442.3	1209.9	1198.6	1270.6	1260.8	1301.6	1286.2	1142.6	1028.0	880.1	976.0
High	ENSMUSP00000129834.1	0.000	50.594	42	12	16	12	292	33.0	9.64	27.65	2137.2	2384.8	2377.8	2320.7	2430.8	2403.4	2137.2	2126.7	2245.6	1990.4	1683.7	1860.5
High	ENSMUSP00000101225.1	0.000	50.580	14	11	17	11	784	91.5	5.39	31.87	2271.4	2142.3	2117.9	2071.3	2099.0	2196.7	2271.4	1910.4	2000.1	1776.5	1453.9	1700.5
High	ENSMUSP00000125874.1	0.000	50.531	49	8	17	8	144	16.7	8.16	31.82	2306.7	2320.2	2317.7	2484.3	2446.9	2407.8	2306.7	2069.1	2188.8	2130.7	1694.9	1863.9
High	ENSMUSP00000079107.6	0.000	50.486	21	8	17	5	477	52.1	5.11	34.44	971.1	938.6	892.5	957.3	959.5	953.9	971.1	837.0	842.9	821.0	664.6	738.4
High	ENSMUSP00000027373.9	0.000	50.305	21	9	13	9	452	49.6	5.30	26.55	2425.6	2256.8	2463.5	2440.5	2390.1	2365.3	2425.6	2012.5	2326.5	2093.1	1655.5	1831.0
High	ENSMUSP00000093974.5	0.000	50.286	31	9	13	9	297	33.6	5.26	30.47	1278.7	1421.0	1503.7	1589.2	1516.2	1380.6	1278.7	1267.2	1420.1	1363.0	1050.2	1068.7
High	ENSMUSP00000072534.6	0.000	50.261	43	7	8	7	302	32.9	4.84	29.61	1024.1	992.0	915.0	817.1	873.0	872.9	1024.1	884.6	864.1	700.8	604.7	675.7
High	ENSMUSP00000002445.8	0.000	50.259	18	7	14	7	491	52.5	5.12	36.42	2048.7	1915.5	1965.6	1943.8	1921.9	1776.9	2048.7	1708.2	1856.3	1667.1	1331.2	1375.5
High	ENSMUSP00000071521.5	0.000	50.239	16	7	11	7	692	78.3	5.74	25.85	1715.4	1621.8	1448.8	1439.7	1549.0	1515.1	1715.4	1446.3	1368.2	1234.8	1072.9	1172.8
High	ENSMUSP00000028728.5	0.000	50.213	8	12	14	12	1757	200.1	6.05	30.86	1838.4	1892.5	1801.8	1849.4	1928.1	2012.3	1838.4	1687.7	1701.6	1586.2	1335.5	1557.7
High	ENSMUSP00000048337.9	0.000	50.179	18	13	17	13	677	75.3	5.38	39.15	3542.4	3633.2	3631.7	3697.1	3638.0	3793.3	3542.4	3240.0	3429.7	3170.9	2519.9	2936.4
High	ENSMUSP00000130941.2	0.000	50.152	20	12	15	12	748	82.8	6.89	39.69	1943.1	2016.6	1778.8	1823.0	1912.6	1829.7	1943.1	1798.3	1679.9	1563.5	1324.8	1416.4
High	ENSMUSP00000078886.4	0.000	50.121	38	9	11	9	357	39.1	5.36	33.33	1280.5	1403.3	1309.2	1289.9	1252.6	1162.6	1280.5	1251.4	1236.4	1106.3	867.6	900.0
High	ENSMUSP00000061167.7	0.000	50.027	47	7	13	7	143	16.0	10.83	35.62	1460.7	1374.2	1354.1	1406.3	1471.0	1596.2	1460.7	1225.5	1278.8	1206.1	1018.9	1235.6
High	ENSMUSP00000113326.1	0.000	49.990	28	9	12	9	517	57.8	6.34	35.24	1130.2	1281.5	1232.0	1255.2	1200.3	1183.2	1130.2	1142.8	1163.5	1076.5	831.4	915.9
High	ENSMUSP00000028755.7	0.000	49.985	21	9	18	8	541	61.4	6.76	39.08	1350.8	1376.4	1334.7	1366.2	1323.9	1283.3	1350.8	1227.4	1260.5	1171.7	917.0	993.4
High	ENSMUSP00000115581.1	0.000	49.973	23	11	17	10	603	66.0	7.30	35.44	1799.9	1833.7	1803.4	1653.2	1671.7	1724.2	1799.9	1635.2	1703.1	1417.9	1157.9	1334.7
High	ENSMUSP00000027503.7	0.000	49.972	38	9	19	9	212	23.9	7.90	45.03	2059.8	2152.3	2246.3	2368.9	2507.0	2639.3	2059.8	1919.3	2121.4	2031.7	1736.5	2043.1
High	ENSMUSP00000022496.7	0.000	49.971	17	9	14	4	521	57.7	4.94	39.58	666.0	741.3	791.6	822.0	803.0	768.5	666.0	661.1	747.6	705.0	556.2	594.9
High	ENSMUSP00000078682.6	0.000	49.920	21	10	13	6	441	47.7	6.77	33.55	1179.2	1224.2	1079.5	1078.2	1104.3	1092.0	1179.2	1091.7	1019.5	924.7	764.9	845.3
High	ENSMUSP00000138969.1	0.000	49.883	9	8	11	8	1329	141.6	5.07	35.69	1418.5	1412.8	1282.1	1286.4	1346.3	1314.9	1418.5	1259.9	1210.8	1103.3	932.5	1017.9
High	ENSMUSP00000060749.3	0.000	49.793	12	10	13	10	1062	115.5	6.39	36.02	2616.6	2243.3	2221.2	2185.6	2143.0	2166.8	2616.6	2000.5	2097.7	1874.5	1484.4	1677.3
High	ENSMUSP00000113110.1	0.000	49.776	32	7	13	7	315	35.7	5.87	26.29	1253.9	1280.6	1272.7	1261.5	1234.2	1227.9	1253.9	1142.0	1201.9	1081.9	854.9	950.5
High	ENSMUSP00000031117.6	0.000	49.761	30	6	10	3	276	31.1	6.90	32.90	344.6	317.9	293.5	292.5	319.3	294.5	344.6	283.5	277.2	250.9	221.2	228.0
High	ENSMUSP00000022715.7	0.000	49.742	14	13	18	13	1007	113.5	9.16	45.48	2943.5	2724.2	2662.4	2628.9	2602.7	2668.8	2943.5	2429.3	2514.3	2254.7	1802.8	2065.9
High	ENSMUSP00000038983.8	0.000	49.678	13	12	12	12	1334	145.2	4.77	33.72	1721.7	1756.0	1673.4	1740.4	1699.7	1742.5	1721.7	1565.9	1580.3	1492.7	1177.3	1348.9
High	ENSMUSP00000006301.4	0.000	49.637	24	11	14	11	648	71.5	7.87	38.05	2514.1	2712.8	2415.8	2395.2	2484.5	2355.6	2514.1	2419.2	2281.4	2054.3	1720.9	1823.5
High	ENSMUSP00000077946.5	0.000	49.608	19	16	19	16	824	94.6	6.51	36.06	3011.6	3001.4	2831.6	2737.0	2961.5	2695.5	3011.6	2676.5	2674.1	2347.4	2051.3	2086.6
High	ENSMUSP00000110274.1	0.000	49.580	7	12	13	12	1997	218.3	8.28	32.89	2602.3	2580.1	2373.2	2552.5	2670.6	2676.1	2602.3	2300.8	2241.2	2189.2	1849.8	2071.6
High	ENSMUSP00000061624.5	0.000	49.515	12	10	17	10	1064	120.7	5.25	28.84	1856.0	1861.7	1806.7	1877.7	1834.1	1895.0	1856.0	1660.2	1706.2	1610.4	1270.4	1466.9
High	ENSMUSP00000080949.6	0.000	49.481	8	9	11	9	1708	184.7	5.17	30.61	1396.3	1365.5	1361.9	1265.7	1296.2	1321.9	1396.3	1217.7	1286.2	1085.5	897.8	1023.3
High	ENSMUSP00000039010.7	0.000	49.477	20	6	9	6	388	42.6	4.89	30.09	1285.3	1280.2	1288.7	1253.5	1213.0	1258.8	1285.3	1141.6	1217.0	1075.1	840.2	974.4
High	ENSMUSP00000039301.7	0.000	49.473	14	11	14	11	875	98.3	6.71	28.14	2153.1	2144.1	2011.5	2076.0	2115.9	2087.7	2153.1	1912.0	1899.6	1780.5	1465.6	1616.1
High	ENSMUSP00000027626.6	0.000	49.432	38	11	22	11	317	36.2	10.24	28.92	2764.1	2788.6	2895.5	2844.7	3051.9	3003.8	2764.1	2486.8	2734.5	2439.8	2113.9	2325.2
High	ENSMUSP00000034427.5	0.000	49.424	24	9	11	9	499	55.3	8.16	31.77	1864.6	1920.9	1850.8	1827.4	1851.0	1816.7	1864.6	1713.0	1747.9	1567.3	1282.1	1406.3
High	ENSMUSP00000152654.1	0.000	49.408	10	9	13	9	1007	116.9	10.23	25.92	1452.8	1360.3	1353.1	1328.1	1293.6	1287.3	1452.8	1213.1	1277.8	1139.1	896.0	996.5
High	ENSMUSP00000039368.6	0.000	49.406	9	13	18	13	1898	211.4	6.65	36.43	1979.9	1971.1	1828.1	1706.3	1660.0	1726.4	1979.9	1757.8	1726.4	1463.4	1149.8	1336.4
High	ENSMUSP00000023231.5	0.000	49.382	35	9	12	9	321	35.9	6.74	26.72	1627.3	1635.1	1862.3	1679.0	1803.0	1614.4	1627.3	1458.1	1758.7	1440.0	1248.9	1249.7
High	ENSMUSP00000043555.6	0.000	49.368	10	14	16	14	1418	160.4	6.77	37.60	2745.4	2643.1	2728.5	2639.7	2642.4	2764.9	2745.4	2357.0	2576.8	2264.0	1830.3	2140.3
High	ENSMUSP00000021614.7	0.000	49.358	12	8	11	5	784	85.5	6.89	35.84	556.3	511.1	557.7	507.7	495.0	489.7	556.3	455.8	526.7	435.4	342.9	379.1
High	ENSMUSP00000146105.1	0.000	49.241	25	10	16	10	631	68.9	6.33	27.80	2017.4	1979.9	2011.9	2083.9	2048.8	2107.1	2017.4	1765.6	1900.0	1787.3	1419.1	1631.1
High	ENSMUSP00000096677.3	0.000	49.197	7	12	14	8	1792	202.1	6.55	34.09	1431.3	1234.5	1149.7	1255.3	1283.2	1338.5	1431.3	1100.9	1085.8	1076.6	888.8	1036.1
High	ENSMUSP00000028603.3	0.000	49.173	21	9	13	8	480	55.2	5.02	31.97	1791.0	1789.3	1690.3	1753.1	1728.4	1711.3	1791.0	1595.6	1596.3	1503.6	1197.2	1324.7
High	ENSMUSP00000147583.1	0.000	49.112	9	8	15	3	887	100.4	4.98	36.54	743.9	682.7	652.3	594.1	603.8	609.1	743.9	608.8	616.0	509.5	418.2	471.5
High	ENSMUSP00000026387.4	0.000	49.095	45	11	15	11	250	28.8	8.76	36.05	1965.8	2003.2	2105.6	2075.9	2045.9	1966.3	1965.8	1786.4	1988.5	1780.4	1417.1	1522.1
High	ENSMUSP00000048802.7	0.000	49.078	31	14	16	14	598	67.4	9.57	31.02	1787.4	1967.8	2015.4	1998.6	1996.2	1996.0	1787.4	1754.8	1903.3	1714.1	1382.7	1545.1
High	ENSMUSP00000125580.1	0.000	49.053	18	11	13	11	1010	106.0	9.19	29.22	1688.0	1826.8	1873.2	1798.8	1836.7	1690.5	1688.0	1629.1	1769.0	1542.8	1272.2	1308.6
High	ENSMUSP00000112262.1	0.000	48.988	26	14	17	11	619	68.4	7.06	35.04	2156.0	2250.6	2151.1	2199.5	2202.7	2102.4	2156.0	2007.0	2031.5	1886.4	1525.7	1627.5
High	ENSMUSP00000090441.5	0.000	48.954	20	11	15	10	613	70.6	8.72	24.83	1958.5	2113.9	1946.2	1920.6	1972.3	2009.0	1958.5	1885.1	1838.0	1647.2	1366.1	1555.2
High	ENSMUSP00000133992.1	0.000	48.929	13	9	12	9	930	103.3	8.02	27.47	1915.6	1936.8	1849.8	1865.0	1864.1	1821.7	1915.6	1727.2	1746.9	1599.5	1291.2	1410.2
High	ENSMUSP00000028807.5	0.000	48.911	26	12	16	12	424	46.3	8.29	27.85	2037.2	2082.1	2175.1	2126.8	2878.6	2258.9	2037.2	1856.7	2054.1	1824.1	1993.9	1748.6
High	ENSMUSP00000102771.2	0.000	48.757	9	12	14	12	1441	161.7	5.02	32.15	2010.4	1973.1	2128.5	2111.4	1996.4	2020.0	2010.4	1759.5	2010.1	1810.9	1382.8	1563.7
High	ENSMUSP00000078945.2	0.000	48.747	6	17	17	17	3120	344.6	6.28	31.76	3163.9	2943.9	2749.1	2827.3	2886.1	2981.1	3163.9	2625.3	2596.2	2424.9	1999.1	2307.7
High	ENSMUSP00000099621.4	0.000	48.739	33	6	13	6	270	29.4	5.76	35.50	2041.6	2070.8	1795.5	1705.1	1813.7	1853.8	2041.6	1846.7	1695.6	1462.4	1256.3	1435.0
High	ENSMUSP00000120658.1	0.000	48.718	21	7	10	7	474	52.7	4.53	33.04	2196.2	2003.2	1950.5	1869.4	1922.7	2021.4	2196.2	1786.4	1842.0	1603.3	1331.8	1564.8
High	ENSMUSP00000021940.7	0.000	48.638	28	8	13	8	358	40.4	6.95	30.86	1733.1	1678.7	1551.8	1603.7	1624.3	1657.9	1733.1	1497.0	1465.5	1375.4	1125.1	1283.4
High	ENSMUSP00000018431.6	0.000	48.630	40	9	20	9	227	25.9	7.43	35.83	2661.7	2645.2	2668.8	2571.8	2658.6	2613.0	2661.7	2358.9	2520.4	2205.7	1841.5	2022.7
High	ENSMUSP00000026900.7	0.000	48.600	15	11	17	11	776	86.1	6.16	28.55	2008.1	2097.2	2177.4	2094.7	2089.0	2342.9	2008.1	1870.2	2056.3	1796.5	1447.0	1813.6
High	ENSMUSP00000032735.5	0.000	48.570	21	11	16	11	681	78.7	4.87	27.14	1585.8	1564.0	1623.2	1713.4	1657.8	1796.4	1585.8	1394.7	1532.9	1469.5	1148.3	1390.6
High	ENSMUSP00000029180.7	0.000	48.537	26	7	11	7	326	36.9	5.97	27.84	1457.2	1414.7	1395.8	1423.1	1375.4	1355.4	1457.2	1261.6	1318.2	1220.5	952.7	1049.2
High	ENSMUSP00000006254.5	0.000	48.526	27	7	18	7	244	27.4	5.24	35.97	2520.1	2575.6	2382.9	2471.7	2554.2	2410.5	2520.1	2296.8	2250.4	2119.9	1769.2	1866.0
High	ENSMUSP00000062030.1	0.000	48.519	17	5	24	2	213	21.8	10.93	49.33	1663.3	1984.0	1893.2	2249.6	2487.1	3177.9	1663.3	1769.3	1787.9	1929.4	1722.7	2460.0
High	ENSMUSP00000057527.7	0.000	48.498	14	11	15	6	773	83.7	7.50	32.69	1318.7	1255.2	1273.3	1208.3	1149.0	1197.4	1318.7	1119.3	1202.5	1036.3	795.9	926.9
High	ENSMUSP00000109829.1	0.000	48.491	51	7	13	7	108	12.5	9.36	25.25	2114.6	2212.6	2320.2	2284.5	2286.4	2237.3	2114.6	1973.1	2191.2	1959.3	1583.7	1731.9
High	ENSMUSP00000127995.1	0.000	48.482	9	10	14	9	1419	158.7	7.33	30.18	1567.7	1836.0	1757.8	1818.4	1797.7	1793.6	1567.7	1637.3	1660.0	1559.6	1245.2	1388.4
High	ENSMUSP00000128483.1	0.000	48.479	17	4	11	4	260	29.6	3.88	32.76	1230.5	1187.6	1333.7	1315.4	1214.3	1162.9	1230.5	1059.1	1259.5	1128.2	841.1	900.2
High	ENSMUSP00000028619.4	0.000	48.457	34	9	17	9	312	34.7	9.52	26.91	2321.9	2465.1	2728.1	3114.8	2929.4	3251.5	2321.9	2198.3	2576.4	2671.4	2029.1	2517.0
High	ENSMUSP00000042967.7	0.000	48.433	32	11	15	11	464	50.8	8.21	36.23	1829.4	1936.6	1878.0	1423.3	1534.5	1544.2	1829.4	1727.0	1773.6	1220.7	1062.9	1195.4
High	ENSMUSP00000048696.7	0.000	48.387	36	10	10	10	341	38.1	5.30	36.13	940.7	850.8	858.8	849.3	831.6	806.1	940.7	758.7	811.0	728.4	576.0	624.0
High	ENSMUSP00000050750.4	0.000	48.385	9	11	13	11	1571	178.8	5.45	24.64	1724.8	1754.4	1795.5	1842.7	1866.3	1975.8	1724.8	1564.5	1695.6	1580.4	1292.7	1529.5
High	ENSMUSP00000143910.1	0.000	48.366	33	7	15	7	248	27.3	7.23	32.42	1561.5	1603.0	1357.0	1406.5	1513.0	1467.0	1561.5	1429.5	1281.5	1206.3	1048.0	1135.6
High	ENSMUSP00000026324.9	0.000	48.334	26	11	19	11	439	50.5	8.59	28.18	2186.7	2172.9	2144.9	2264.1	2265.5	2356.8	2186.7	1937.7	2025.6	1941.8	1569.2	1824.4
High	ENSMUSP00000117229.1	0.000	48.329	21	6	17	6	333	37.2	8.40	33.75	1806.5	1850.2	2009.7	1940.2	1872.9	1843.3	1806.5	1649.9	1897.9	1664.0	1297.3	1426.9
High	ENSMUSP00000099482.4	0.000	48.324	45	6	14	6	198	21.9	5.87	27.95	2031.0	1866.0	1813.7	1759.3	1741.4	1723.9	2031.0	1664.0	1712.8	1508.9	1206.2	1334.5
High	ENSMUSP00000047950.8	0.000	48.323	20	12	17	12	620	71.4	5.76	36.75	2327.5	2449.3	2486.1	2623.1	2475.7	2475.1	2327.5	2184.2	2347.8	2249.7	1714.8	1916.0
High	ENSMUSP00000152813.1	0.000	48.293	11	15	15	9	1444	166.7	5.90	29.81	1440.3	1422.9	1415.8	1528.8	1530.3	1474.4	1440.3	1268.9	1337.1	1311.2	1060.0	1141.3
High	ENSMUSP00000107447.1	0.000	48.288	16	11	15	11	855	92.0	7.53	34.46	2721.0	2889.2	2846.4	2776.4	2765.7	2719.4	2721.0	2576.5	2688.1	2381.2	1915.7	2105.1
High	ENSMUSP00000054263.8	0.000	48.254	18	9	12	9	667	74.1	9.32	27.62	1442.2	1429.3	1408.2	1331.6	1298.6	1299.7	1442.2	1274.6	1329.9	1142.1	899.5	1006.1
High	ENSMUSP00000029358.8	0.000	48.244	26	13	16	13	503	57.6	7.17	27.70	2016.0	1901.4	2042.4	2060.5	2007.2	2085.1	2016.0	1695.6	1928.8	1767.2	1390.3	1614.1
High	ENSMUSP00000080600.6	0.000	48.212	20	10	17	6	529	60.4	7.80	41.02	1684.4	1875.0	1916.6	2003.4	1927.5	1894.2	1684.4	1672.1	1810.0	1718.2	1335.1	1466.3
High	ENSMUSP00000029053.7	0.000	48.209	22	9	16	8	432	49.6	6.16	37.15	2027.8	2161.3	1950.9	2042.9	2054.5	2058.1	2027.8	1927.4	1842.4	1752.1	1423.1	1593.2
High	ENSMUSP00000023405.9	0.000	48.182	63	9	12	9	186	20.9	8.25	26.64	1455.4	1309.8	1479.1	1404.9	1326.8	1329.3	1455.4	1168.0	1396.8	1204.9	919.0	1029.0
High	ENSMUSP00000031513.7	0.000	48.157	50	11	19	10	222	25.6	8.65	41.42	2787.6	2955.6	2775.2	2831.3	2919.3	3011.5	2787.6	2635.7	2620.9	2428.3	2022.1	2331.2
High	ENSMUSP00000034827.8	0.000	48.097	40	6	10	6	184	21.8	9.50	31.28	1206.9	1225.2	1207.8	1256.8	1227.2	1349.7	1206.9	1092.6	1140.6	1077.9	850.0	1044.8
High	ENSMUSP00000048457.7	0.000	48.085	28	11	19	11	355	41.2	10.52	39.44	2883.4	2898.4	3013.3	3108.5	3058.4	3218.5	2883.4	2584.7	2845.7	2666.0	2118.4	2491.4
High	ENSMUSP00000027494.4	0.000	48.073	32	11	16	11	361	41.3	4.92	31.93	1748.0	1625.8	1593.8	1560.3	1562.5	1494.8	1748.0	1449.8	1505.2	1338.2	1082.3	1157.1
High	ENSMUSP00000024823.6	0.000	48.068	55	10	24	10	184	20.8	5.47	47.49	3473.6	3205.0	3358.7	3121.4	3186.3	2818.1	3473.6	2858.1	3171.9	2677.1	2207.0	2181.5
High	ENSMUSP00000121127.1	0.000	48.011	24	6	14	2	340	37.4	6.16	31.41	200.2	292.9	222.3	273.8	242.5	305.8	200.2	261.2	209.9	234.8	168.0	236.7
High	ENSMUSP00000008812.7	0.000	48.003	49	9	27	9	152	17.7	10.99	48.27	3545.0	3591.1	3594.3	3750.2	3799.7	3736.6	3545.0	3202.4	3394.4	3216.4	2631.9	2892.5
High	ENSMUSP00000148713.1	0.000	47.981	48	4	11	4	127	14.5	5.38	40.70	1499.3	1575.5	1454.4	1431.9	1499.7	1442.2	1499.3	1405.0	1373.5	1228.1	1038.8	1116.4
High	ENSMUSP00000104849.3	0.000	47.931	24	10	15	10	385	43.3	5.99	36.28	2836.0	3140.5	2697.2	2785.7	2906.0	2861.0	2836.0	2800.6	2547.2	2389.2	2012.9	2214.7
High	ENSMUSP00000050292.7	0.000	47.917	35	6	20	6	160	18.7	4.55	39.67	3192.1	3006.2	3341.4	3413.1	3298.2	3123.9	3192.1	2680.8	3155.6	2927.3	2284.5	2418.2
High	ENSMUSP00000031841.7	0.000	47.893	24	6	16	5	282	32.6	11.27	30.32	1742.8	1708.4	1596.8	1592.6	1591.1	1728.8	1742.8	1523.5	1508.0	1365.9	1102.1	1338.3
High	ENSMUSP00000111241.3	0.000	47.893	34	8	12	8	307	34.5	6.70	36.02	1417.3	1363.4	1241.2	1235.6	1290.7	1309.5	1417.3	1215.8	1172.2	1059.7	894.0	1013.7
High	ENSMUSP00000101833.2	0.000	47.880	26	9	15	4	392	43.4	7.99	28.86	1230.5	1181.4	1285.0	1204.6	1187.5	1152.6	1230.5	1053.5	1213.5	1033.1	822.5	892.2
High	ENSMUSP00000090155.5	0.000	47.856	19	9	11	9	568	63.6	9.10	22.80	1667.9	1753.0	1583.8	1725.5	1739.2	1806.0	1667.9	1563.3	1495.7	1479.9	1204.7	1398.0
High	ENSMUSP00000067579.5	0.000	47.777	31	11	19	11	373	40.8	9.26	43.20	2571.5	2780.4	2445.7	2509.3	2566.8	2674.1	2571.5	2479.5	2309.7	2152.1	1777.9	2070.0
High	ENSMUSP00000099558.4	0.000	47.774	11	11	15	11	1058	120.1	5.15	33.01	3331.5	3249.6	3198.1	3144.2	3113.6	3162.3	3331.5	2897.9	3020.2	2696.7	2156.7	2447.9
High	ENSMUSP00000117687.1	0.000	47.770	20	12	14	12	746	82.6	5.26	34.98	1894.0	1871.5	1765.6	1818.7	1796.1	1684.3	1894.0	1668.9	1667.4	1559.8	1244.1	1303.8
High	ENSMUSP00000120357.2	0.000	47.764	9	13	13	13	1955	216.8	7.64	27.10	1928.9	2151.9	2001.4	2069.3	1971.7	2076.7	1928.9	1919.0	1890.1	1774.8	1365.7	1607.6
High	ENSMUSP00000026975.6	0.000	47.762	14	10	11	10	853	93.8	6.15	31.52	1500.6	1610.4	1445.2	1425.5	1450.4	1441.7	1500.6	1436.1	1364.8	1222.6	1004.6	1116.0
High	ENSMUSP00000032373.5	0.000	47.746	26	8	24	7	334	36.5	6.05	51.83	1788.4	1641.5	1810.6	1890.1	1841.6	1757.4	1788.4	1463.8	1709.9	1621.1	1275.6	1360.4
High	ENSMUSP00000110673.1	0.000	47.740	28	13	15	13	530	60.4	7.37	28.70	2383.7	2315.3	2451.6	3055.2	2969.6	3037.1	2383.7	2064.7	2315.3	2620.3	2056.9	2351.0
High	ENSMUSP00000133855.1	0.000	47.649	25	10	14	10	526	58.8	6.74	31.70	2423.4	2394.8	2377.2	2419.0	2406.8	2375.3	2423.4	2135.6	2245.0	2074.7	1667.1	1838.7
High	ENSMUSP00000147674.1	0.000	47.648	27	7	12	7	323	35.0	5.82	31.93	1881.6	1655.8	1680.2	1676.1	1717.7	1684.0	1881.6	1476.6	1586.8	1437.5	1189.8	1303.6
High	ENSMUSP00000034465.7	0.000	47.589	47	10	15	10	281	31.3	9.85	26.03	2378.0	2490.5	2377.2	2396.2	2343.9	2350.7	2378.0	2220.9	2245.0	2055.1	1623.5	1819.7
High	ENSMUSP00000102904.1	0.000	47.559	20	10	15	10	539	61.0	6.40	39.05	2538.3	2649.6	2358.7	2498.8	2451.7	2418.9	2538.3	2362.8	2227.5	2143.1	1698.2	1872.5
High	ENSMUSP00000099595.4	0.000	47.552	46	7	29	7	178	20.2	9.60	49.40	3314.7	3487.8	3747.2	3683.5	3624.1	3586.6	3314.7	3110.3	3538.8	3159.2	2510.3	2776.4
High	ENSMUSP00000020801.7	0.000	47.485	13	10	15	10	991	109.6	7.77	27.87	2326.7	2344.6	2225.6	2216.6	2246.7	2156.7	2326.7	2090.8	2101.8	1901.1	1556.2	1669.5
High	ENSMUSP00000058919.9	0.000	47.445	41	3	34	3	92	10.3	10.43	49.63	3354.3	3434.5	3434.2	3296.1	3338.6	3253.7	3354.3	3062.8	3243.2	2826.9	2312.5	2518.7
High	ENSMUSP00000026816.8	0.000	47.402	28	10	10	10	371	40.8	5.54	28.11	1416.8	1348.9	1235.0	1258.7	1540.3	1330.5	1416.8	1202.9	1166.3	1079.5	1066.9	1029.9
High	ENSMUSP00000126352.2	0.000	47.380	7	12	16	7	1827	210.7	8.06	33.88	1690.5	1712.1	1513.7	1538.5	1579.4	1636.6	1690.5	1526.8	1429.5	1319.5	1094.0	1266.9
High	ENSMUSP00000051643.4	0.000	47.378	24	12	18	12	559	63.2	8.32	28.70	2903.6	3000.8	2549.2	2615.7	2773.9	2999.2	2903.6	2676.0	2407.4	2243.4	1921.4	2321.7
High	ENSMUSP00000017548.6	0.000	47.367	28	6	22	6	196	23.5	11.47	42.39	2282.1	2284.1	2420.0	2425.2	2458.8	2325.7	2282.1	2036.9	2285.4	2080.0	1703.1	1800.3
High	ENSMUSP00000022429.2	0.000	47.360	45	7	15	3	180	20.4	7.14	40.38	859.8	825.4	873.7	867.9	863.5	848.6	859.8	736.1	825.1	744.4	598.1	656.9
High	ENSMUSP00000102047.1	0.000	47.355	26	7	14	7	380	45.0	8.10	37.76	1713.5	1816.5	1640.8	1700.6	1763.5	1670.7	1713.5	1619.9	1549.5	1458.5	1221.5	1293.3
High	ENSMUSP00000027986.4	0.000	47.331	23	12	13	12	584	67.0	5.26	24.09	1913.0	1905.1	1731.1	1813.0	1845.5	1882.6	1913.0	1698.9	1634.8	1554.9	1278.3	1457.3
High	ENSMUSP00000125570.1	0.000	47.313	47	6	10	6	199	21.3	5.12	34.84	1077.4	1008.2	1095.7	1124.7	1058.4	1042.1	1077.4	899.1	1034.8	964.6	733.1	806.7
High	ENSMUSP00000034981.7	0.000	47.305	9	14	17	14	1723	194.6	7.62	29.89	2209.2	2326.5	2154.9	2203.9	2187.1	2340.9	2209.2	2074.7	2035.1	1890.2	1514.9	1812.1
High	ENSMUSP00000029941.9	0.000	47.302	25	11	14	11	591	63.3	8.25	34.97	2445.4	2511.0	2460.9	2641.6	2817.3	2725.0	2445.4	2239.2	2324.0	2265.6	1951.4	2109.4
High	ENSMUSP00000041450.5	0.000	47.295	26	7	13	7	366	39.7	5.95	29.35	1455.7	1635.2	1527.7	1555.4	1521.4	1470.2	1455.7	1458.2	1442.7	1334.0	1053.8	1138.1
High	ENSMUSP00000025836.4	0.000	47.282	49	9	14	9	192	20.7	9.73	33.67	2372.4	2389.2	2415.6	2455.6	2438.0	2630.0	2372.4	2130.6	2281.3	2106.1	1688.7	2035.9
High	ENSMUSP00000091475.3	0.000	47.266	35	4	11	3	185	21.4	4.93	40.16	757.8	746.5	961.9	943.7	831.7	909.3	757.8	665.7	908.4	809.4	576.1	703.9
High	ENSMUSP00000022355.4	0.000	47.238	19	9	14	5	515	58.1	6.10	35.32	1185.9	1185.6	1032.6	1026.9	1055.8	1065.5	1185.9	1057.3	975.2	880.7	731.3	824.8
High	ENSMUSP00000019441.8	0.000	47.203	16	8	10	8	636	70.0	7.27	27.37	2038.3	2028.6	2186.0	2237.1	2171.5	1994.3	2038.3	1809.0	2064.4	1918.7	1504.1	1543.8
High	ENSMUSP00000079340.5	0.000	47.199	30	4	32	4	105	12.2	11.59	57.45	4191.2	4106.8	3919.9	3890.2	3845.9	3869.7	4191.2	3662.3	3701.9	3336.5	2663.9	2995.5
High	ENSMUSP00000072087.7	0.000	47.189	31	10	16	10	352	39.5	5.14	37.49	2698.3	2794.7	2773.3	2908.5	2889.2	2953.9	2698.3	2492.2	2619.1	2494.5	2001.2	2286.6
High	ENSMUSP00000103983.2	0.000	47.161	17	9	14	5	596	65.4	9.23	28.87	1042.3	976.2	939.0	894.3	908.1	934.2	1042.3	870.5	886.8	767.0	629.0	723.2
High	ENSMUSP00000144737.1	0.000	47.131	25	13	17	12	539	60.9	6.18	35.35	2651.8	2480.1	2375.2	2300.1	2378.9	2495.2	2651.8	2211.7	2243.1	1972.7	1647.8	1931.5
High	ENSMUSP00000049338.2	0.000	47.123	27	6	12	6	284	33.3	9.44	24.07	1647.2	1673.5	1710.5	1682.2	1740.4	1840.9	1647.2	1492.4	1615.4	1442.8	1205.5	1425.0
High	ENSMUSP00000025963.7	0.000	47.117	19	14	18	14	807	93.2	9.09	37.04	3440.1	3288.9	3606.7	3465.0	3496.5	3526.2	3440.1	2932.9	3406.1	2971.8	2421.9	2729.6
High	ENSMUSP00000096813.3	0.000	47.116	21	9	18	9	400	43.7	8.44	43.45	2216.3	2318.3	2260.7	2281.8	2266.8	2129.8	2216.3	2067.4	2135.0	1957.0	1570.1	1648.7
High	ENSMUSP00000026322.7	0.000	47.011	12	14	17	13	1390	155.6	8.50	25.02	1989.9	1853.7	1764.2	1805.7	1851.6	1911.9	1989.9	1653.1	1666.1	1548.7	1282.5	1480.0
High	ENSMUSP00000119065.1	0.000	46.960	29	11	22	8	339	39.0	11.46	31.26	2362.8	2379.9	2505.0	2581.9	2558.1	2642.0	2362.8	2122.3	2365.7	2214.4	1771.9	2045.2
High	ENSMUSP00000001595.3	0.000	46.905	23	10	13	10	581	64.7	5.64	34.17	2235.4	1914.2	1786.3	1836.6	1884.9	1900.3	2235.4	1707.0	1687.0	1575.2	1305.6	1471.0
High	ENSMUSP00000055969.8	0.000	46.872	18	11	18	11	624	71.5	6.24	31.27	3199.6	3162.3	3035.6	3107.1	3181.5	3264.7	3199.6	2820.0	2866.8	2664.8	2203.7	2527.2
High	ENSMUSP00000125453.1	0.000	46.866	10	12	13	12	1334	149.0	7.94	35.71	2057.5	2050.4	1849.9	1937.2	1944.0	1916.8	2057.5	1828.5	1747.0	1661.5	1346.5	1483.8
High	ENSMUSP00000121023.2	0.000	46.864	14	13	15	13	1266	136.7	8.98	28.54	2021.5	2017.8	1987.2	2101.8	2016.7	2095.3	2021.5	1799.4	1876.7	1802.6	1396.9	1622.0
High	ENSMUSP00000151445.1	0.000	46.842	7	12	14	12	1890	209.6	6.47	32.93	2583.5	2702.7	2604.3	2527.8	2649.2	2586.6	2583.5	2410.2	2459.5	2168.0	1835.0	2002.3
High	ENSMUSP00000137847.1	0.000	46.830	34	9	15	9	330	37.6	6.40	31.65	2372.6	2442.2	2265.9	2321.0	2380.4	2372.8	2372.6	2177.9	2139.9	1990.6	1648.8	1836.8
High	ENSMUSP00000090470.5	0.000	46.819	27	8	15	7	346	36.9	8.47	29.58	2649.0	2613.6	2576.1	2581.9	2630.3	2634.3	2649.0	2330.7	2432.8	2214.4	1821.9	2039.2
High	ENSMUSP00000134112.1	0.000	46.800	44	8	13	5	252	28.6	8.07	35.81	821.5	831.2	852.4	854.6	835.9	781.7	821.5	741.2	805.0	733.0	579.0	605.1
High	ENSMUSP00000055277.8	0.000	46.794	28	8	10	8	472	52.6	9.16	33.89	1342.0	1279.8	1323.8	1421.9	1417.6	1457.3	1342.0	1141.3	1250.2	1219.5	981.9	1128.1
High	ENSMUSP00000075613.4	0.000	46.789	20	9	12	9	562	63.9	9.51	30.63	1501.7	1533.1	1563.6	1591.4	1699.5	1969.8	1501.7	1367.2	1476.6	1364.9	1177.2	1524.8
High	ENSMUSP00000056502.8	0.000	46.786	33	9	12	9	393	42.8	9.01	23.92	1525.7	1537.5	1573.7	1626.6	1550.7	1524.0	1525.7	1371.1	1486.2	1395.1	1074.1	1179.7
High	ENSMUSP00000120649.1	0.000	46.739	8	11	14	11	1505	164.9	7.64	36.11	2078.3	1807.9	2032.5	1947.7	2017.4	2036.9	2078.3	1612.2	1919.5	1670.5	1397.4	1576.8
High	ENSMUSP00000031625.8	0.000	46.667	29	10	13	10	370	41.6	8.18	28.89	2393.0	2200.1	2342.8	2566.3	2336.6	2480.8	2393.0	1962.0	2212.5	2201.0	1618.5	1920.4
High	ENSMUSP00000106519.2	0.000	46.645	30	5	18	5	172	19.5	4.86	40.80	2617.7	2385.7	2577.2	2437.3	2524.0	2433.0	2617.7	2127.5	2433.9	2090.4	1748.3	1883.4
High	ENSMUSP00000099542.4	0.000	46.591	35	11	11	11	399	44.6	5.05	32.28	1865.5	1815.8	2025.1	1939.0	1826.9	1773.0	1865.5	1619.3	1912.5	1663.0	1265.4	1372.5
High	ENSMUSP00000031103.7	0.000	46.586	26	12	17	12	493	54.8	7.56	29.61	2375.9	2614.8	2513.2	2459.0	2540.6	2407.2	2375.9	2331.8	2373.4	2109.0	1759.8	1863.4
High	ENSMUSP00000037340.6	0.000	46.586	19	10	12	10	657	73.0	6.05	28.68	2526.2	2508.2	2483.3	2470.2	2475.4	2448.7	2526.2	2236.7	2345.2	2118.6	1714.6	1895.5
High	ENSMUSP00000148441.1	0.000	46.579	22	10	12	10	563	59.7	9.16	27.66	1701.6	1785.4	1751.2	1774.4	1766.2	1762.4	1701.6	1592.2	1653.8	1521.8	1223.4	1364.3
High	ENSMUSP00000033598.8	0.000	46.503	70	6	9	6	114	12.8	4.92	28.25	1193.7	1067.4	1102.2	1139.0	1189.9	1144.6	1193.7	951.9	1040.9	976.9	824.2	886.0
High	ENSMUSP00000134491.1	0.000	46.494	34	6	16	6	158	18.0	8.66	48.71	2690.8	2779.7	3141.1	2918.9	2850.2	2906.2	2690.8	2478.8	2966.4	2503.4	1974.2	2249.7
High	ENSMUSP00000090853.5	0.000	46.485	12	15	18	7	1253	145.6	7.05	29.73	1078.8	1146.0	1101.6	1110.3	1065.9	1061.2	1078.8	1022.0	1040.3	952.3	738.3	821.5
High	ENSMUSP00000029178.6	0.000	46.450	20	12	18	12	563	64.9	5.07	37.82	2097.7	2037.1	1945.2	1883.1	1977.6	1942.5	2097.7	1816.6	1837.0	1615.1	1369.8	1503.7
High	ENSMUSP00000031524.7	0.000	46.449	24	8	10	8	412	44.9	8.47	29.86	1621.6	1639.7	1790.4	1872.3	1829.6	1789.4	1621.6	1462.2	1690.8	1605.8	1267.3	1385.2
High	ENSMUSP00000127808.1	0.000	46.425	11	9	14	9	978	107.7	7.77	32.41	1797.7	1772.2	1949.1	1947.9	1990.9	1964.9	1797.7	1580.4	1840.7	1670.6	1379.0	1521.0
High	ENSMUSP00000126531.1	0.000	46.415	22	11	15	11	555	64.0	5.08	27.67	2287.9	2268.9	2410.4	2477.6	2345.6	2412.7	2287.9	2023.3	2276.3	2124.9	1624.7	1867.7
High	ENSMUSP00000048340.7	0.000	46.403	9	12	12	12	1445	161.0	8.51	25.84	1900.4	1828.6	1801.1	1761.4	1884.3	1808.0	1900.4	1630.7	1700.9	1510.7	1305.2	1399.6
High	ENSMUSP00000042186.6	0.000	46.399	12	15	15	15	1325	148.8	8.28	28.00	1994.4	2070.3	1899.7	1987.8	1992.3	2043.4	1994.4	1846.2	1794.0	1704.9	1380.0	1581.8
High	ENSMUSP00000002699.5	0.000	46.365	15	10	15	10	687	76.2	5.14	33.83	2474.2	2614.0	2479.3	2505.0	2525.0	2447.1	2474.2	2331.1	2341.4	2148.4	1749.0	1894.3
High	ENSMUSP00000120414.1	0.000	46.365	16	8	14	5	579	62.2	8.79	18.69	2040.2	1889.6	1876.1	1897.6	1934.3	2058.1	2040.2	1685.1	1771.8	1627.5	1339.8	1593.2
High	ENSMUSP00000090086.4	0.000	46.338	35	10	18	9	243	28.0	9.69	27.53	3943.5	3876.6	3950.7	4092.1	4129.2	4742.4	3943.5	3457.0	3731.0	3509.6	2860.1	3671.1
High	ENSMUSP00000020449.5	0.000	46.331	13	14	17	14	1074	121.4	5.82	32.83	2665.0	2735.9	2761.8	2755.8	2709.6	2683.5	2665.0	2439.8	2608.2	2363.5	1876.8	2077.3
High	ENSMUSP00000126294.1	0.000	46.314	64	11	37	11	151	17.2	10.54	70.70	5256.3	4919.7	4500.7	4660.9	4787.9	5221.3	5256.3	4387.2	4250.4	3997.5	3316.4	4041.8
High	ENSMUSP00000080531.8	0.000	46.298	24	8	15	8	353	40.6	5.66	34.44	2495.8	2378.2	2565.2	2379.3	2369.4	2358.2	2495.8	2120.8	2422.5	2040.6	1641.2	1825.5
High	ENSMUSP00000005066.8	0.000	46.263	21	7	18	4	393	43.4	6.70	45.35	848.4	845.0	774.0	748.0	758.7	707.5	848.4	753.5	731.0	641.5	525.5	547.7
High	ENSMUSP00000107294.1	0.000	46.117	18	5	16	5	295	33.9	8.75	31.73	1888.6	1619.7	1716.0	1744.9	1700.3	1730.8	1888.6	1444.4	1620.6	1496.5	1177.7	1339.8
High	ENSMUSP00000034411.8	0.000	46.068	19	9	16	9	649	72.4	7.30	35.64	2705.6	2511.0	2365.9	2324.7	2350.4	2337.8	2705.6	2239.2	2234.3	1993.8	1628.0	1809.7
High	ENSMUSP00000030320.6	0.000	46.005	15	12	13	12	848	93.0	5.41	26.64	2281.2	2492.1	2082.7	2166.6	2233.3	2318.1	2281.2	2222.4	1966.9	1858.2	1546.9	1794.4
High	ENSMUSP00000019354.8	0.000	45.974	28	7	15	7	226	26.1	8.43	27.79	1937.3	1923.8	1988.8	2049.9	2076.5	2060.8	1937.3	1715.6	1878.2	1758.1	1438.3	1595.3
High	ENSMUSP00000002091.5	0.000	45.969	31	7	13	7	245	27.9	8.70	28.40	2443.2	2640.5	2985.1	2974.5	2851.5	2918.9	2443.2	2354.7	2819.1	2551.1	1975.1	2259.5
High	ENSMUSP00000061472.8	0.000	45.930	7	10	13	1	1770	198.8	5.59	26.04	90.0	85.3	83.3	101.1	89.2	88.4	90.0	76.1	78.7	86.7	61.8	68.4
High	ENSMUSP00000003642.6	0.000	45.914	20	9	11	8	619	68.6	6.09	29.17	1251.1	1100.3	1124.0	1100.2	1113.4	1087.6	1251.1	981.2	1061.5	943.6	771.2	841.9
High	ENSMUSP00000023707.9	0.000	45.898	41	7	22	7	154	15.9	6.51	57.60	3956.8	3821.1	3831.6	3971.7	3941.2	3770.6	3956.8	3407.5	3618.5	3406.4	2729.9	2918.8
High	ENSMUSP00000103508.1	0.000	45.896	22	11	16	11	522	57.2	7.88	30.04	2529.7	2480.8	2487.0	2439.9	2366.5	2495.8	2529.7	2212.3	2348.7	2092.6	1639.2	1932.0
High	ENSMUSP00000037628.7	0.000	45.836	9	14	17	13	1762	191.3	7.23	31.44	2257.3	2286.6	2408.2	2350.3	2251.8	2269.9	2257.3	2039.1	2274.3	2015.8	1559.7	1757.1
High	ENSMUSP00000021370.8	0.000	45.830	27	11	17	11	464	50.9	8.29	35.20	2475.9	2432.8	2206.0	2248.0	2289.4	2296.1	2475.9	2169.5	2083.3	1928.0	1585.8	1777.4
High	ENSMUSP00000132780.2	0.000	45.828	22	6	12	6	283	32.5	7.02	29.27	2808.9	2737.4	2753.8	2533.6	2478.3	2451.6	2808.9	2441.1	2600.6	2173.0	1716.6	1897.8
High	ENSMUSP00000076664.7	0.000	45.827	19	12	15	11	704	80.8	7.09	26.64	2615.0	2473.9	2404.6	2488.2	2412.7	2617.5	2615.0	2206.1	2270.9	2134.0	1671.2	2026.2
High	ENSMUSP00000041701.8	0.000	45.823	8	14	14	14	1938	217.2	6.25	33.44	2256.1	2137.6	1984.5	2018.6	2006.3	2097.8	2256.1	1906.2	1874.1	1731.3	1389.7	1623.9
High	ENSMUSP00000015256.8	0.000	45.813	16	10	18	10	676	74.4	8.60	33.69	2005.0	2020.0	1918.5	1984.2	2016.0	1968.2	2005.0	1801.4	1811.8	1701.8	1396.4	1523.6
High	ENSMUSP00000000756.5	0.000	45.806	24	5	22	5	211	24.3	11.55	55.90	3071.4	3152.9	2994.4	3205.8	3319.7	3114.3	3071.4	2811.6	2827.9	2749.5	2299.4	2410.8
High	ENSMUSP00000075683.7	0.000	45.804	22	10	19	10	493	55.0	5.78	29.55	2343.0	2204.8	2309.4	2294.0	2209.9	2240.2	2343.0	1966.2	2181.0	1967.5	1530.7	1734.1
High	ENSMUSP00000125003.1	0.000	45.783	13	9	11	9	923	104.2	11.85	32.37	1467.2	1398.4	1617.2	1566.6	1446.5	1517.1	1467.2	1247.0	1527.3	1343.6	1001.9	1174.4
High	ENSMUSP00000013759.5	0.000	45.763	12	12	14	12	1077	116.2	4.83	36.81	2049.2	2016.9	1965.5	2113.3	2064.4	2223.5	2049.2	1798.6	1856.2	1812.5	1429.9	1721.2
High	ENSMUSP00000061546.6	0.000	45.673	17	9	10	9	690	77.7	8.97	27.41	1548.7	1524.3	1429.6	1451.0	1497.4	1547.2	1548.7	1359.3	1350.1	1244.5	1037.2	1197.7
High	ENSMUSP00000137305.1	0.000	45.660	18	11	16	10	729	82.3	6.23	32.98	2640.2	2401.8	2305.8	2314.0	2381.1	2455.6	2640.2	2141.8	2177.6	1984.6	1649.3	1900.9
High	ENSMUSP00000107772.2	0.000	45.628	19	9	16	9	638	71.4	5.20	33.08	2897.9	2771.2	2303.1	2568.6	2776.0	2776.8	2897.9	2471.3	2175.0	2203.0	1922.8	2149.5
High	ENSMUSP00000055470.7	0.000	45.590	13	13	19	9	1001	116.0	7.55	32.10	1525.8	1721.2	1692.2	1726.4	1630.1	1717.0	1525.8	1534.9	1598.1	1480.7	1129.1	1329.1
High	ENSMUSP00000024981.7	0.000	45.527	47	7	14	7	190	20.0	8.62	37.25	2098.2	2241.2	2259.1	2153.3	2180.7	2027.9	2098.2	1998.6	2133.5	1846.8	1510.5	1569.8
High	ENSMUSP00000021514.8	0.000	45.525	26	8	13	6	382	42.4	5.36	23.22	1310.2	1233.8	1257.1	1284.2	1244.8	1271.4	1310.2	1100.3	1187.2	1101.4	862.2	984.2
High	ENSMUSP00000064536.7	0.000	45.523	19	5	10	5	382	43.0	8.76	32.08	1353.7	1484.1	1323.5	1309.4	1380.5	1315.3	1353.7	1323.5	1249.9	1123.0	956.2	1018.2
High	ENSMUSP00000031977.8	0.000	45.516	24	8	12	8	421	46.9	8.40	28.75	2513.3	1998.1	1852.2	2001.4	2022.3	2040.7	2513.3	1781.8	1749.2	1716.5	1400.8	1579.7
High	ENSMUSP00000137542.1	0.000	45.452	27	8	14	8	358	40.5	6.32	27.56	1933.6	2057.6	2055.8	1970.5	1961.6	2082.7	1933.6	1834.9	1941.5	1690.0	1358.7	1612.2
High	ENSMUSP00000099810.4	0.000	45.386	15	9	12	9	791	86.9	6.64	22.59	2183.3	1911.2	1859.1	1667.6	1721.9	1671.9	2183.3	1704.3	1755.7	1430.2	1192.7	1294.2
High	ENSMUSP00000105980.1	0.000	45.350	26	7	14	6	270	31.0	11.56	30.02	1182.9	1210.0	1276.5	1292.9	1304.5	1349.1	1182.9	1079.0	1205.5	1108.9	903.6	1044.3
High	ENSMUSP00000022962.6	0.000	45.296	25	7	18	7	297	34.9	6.81	25.87	1910.3	1980.8	2013.5	2125.5	2069.3	2029.7	1910.3	1766.4	1901.5	1823.0	1433.3	1571.2
High	ENSMUSP00000045284.3	0.000	45.286	31	8	11	8	274	29.3	8.70	34.77	1712.1	1695.4	1791.1	1235.8	1234.4	1335.2	1712.1	1511.9	1691.5	1059.9	855.0	1033.6
High	ENSMUSP00000111443.3	0.000	45.280	57	8	17	3	145	16.4	8.09	41.42	578.2	560.6	541.7	577.7	583.4	598.2	578.2	499.9	511.6	495.5	404.1	463.1
High	ENSMUSP00000017622.5	0.000	45.211	11	8	18	8	972	108.2	8.00	32.33	3041.2	3035.3	3011.1	3073.9	3061.2	3413.8	3041.2	2706.8	2843.6	2636.4	2120.4	2642.6
High	ENSMUSP00000100025.4	0.000	45.174	16	7	9	6	548	59.7	4.84	31.32	1012.0	1071.7	1037.5	1036.5	1016.4	974.9	1012.0	955.7	979.8	889.0	704.0	754.7
High	ENSMUSP00000023210.6	0.000	45.167	29	6	12	6	325	35.3	9.16	25.20	1014.7	1076.5	1147.1	1138.3	1107.2	1138.2	1014.7	960.0	1083.3	976.3	766.9	881.1
High	ENSMUSP00000124480.1	0.000	45.093	37	5	15	5	134	15.2	5.07	24.20	1979.0	1987.6	1930.4	2312.2	2294.5	2399.8	1979.0	1772.5	1823.0	1983.1	1589.3	1857.7
High	ENSMUSP00000038938.6	0.000	45.051	14	10	10	10	960	104.5	5.39	27.70	1411.8	1412.0	1311.4	1273.0	1335.9	1307.8	1411.8	1259.2	1238.5	1091.8	925.3	1012.4
High	ENSMUSP00000099549.3	0.000	45.024	7	13	15	11	2009	226.8	5.55	29.76	1761.0	1899.0	1588.9	1670.4	1778.8	1801.6	1761.0	1693.5	1500.5	1432.6	1232.1	1394.6
High	ENSMUSP00000101475.2	0.000	44.997	13	12	14	12	1068	119.2	7.99	22.65	1812.5	1857.7	1818.3	1919.4	1936.9	1883.7	1812.5	1656.6	1717.2	1646.2	1341.6	1458.2
High	ENSMUSP00000153992.1	0.000	44.962	13	10	12	10	1083	116.0	6.10	26.91	1395.4	2038.0	1353.3	1605.1	1447.8	1435.2	1395.4	1817.4	1278.0	1376.6	1002.8	1111.0
High	ENSMUSP00000034190.9	0.000	44.957	19	12	16	12	782	88.0	6.13	37.78	2427.4	2339.1	2380.4	2540.9	2451.4	2504.1	2427.4	2085.9	2248.0	2179.2	1698.0	1938.4
High	ENSMUSP00000124738.1	0.000	44.936	13	6	7	6	793	81.6	5.94	26.45	707.1	716.1	762.2	677.7	634.8	619.4	707.1	638.6	719.8	581.2	439.7	479.5
High	ENSMUSP00000098354.3	0.000	44.926	32	11	15	11	430	48.3	7.94	26.10	2062.8	2103.2	2082.7	2194.7	2170.5	2106.7	2062.8	1875.6	1966.9	1882.3	1503.4	1630.8
High	ENSMUSP00000022976.4	0.000	44.924	13	13	18	13	1159	134.0	7.12	34.43	3150.8	3183.1	2776.3	2591.9	2642.7	2687.3	3150.8	2838.6	2621.9	2223.0	1830.5	2080.2
High	ENSMUSP00000023270.7	0.000	44.856	13	7	10	7	856	94.6	5.00	31.52	1366.5	1372.0	1319.1	1308.0	1371.8	1297.4	1366.5	1223.5	1245.7	1121.8	950.2	1004.3
High	ENSMUSP00000112121.2	0.000	44.843	28	12	13	12	501	56.8	7.91	25.56	2218.0	2245.2	2010.7	2047.9	2124.6	2066.1	2218.0	2002.2	1898.9	1756.4	1471.6	1599.4
High	ENSMUSP00000148665.1	0.000	44.798	54	7	25	1	109	12.7	10.05	41.19	321.0	321.2	291.3	320.4	309.4	312.0	321.0	286.4	275.1	274.8	214.3	241.5
High	ENSMUSP00000018561.7	0.000	44.798	14	14	16	14	1136	132.0	9.33	21.17	2047.8	2055.6	2011.9	1960.0	2114.7	2021.7	2047.8	1833.1	1900.0	1681.0	1464.8	1565.0
High	ENSMUSP00000090727.6	0.000	44.718	27	5	13	2	213	23.6	6.06	38.33	364.0	380.8	361.9	370.2	381.1	382.8	364.0	339.6	341.8	317.5	264.0	296.3
High	ENSMUSP00000103788.2	0.000	44.678	19	11	15	11	597	68.6	8.16	33.56	2130.9	2277.2	1929.8	1881.0	2027.5	1976.4	2130.9	2030.7	1822.5	1613.3	1404.4	1529.9
High	ENSMUSP00000029666.9	0.000	44.646	22	12	14	12	624	70.7	6.77	31.97	1669.8	1739.0	1552.3	1514.8	1626.9	1520.3	1669.8	1550.8	1466.0	1299.2	1126.9	1176.9
High	ENSMUSP00000002914.8	0.000	44.579	12	11	13	11	911	101.9	5.40	31.51	2379.6	2366.8	2319.3	2233.5	2281.6	2255.3	2379.6	2110.6	2190.3	1915.6	1580.4	1745.8
High	ENSMUSP00000083250.4	0.000	44.567	6	12	14	4	2468	269.1	7.40	25.17	497.4	543.9	481.2	525.0	549.6	533.3	497.4	485.0	454.4	450.3	380.7	412.8
High	ENSMUSP00000002735.7	0.000	44.554	26	6	14	6	272	29.8	7.47	21.34	2200.6	2365.6	2031.8	1985.4	2196.9	2185.3	2200.6	2109.6	1918.8	1702.8	1521.7	1691.6
High	ENSMUSP00000112113.1	0.000	44.547	25	11	12	11	514	56.1	7.08	24.31	1685.6	1952.0	1676.1	1757.6	1773.7	1709.5	1685.6	1740.7	1582.9	1507.4	1228.6	1323.3
High	ENSMUSP00000106963.2	0.000	44.478	27	12	16	11	479	54.4	5.87	37.29	1931.2	2146.6	1978.7	2023.4	2180.0	1963.4	1931.2	1914.3	1868.7	1735.4	1510.0	1519.9
High	ENSMUSP00000109305.1	0.000	44.458	25	8	12	7	319	35.9	5.57	29.43	1231.5	1275.7	1271.2	1427.3	1445.0	1414.5	1231.5	1137.6	1200.5	1224.1	1000.9	1095.0
High	ENSMUSP00000001975.4	0.000	44.455	16	7	12	7	514	56.5	5.73	28.75	1610.8	1722.7	1664.5	1469.8	1535.5	1520.5	1610.8	1536.2	1571.9	1260.6	1063.6	1177.0
High	ENSMUSP00000112846.1	0.000	44.423	19	5	12	5	350	38.6	7.64	40.02	1351.4	1292.8	1196.4	1169.8	1195.2	1305.9	1351.4	1152.9	1129.9	1003.3	827.9	1010.9
High	ENSMUSP00000002902.6	0.000	44.413	26	8	10	7	403	44.1	7.68	28.76	1200.0	1255.9	1166.4	1098.6	1110.4	1121.4	1200.0	1120.0	1101.5	942.2	769.1	868.1
High	ENSMUSP00000067767.3	0.000	44.412	18	10	16	9	532	59.2	8.13	26.94	1747.4	1810.2	1779.1	1906.7	1882.7	1967.1	1747.4	1614.3	1680.2	1635.3	1304.1	1522.7
High	ENSMUSP00000108752.3	0.000	44.405	25	9	23	1	449	50.8	5.43	43.83	177.3	177.6	142.8	155.2	176.0	181.0	177.3	158.4	134.9	133.1	121.9	140.1
High	ENSMUSP00000139480.1	0.000	44.355	46	5	17	5	134	14.9	4.73	32.05	1899.1	1946.3	2151.2	2129.2	2116.5	1928.6	1899.1	1735.6	2031.6	1826.1	1466.0	1492.9
High	ENSMUSP00000058746.8	0.000	44.346	14	7	10	7	725	79.8	5.53	31.35	1136.3	1131.4	1043.3	1063.2	1055.9	1079.8	1136.3	1008.9	985.3	911.9	731.4	835.9
High	ENSMUSP00000034021.4	0.000	44.322	15	9	15	9	657	75.4	7.93	24.86	2674.2	2850.3	2559.6	2744.8	2706.4	2773.3	2674.2	2541.8	2417.2	2354.1	1874.6	2146.8
High	ENSMUSP00000048537.7	0.000	44.302	28	10	14	10	416	47.1	5.21	31.51	1976.7	1795.5	1902.4	1833.2	1773.6	1711.5	1976.7	1601.2	1796.6	1572.3	1228.5	1324.9
High	ENSMUSP00000015950.5	0.000	44.279	38	7	12	7	241	25.6	7.81	37.50	1974.8	1864.6	1764.2	1809.8	1817.6	1813.1	1974.8	1662.8	1666.1	1552.2	1259.0	1403.5
High	ENSMUSP00000018353.7	0.000	44.219	26	11	13	6	487	55.5	5.19	24.75	1275.6	1046.0	1070.5	1094.6	1031.5	1012.7	1275.6	932.8	1011.0	938.8	714.5	783.9
High	ENSMUSP00000006626.3	0.000	44.210	10	8	14	2	900	103.0	5.45	36.39	402.0	462.8	335.9	315.7	341.1	368.3	402.0	412.7	317.2	270.8	236.3	285.1
High	ENSMUSP00000026013.5	0.000	44.206	23	13	18	12	526	59.6	7.81	36.63	2465.5	2232.3	2170.8	2361.8	2433.2	2392.8	2465.5	1990.7	2050.1	2025.6	1685.4	1852.3
High	ENSMUSP00000095602.3	0.000	44.185	7	12	14	12	1798	198.8	6.74	23.66	2070.5	2046.6	1821.4	1849.8	1840.3	1818.4	2070.5	1825.1	1720.1	1586.5	1274.7	1407.6
High	ENSMUSP00000137461.1	0.000	44.148	51	7	29	1	128	14.7	9.83	68.78	153.8	152.1	143.9	152.6	142.2	143.1	153.8	135.6	135.9	130.9	98.5	110.8
High	ENSMUSP00000021147.7	0.000	44.133	20	12	15	12	697	79.9	6.98	23.74	1927.1	1967.1	1731.2	1778.8	1817.5	1939.0	1927.1	1754.2	1634.9	1525.6	1258.9	1501.0
High	ENSMUSP00000040756.7	0.000	44.111	27	10	12	10	483	55.8	6.61	24.18	1674.2	1695.5	1618.7	1712.1	1701.6	1887.4	1674.2	1512.0	1528.7	1468.4	1178.6	1461.0
High	ENSMUSP00000032398.8	0.000	44.098	16	9	16	9	505	56.4	7.43	27.51	1998.4	2021.5	1991.2	2121.6	2005.7	1871.1	1998.4	1802.7	1880.5	1819.6	1389.3	1448.4
High	ENSMUSP00000025439.3	0.000	44.020	18	10	14	10	589	65.8	7.61	26.22	1924.3	2050.1	1888.5	1992.3	1935.9	1863.8	1924.3	1828.2	1783.5	1708.7	1340.9	1442.8
High	ENSMUSP00000141554.1	0.000	44.020	38	6	16	6	129	13.8	8.12	20.67	2089.1	2205.5	2555.6	1395.5	1473.7	1451.5	2089.1	1966.8	2413.5	1196.9	1020.8	1123.6
High	ENSMUSP00000004786.9	0.000	43.996	34	6	10	6	210	24.6	5.95	33.44	1129.2	1186.6	1177.1	1060.9	1107.6	1056.7	1129.2	1058.2	1111.6	909.9	767.2	818.0
High	ENSMUSP00000107914.2	0.000	43.991	25	7	13	7	360	39.9	6.74	24.30	1761.8	1823.1	1796.6	1749.9	1742.1	1747.2	1761.8	1625.8	1696.7	1500.8	1206.7	1352.5
High	ENSMUSP00000064699.4	0.000	43.977	33	7	10	6	243	26.9	7.78	30.43	1094.0	1130.3	1117.9	1185.9	1158.7	1120.9	1094.0	1008.0	1055.7	1017.1	802.6	867.7
High	ENSMUSP00000041453.8	0.000	43.877	39	7	12	7	253	28.7	5.59	23.57	1127.5	1096.0	1221.7	1236.7	1176.6	1136.3	1127.5	977.4	1153.8	1060.7	815.0	879.6
High	ENSMUSP00000125451.1	0.000	43.863	20	7	17	7	309	33.4	5.20	28.17	2978.9	2914.2	2968.5	2788.7	2840.5	2742.3	2978.9	2598.8	2803.4	2391.8	1967.5	2122.8
High	ENSMUSP00000079356.2	0.000	43.859	22	7	25	5	223	22.6	10.92	54.63	1825.8	2028.8	2123.4	2547.3	2644.2	3180.3	1825.8	1809.2	2005.3	2184.7	1831.5	2461.9
High	ENSMUSP00000039688.3	0.000	43.824	17	10	13	10	705	82.2	5.15	29.74	1927.1	1990.8	1980.5	2181.2	2015.3	2054.5	1927.1	1775.3	1870.4	1870.7	1395.9	1590.4
High	ENSMUSP00000125993.1	0.000	43.817	11	12	14	11	1253	135.2	8.43	26.01	2922.3	2990.3	2742.4	2583.8	2575.4	2540.1	2922.3	2666.6	2589.9	2216.0	1783.9	1966.3
High	ENSMUSP00000125960.1	0.000	43.803	8	11	14	11	1971	217.2	6.61	37.78	2915.1	2839.2	2718.1	2861.4	2818.7	2750.4	2915.1	2531.9	2566.9	2454.1	1952.4	2129.1
High	ENSMUSP00000130900.1	0.000	43.782	12	11	13	11	1031	113.0	6.21	32.17	2615.8	2627.6	2572.3	2413.2	2473.4	2579.4	2615.8	2343.2	2429.2	2069.7	1713.2	1996.7
High	ENSMUSP00000035079.3	0.000	43.703	14	11	20	11	760	84.6	5.62	36.58	2561.2	2625.5	2554.5	2530.5	2512.1	2470.0	2561.2	2341.3	2412.4	2170.3	1740.0	1912.0
High	ENSMUSP00000006692.4	0.000	43.703	28	9	10	9	401	44.0	6.30	23.62	1985.6	1676.7	1665.0	1598.1	1681.2	1811.5	1985.6	1495.2	1572.4	1370.6	1164.5	1402.3
High	ENSMUSP00000055016.6	0.000	43.679	13	13	14	13	1052	120.6	6.25	26.19	1884.6	1845.1	1752.8	1735.3	1755.3	1745.4	1884.6	1645.4	1655.3	1488.3	1215.8	1351.1
High	ENSMUSP00000101071.1	0.000	43.676	42	10	15	10	252	28.7	8.43	32.52	2645.2	2565.5	2837.2	3008.6	2904.6	2659.6	2645.2	2287.8	2679.4	2580.4	2011.9	2058.8
High	ENSMUSP00000049056.7	0.000	43.641	9	7	9	7	984	107.1	5.63	29.49	1415.1	1384.7	1361.3	1363.2	1314.8	1374.1	1415.1	1234.8	1285.6	1169.2	910.7	1063.7
High	ENSMUSP00000044898.6	0.000	43.629	6	8	17	7	1456	162.0	6.77	36.00	2468.3	2516.8	2505.5	2488.2	2521.4	2583.5	2468.3	2244.4	2366.2	2134.0	1746.5	1999.9
High	ENSMUSP00000024816.6	0.000	43.579	17	13	14	13	837	95.6	7.27	29.43	2035.5	2141.5	2249.1	2158.4	2147.8	2129.3	2035.5	1909.7	2124.0	1851.2	1487.7	1648.3
High	ENSMUSP00000001079.8	0.000	43.546	10	10	13	10	1251	135.5	6.96	33.14	1955.4	1906.1	1861.3	1872.3	1895.3	1860.9	1955.4	1699.8	1757.8	1605.8	1312.8	1440.5
High	ENSMUSP00000024486.7	0.000	43.511	35	6	11	6	177	20.3	8.59	26.05	1675.2	1588.5	1642.9	1669.2	1662.9	1819.1	1675.2	1416.6	1551.5	1431.6	1151.8	1408.2
High	ENSMUSP00000083899.5	0.000	43.487	9	13	15	13	1945	213.7	6.14	32.45	3002.0	2914.2	2784.8	2826.2	2845.0	2880.8	3002.0	2598.8	2629.9	2423.9	1970.6	2230.0
High	ENSMUSP00000047543.6	0.000	43.470	18	8	11	8	465	52.8	6.25	29.21	1675.8	1791.2	2127.9	1865.2	1840.2	1932.6	1675.8	1597.3	2009.6	1599.7	1274.6	1496.0
High	ENSMUSP00000015901.4	0.000	43.463	22	8	12	8	492	57.2	6.11	25.27	1964.5	1967.2	2081.4	2186.1	2080.5	2222.6	1964.5	1754.3	1965.6	1874.9	1441.1	1720.5
High	ENSMUSP00000034946.8	0.000	43.457	18	8	11	7	521	58.8	5.26	29.98	1208.0	1182.8	1129.0	1192.0	1209.3	1139.8	1208.0	1054.8	1066.2	1022.3	837.6	882.3
High	ENSMUSP00000053842.5	0.000	43.435	19	9	12	9	480	52.4	9.22	32.28	1864.4	1857.2	1789.8	1870.7	2029.0	1952.7	1864.4	1656.2	1690.3	1604.4	1405.4	1511.6
High	ENSMUSP00000027780.4	0.000	43.407	24	8	10	8	525	60.1	5.05	29.36	1120.9	1134.8	1103.2	1142.2	1159.2	1115.6	1120.9	1012.0	1041.8	979.6	802.9	863.6
High	ENSMUSP00000114906.1	0.000	43.379	39	9	13	9	231	25.6	6.29	19.62	1778.0	1792.5	2006.2	2109.9	1983.4	1982.7	1778.0	1598.5	1894.6	1809.6	1373.8	1534.8
High	ENSMUSP00000045888.2	0.000	43.376	25	6	14	6	269	30.6	10.01	37.05	1972.2	1906.1	1876.1	2004.4	1940.6	2084.6	1972.2	1699.8	1771.8	1719.1	1344.2	1613.7
High	ENSMUSP00000099989.3	0.000	43.371	23	12	15	11	507	56.6	5.43	26.87	2177.2	2100.8	2031.7	2417.2	2442.0	2357.2	2177.2	1873.4	1918.7	2073.1	1691.5	1824.7
High	ENSMUSP00000030702.7	0.000	43.294	28	10	13	10	351	38.5	7.37	25.11	1633.3	1651.2	1679.0	1647.6	1646.7	1588.7	1633.3	1472.5	1585.6	1413.1	1140.6	1229.8
High	ENSMUSP00000108126.3	0.000	43.280	17	6	11	4	515	55.0	8.95	34.55	663.2	766.7	645.9	632.9	628.4	639.6	663.2	683.7	610.0	542.8	435.3	495.1
High	ENSMUSP00000133095.1	0.000	43.273	6	14	14	14	2618	293.9	6.21	30.31	2061.8	2059.7	1911.1	1906.5	1971.0	1928.2	2061.8	1836.8	1804.8	1635.1	1365.2	1492.6
High	ENSMUSP00000095498.3	0.000	43.268	12	8	15	2	857	97.2	9.16	33.04	449.3	463.4	413.2	425.3	435.6	450.2	449.3	413.2	390.2	364.8	301.7	348.5
High	ENSMUSP00000049112.7	0.000	43.215	10	10	12	10	1031	116.9	7.72	23.17	1830.5	1807.1	1825.4	1839.2	1814.0	1885.7	1830.5	1611.5	1723.9	1577.4	1256.5	1459.7
High	ENSMUSP00000128292.1	0.000	43.210	8	8	15	5	1066	114.2	7.08	27.15	854.3	859.4	823.6	810.3	774.6	867.6	854.3	766.4	777.8	695.0	536.5	671.6
High	ENSMUSP00000077223.3	0.000	43.209	34	6	19	1	144	16.5	5.24	38.21	794.2	804.5	821.9	786.2	777.3	754.0	794.2	717.4	776.2	674.3	538.4	583.7
High	ENSMUSP00000123410.1	0.000	43.195	28	5	30	5	148	16.6	11.12	43.63	3534.9	3502.3	3946.6	3878.6	3854.3	3641.8	3534.9	3123.2	3727.1	3326.5	2669.7	2819.1
High	ENSMUSP00000144904.1	0.000	43.173	23	8	13	8	377	42.5	9.74	25.64	1590.1	1537.1	1457.9	1252.1	1284.3	1404.9	1590.1	1370.7	1376.8	1073.9	889.6	1087.5
High	ENSMUSP00000007139.4	0.000	43.172	49	4	13	4	113	12.8	7.37	36.45	1710.5	1642.1	1476.9	1208.2	1201.6	1204.2	1710.5	1464.4	1394.8	1036.2	832.3	932.2
High	ENSMUSP00000105843.2	0.000	43.160	26	7	16	4	545	62.3	8.69	12.46	733.0	834.1	745.1	722.1	793.6	864.5	733.0	743.8	703.7	619.3	549.7	669.2
High	ENSMUSP00000013130.8	0.000	43.152	11	7	13	6	796	87.1	5.29	27.13	1240.9	1265.9	1172.7	1416.6	1381.6	1367.3	1240.9	1128.9	1107.5	1215.0	957.0	1058.4
High	ENSMUSP00000079627.7	0.000	43.144	22	8	11	8	501	55.2	5.38	30.87	1660.1	1611.1	1610.4	1622.3	1625.6	1600.6	1660.1	1436.7	1520.8	1391.4	1126.0	1239.0
High	ENSMUSP00000080278.4	0.000	43.118	19	9	12	9	593	66.9	8.68	26.87	1991.0	1802.9	1799.6	2017.5	1945.7	1963.8	1991.0	1607.8	1699.5	1730.3	1347.7	1520.2
High	ENSMUSP00000112790.1	0.000	43.076	19	9	11	9	596	67.4	6.01	27.83	1866.1	1941.3	1933.0	1894.6	1826.9	1823.0	1866.1	1731.2	1825.5	1624.9	1265.4	1411.2
High	ENSMUSP00000029999.8	0.000	43.035	20	9	13	9	482	54.0	8.19	30.80	1793.0	1829.2	1738.5	1775.1	1806.2	1810.5	1793.0	1631.2	1641.8	1522.4	1251.1	1401.5
High	ENSMUSP00000045286.3	0.000	43.032	11	11	11	11	1165	129.9	4.96	23.45	1688.6	1609.6	1648.9	1480.1	1460.6	1438.7	1688.6	1435.4	1557.2	1269.4	1011.7	1113.7
High	ENSMUSP00000019517.3	0.000	42.982	24	8	18	8	423	47.8	6.65	34.32	2467.3	2385.3	2528.5	2542.3	2496.6	2358.1	2467.3	2127.1	2387.9	2180.4	1729.3	1825.4
High	ENSMUSP00000074935.7	0.000	42.957	30	9	20	1	403	43.6	5.16	20.69	576.8	664.4	672.0	669.4	669.4	703.7	576.8	592.5	634.6	574.1	463.7	544.7
High	ENSMUSP00000068890.8	0.000	42.905	49	7	12	7	140	15.0	6.99	30.68	1875.5	1908.4	2082.0	2104.4	2036.1	2021.3	1875.5	1701.8	1966.2	1804.9	1410.3	1564.7
High	ENSMUSP00000011058.2	0.000	42.903	30	11	12	11	501	54.0	7.75	34.21	2124.6	2270.7	2165.4	2046.3	2017.4	2184.9	2124.6	2024.9	2045.0	1755.0	1397.4	1691.3
High	ENSMUSP00000034432.5	0.000	42.894	35	8	13	8	295	32.9	4.86	38.07	2099.2	2119.4	2240.8	2253.7	2205.4	2246.4	2099.2	1890.0	2116.2	1932.9	1527.6	1738.9
High	ENSMUSP00000022053.8	0.000	42.891	19	7	12	7	432	48.3	5.86	36.17	1857.7	1818.1	1763.1	1801.5	1827.4	1793.7	1857.7	1621.3	1665.0	1545.1	1265.8	1388.5
High	ENSMUSP00000029938.8	0.000	42.770	31	9	13	9	316	34.8	8.35	33.70	2693.2	2561.8	2677.8	2594.5	2577.9	2549.3	2693.2	2284.5	2528.9	2225.2	1785.6	1973.4
High	ENSMUSP00000133279.1	0.000	42.755	9	14	14	14	2039	222.8	8.24	29.97	3005.1	3010.0	2821.8	2763.0	2844.0	3026.6	3005.1	2684.2	2664.9	2369.7	1969.9	2342.9
High	ENSMUSP00000077891.5	0.000	42.734	19	9	15	9	516	57.1	4.97	38.28	2510.2	2607.9	2538.4	2736.2	2672.5	2752.0	2510.2	2325.6	2397.2	2346.7	1851.1	2130.3
High	ENSMUSP00000135394.1	0.000	42.719	23	5	14	5	295	32.8	7.83	40.55	1753.1	1693.8	1856.8	1961.5	1856.6	1687.8	1753.1	1510.5	1753.5	1682.3	1286.0	1306.5
High	ENSMUSP00000099815.4	0.000	42.706	13	13	14	13	1190	131.5	8.94	29.64	2120.2	2328.8	1968.4	2090.8	2135.4	2164.8	2120.2	2076.7	1858.9	1793.2	1479.1	1675.8
High	ENSMUSP00000004379.5	0.000	42.697	31	6	11	6	244	27.0	8.91	27.47	2526.2	2301.6	2241.9	2439.4	2356.6	2410.8	2526.2	2052.5	2117.2	2092.2	1632.3	1866.2
High	ENSMUSP00000021523.6	0.000	42.668	31	10	13	10	309	35.8	5.82	27.33	2457.3	2387.9	2464.4	2524.7	2437.3	2520.0	2457.3	2129.4	2327.3	2165.3	1688.2	1950.7
High	ENSMUSP00000122284.1	0.000	42.633	71	5	13	1	72	7.4	8.94	35.50	232.0	224.9	174.6	188.5	199.5	178.4	232.0	200.6	164.9	161.7	138.2	138.1
High	ENSMUSP00000108961.2	0.000	42.627	6	9	10	9	1755	199.1	6.28	14.00	1575.8	1476.3	1346.6	1369.7	1324.5	1362.7	1575.8	1316.5	1271.7	1174.7	917.4	1054.9
High	ENSMUSP00000030090.3	0.000	42.582	30	9	10	9	330	36.0	6.79	26.52	1221.5	1294.2	1276.2	1195.0	1242.6	1164.3	1221.5	1154.1	1205.2	1024.9	860.7	901.3
High	ENSMUSP00000112170.1	0.000	42.539	14	12	12	12	858	97.4	5.85	26.96	1345.7	1388.8	1223.8	1278.7	1288.7	1343.1	1345.7	1238.5	1155.7	1096.7	892.6	1039.7
High	ENSMUSP00000094863.3	0.000	42.534	32	8	15	8	253	29.2	10.23	22.73	1660.1	1740.8	1898.2	2197.3	2090.9	2034.9	1660.1	1552.4	1792.6	1884.5	1448.3	1575.2
High	ENSMUSP00000109521.2	0.000	42.512	17	9	14	9	520	60.5	6.73	30.56	2046.3	1979.9	1789.1	1768.5	1888.8	1892.7	2046.3	1765.6	1689.6	1516.8	1308.3	1465.1
High	ENSMUSP00000035220.6	0.000	42.494	27	9	11	7	402	45.6	4.93	21.29	999.5	963.1	1016.7	1115.9	1059.8	1022.0	999.5	858.9	960.2	957.1	734.1	791.1
High	ENSMUSP00000003575.9	0.000	42.444	33	9	15	7	248	28.5	4.68	36.28	1199.6	1217.9	1370.9	1678.3	1589.1	1463.1	1199.6	1086.1	1294.7	1439.4	1100.7	1132.6
High	ENSMUSP00000044790.3	0.000	42.433	20	4	9	4	342	37.7	4.60	22.12	1404.9	1364.0	1345.3	1301.1	1306.8	1396.7	1404.9	1216.4	1270.5	1115.9	905.2	1081.2
High	ENSMUSP00000036013.7	0.000	42.390	8	10	13	6	1511	164.5	9.69	34.58	741.9	746.0	753.7	722.2	746.4	779.0	741.9	665.3	711.8	619.4	517.0	603.0
High	ENSMUSP00000004054.6	0.000	42.344	17	8	11	5	538	60.1	5.01	26.79	1184.0	1218.3	1148.7	1169.5	1158.9	1242.6	1184.0	1086.4	1084.8	1003.0	802.7	961.9
High	ENSMUSP00000029087.3	0.000	42.307	18	9	9	9	633	70.6	4.77	25.22	1298.3	1220.2	1190.2	1178.6	1236.2	1162.3	1298.3	1088.1	1124.0	1010.8	856.3	899.7
High	ENSMUSP00000061234.3	0.000	42.301	15	9	11	9	584	61.7	8.18	26.13	2186.6	2236.6	2144.5	2028.3	1979.0	2066.8	2186.6	1994.5	2025.2	1739.6	1370.8	1599.9
High	ENSMUSP00000117690.1	0.000	42.288	51	10	13	10	220	24.0	6.15	32.42	1656.3	1404.1	1394.9	1464.8	1412.7	1461.6	1656.3	1252.1	1317.3	1256.3	978.5	1131.4
High	ENSMUSP00000128353.1	0.000	42.251	21	9	23	1	482	54.1	5.62	40.41	174.9	147.3	187.3	181.7	164.7	173.1	174.9	131.4	176.9	155.8	114.1	134.0
High	ENSMUSP00000044533.7	0.000	42.185	6	4	9	4	756	84.2	8.44	28.97	706.5	694.4	603.7	681.4	705.3	774.6	706.5	619.2	570.1	584.4	488.5	599.6
High	ENSMUSP00000104725.2	0.000	42.168	6	7	10	7	1090	118.7	7.83	27.71	1795.5	1773.3	1674.1	1630.0	1641.4	1693.6	1795.5	1581.4	1581.0	1398.0	1136.9	1311.0
High	ENSMUSP00000031478.5	0.000	42.167	18	10	16	10	639	70.3	9.47	30.65	2124.1	2099.1	2044.1	2101.9	2069.4	2044.3	2124.1	1871.9	1930.4	1802.7	1433.4	1582.5
High	ENSMUSP00000077972.5	0.000	42.152	23	8	15	8	479	53.0	6.67	32.44	1637.5	1596.7	1746.7	1858.3	1822.5	1822.6	1637.5	1423.9	1649.6	1593.8	1262.4	1410.9
High	ENSMUSP00000025193.6	0.000	42.148	14	10	15	8	798	88.0	9.13	26.81	1391.6	1531.3	1475.5	1410.9	1552.7	1486.2	1391.6	1365.6	1393.4	1210.1	1075.5	1150.5
High	ENSMUSP00000125297.1	0.000	42.129	28	12	14	11	465	53.5	6.38	21.05	1657.9	1659.4	1578.1	1569.0	1613.9	1606.3	1657.9	1479.8	1490.3	1345.7	1117.9	1243.4
High	ENSMUSP00000137244.1	0.000	42.119	42	8	14	8	210	23.5	6.65	25.56	2286.8	2065.5	2175.1	2270.2	2136.1	2147.9	2286.8	1841.9	2054.1	1947.1	1479.6	1662.7
High	ENSMUSP00000102198.1	0.000	42.118	72	9	30	9	130	14.8	10.13	60.77	2973.5	3174.3	3213.8	3422.2	3342.9	3356.0	2973.5	2830.7	3035.1	2935.1	2315.5	2597.9
High	ENSMUSP00000120465.1	0.000	42.079	21	9	16	9	457	50.1	8.47	34.66	1734.4	1832.5	1805.6	1867.9	1888.2	1880.4	1734.4	1634.2	1705.2	1602.0	1307.9	1455.6
High	ENSMUSP00000003720.4	0.000	42.025	22	11	12	11	612	70.2	6.73	27.38	1616.0	1670.6	1598.9	1760.7	1771.0	1805.7	1616.0	1489.8	1510.0	1510.1	1226.7	1397.8
High	ENSMUSP00000002733.6	0.000	42.022	19	7	11	7	508	57.2	7.01	26.93	1158.6	1194.1	1175.2	1258.8	1227.2	1143.4	1158.6	1064.9	1109.8	1079.6	850.0	885.1
High	ENSMUSP00000128848.2	0.000	42.002	34	9	12	9	339	36.4	10.04	32.74	1151.3	1216.0	1307.8	1362.7	1298.2	1353.6	1151.3	1084.4	1235.1	1168.7	899.2	1047.8
High	ENSMUSP00000034713.7	0.000	41.963	13	8	10	8	862	94.9	5.02	27.84	1870.1	1782.3	1902.0	1754.0	1739.5	1699.3	1870.1	1589.4	1796.2	1504.3	1204.9	1315.4
High	ENSMUSP00000033419.5	0.000	41.949	6	13	14	12	2073	237.6	7.78	31.42	1974.0	1856.2	1770.9	1878.4	1858.9	1935.7	1974.0	1655.3	1672.4	1611.0	1287.6	1498.4
High	ENSMUSP00000010698.6	0.000	41.931	18	10	15	10	593	66.8	7.69	37.68	2463.7	2490.6	2304.1	2240.9	2329.3	2200.5	2463.7	2221.0	2176.0	1921.9	1613.4	1703.4
High	ENSMUSP00000112675.1	0.000	41.894	20	6	11	6	406	47.3	8.37	24.86	1302.2	1351.3	1228.5	1296.4	1294.1	1312.1	1302.2	1205.0	1160.2	1111.9	896.4	1015.7
High	ENSMUSP00000073459.6	0.000	41.852	19	7	13	7	367	40.6	8.12	25.13	2405.1	2528.9	2545.6	2385.6	2731.5	2286.8	2405.1	2255.2	2404.0	2046.0	1892.0	1770.2
High	ENSMUSP00000049146.7	0.000	41.790	18	8	10	8	508	55.9	7.09	26.74	1420.4	1500.1	1568.4	1569.7	1568.3	1499.8	1420.4	1337.7	1481.2	1346.3	1086.3	1161.0
High	ENSMUSP00000048319.3	0.000	41.788	23	14	17	14	715	82.3	7.40	24.20	2847.9	3205.6	2906.4	2758.2	2747.5	2932.4	2847.9	2858.6	2744.8	2365.6	1903.1	2270.0
High	ENSMUSP00000151592.1	0.000	41.785	12	10	12	1	987	113.0	7.01	20.38	92.6	90.2	91.0	94.2	90.8	84.1	92.6	80.4	85.9	80.8	62.9	65.1
High	ENSMUSP00000110550.1	0.000	41.770	13	11	16	11	996	112.5	8.07	23.95	2271.1	2313.1	2074.8	2172.8	2193.4	2222.7	2271.1	2062.7	1959.4	1863.5	1519.3	1720.6
High	ENSMUSP00000002603.5	0.000	41.694	8	11	12	11	1665	179.6	5.20	27.62	1286.8	1375.0	1290.8	1277.1	1312.2	1316.8	1286.8	1226.2	1219.0	1095.3	908.9	1019.3
High	ENSMUSP00000031492.8	0.000	41.691	34	6	21	4	201	23.0	8.29	54.24	1242.4	1215.7	1298.9	1332.8	1303.7	1357.8	1242.4	1084.1	1226.7	1143.1	903.0	1051.1
High	ENSMUSP00000034136.5	0.000	41.667	25	9	9	9	522	57.9	8.00	29.30	1258.9	1252.7	1249.7	1316.3	1275.8	1244.4	1258.9	1117.1	1180.2	1128.9	883.7	963.3
High	ENSMUSP00000123754.1	0.000	41.627	19	11	13	11	668	73.6	6.23	20.36	2038.0	2087.9	2105.6	2105.1	2028.3	2048.3	2038.0	1861.9	1988.5	1805.5	1404.9	1585.6
High	ENSMUSP00000155714.1	0.000	41.551	14	7	11	7	608	67.5	6.92	28.35	1138.1	1148.6	1080.7	1119.8	1115.4	1078.3	1138.1	1024.3	1020.6	960.4	772.6	834.7
High	ENSMUSP00000138312.1	0.000	41.518	10	11	12	10	1266	142.6	6.25	26.39	1865.2	1873.5	1782.7	1771.4	1813.6	1791.1	1865.2	1670.7	1683.6	1519.3	1256.2	1386.5
High	ENSMUSP00000139973.1	0.000	41.428	28	8	10	1	399	44.4	7.21	21.30	127.9	106.3	86.6	78.2	96.9	123.8	127.9	94.8	81.8	67.1	67.1	95.8
High	ENSMUSP00000045667.5	0.000	41.424	8	11	12	11	1450	163.5	6.32	22.86	1524.2	1543.2	1567.6	1543.4	1563.0	1576.4	1524.2	1376.2	1480.4	1323.7	1082.6	1220.3
High	ENSMUSP00000075933.6	0.000	41.378	19	13	13	12	742	83.1	9.06	28.86	1930.1	2058.7	1911.1	2044.6	1974.4	2059.6	1930.1	1835.9	1804.8	1753.6	1367.6	1594.3
High	ENSMUSP00000020490.5	0.000	41.372	32	9	17	9	313	35.1	7.69	26.95	1815.2	1783.5	1961.8	2033.2	1980.5	2016.3	1815.2	1590.5	1852.7	1743.8	1371.8	1560.8
High	ENSMUSP00000111098.3	0.000	41.369	11	10	15	10	920	104.4	6.43	31.39	1860.6	1879.1	1807.3	2035.9	1934.0	1990.2	1860.6	1675.7	1706.8	1746.1	1339.6	1540.6
High	ENSMUSP00000023213.6	0.000	41.358	26	8	12	8	393	42.9	4.74	27.45	1743.3	1767.8	1709.7	1700.2	1667.9	1656.1	1743.3	1576.5	1614.6	1458.2	1155.3	1282.0
High	ENSMUSP00000113553.1	0.000	41.355	27	6	9	6	325	37.2	5.78	24.54	1146.3	1211.6	1223.3	1243.5	1246.2	1242.7	1146.3	1080.5	1155.3	1066.5	863.2	962.0
High	ENSMUSP00000018716.3	0.000	41.329	14	7	13	7	401	43.5	5.80	28.14	1583.5	1507.7	1526.3	1465.6	1468.5	1521.3	1583.5	1344.5	1441.4	1257.0	1017.2	1177.6
High	ENSMUSP00000023555.4	0.000	41.282	22	9	12	9	483	54.4	5.27	32.62	1768.4	1759.1	1830.9	1773.9	1735.5	1674.7	1768.4	1568.7	1729.1	1521.4	1202.1	1296.4
High	ENSMUSP00000087815.3	0.000	41.243	14	11	14	11	979	108.8	6.27	17.33	1837.2	1878.2	1771.4	1912.4	1946.7	1929.0	1837.2	1674.9	1672.9	1640.2	1348.4	1493.2
High	ENSMUSP00000087073.6	0.000	41.188	22	8	10	8	458	49.3	9.60	26.93	1564.5	1598.3	1438.2	1509.2	1539.0	1543.7	1564.5	1425.3	1358.2	1294.4	1066.0	1195.0
High	ENSMUSP00000131687.1	0.000	41.178	24	8	13	1	374	43.4	9.44	27.17	42.5	52.1	71.9	66.8	61.5	61.0	42.5	46.5	67.9	57.3	42.6	47.2
High	ENSMUSP00000078746.7	0.000	41.164	14	5	9	2	431	47.9	5.43	22.57	531.2	483.3	468.6	509.2	472.8	473.5	531.2	431.0	442.5	436.7	327.5	366.5
High	ENSMUSP00000015855.7	0.000	41.130	22	8	9	8	454	50.2	5.11	20.67	1316.8	1160.1	1137.8	1027.8	1089.3	1036.8	1316.8	1034.5	1074.5	881.5	754.5	802.6
High	ENSMUSP00000057731.9	0.000	41.101	14	8	9	7	631	70.3	6.10	27.38	1155.2	1141.9	1142.5	1139.8	1131.0	1125.4	1155.2	1018.3	1079.0	977.6	783.4	871.2
High	ENSMUSP00000096932.3	0.000	41.077	33	7	21	6	152	17.1	6.57	45.95	1441.0	1585.5	1688.7	1686.7	1613.5	1529.8	1441.0	1413.9	1594.8	1446.6	1117.6	1184.2
High	ENSMUSP00000099563.3	0.000	41.068	14	12	12	12	1063	121.9	9.35	29.72	1625.7	1686.9	1510.5	1629.2	1707.9	1637.1	1625.7	1504.3	1426.5	1397.3	1183.0	1267.3
[truncated: 4,003 more rows]

## Sheet: Peptide
Sequence	Annotated Sequence	Confidence	Qvality PEP	Qvality q-value	PSMs	Master Protein Accessions	Positions in Master Proteins	Missed Cleavages	Sequence Length	RT [min] (by Search Engine): Sequest HT	Abundances (Normalized): F1: Con1, Control	Abundances (Normalized): F1: Con2, Sample	Abundances (Normalized): F1: Con3, Sample	Abundances (Normalized): F1: FLO1, Sample	Abundances (Normalized): F1: FLO2, Sample	Abundances (Normalized): F1: FLO3, Sample	Abundance: F1: Con1, Control	Abundance: F1: Con2, Sample	Abundance: F1: Con3, Sample	Abundance: F1: FLO1, Sample	Abundance: F1: FLO2, Sample	Abundance: F1: FLO3, Sample
AAAAAAPAGGPAAAAPSGENEAESR	[K].AAAAAAPAGGPAAAAPSGENEAESR.[Q]	High	1.15908E-09	0	1	ENSMUSP00000031859.7	ENSMUSP00000031859.7 [8-32]	0	25	22.5195	118.0	136.4	235.5	267.6	215.0	114.1	118.0	121.6	222.4	229.5	148.9	88.3
QFYNQTYGSR	[K].QFYNQTYGSR.[K]	High	3.64685E-05	0	1	ENSMUSP00000133939.1	ENSMUSP00000133939.1 [1034-1043]	0	10	24.1685	87.5	103.3	132.5	146.0	111.6	80.6	87.5	92.1	125.1	125.2	77.3	62.4
QGAALGIPYFTACR	[R].QGAALGIPYFTACR.[A]	High	0.000663765	0.000150226	1	ENSMUSP00000142105.1	ENSMUSP00000142105.1 [125-138]	0	14	50.9505	97.2	99.9	80.3	82.1	88.4	77.6	97.2	89.1	75.8	70.4	61.2	60.1
QGAAPQAENGPAPGPAVAPSVATEAPK	[R].QGAAPQAENGPAPGPAVAPSVATEAPK.[M]	High	0.000170544	0	1	ENSMUSP00000019118.3	ENSMUSP00000019118.3 [923-949]	0	27	31.9722	205.2	191.8	185.5	223.2	215.1	198.7	205.2	171.0	175.2	191.4	149.0	153.8
QGADTLAFMSLLEEK	[R].QGADTLAFMSLLEEK.[L]	High	1.06803E-05	0	1	ENSMUSP00000073261.4	ENSMUSP00000073261.4 [233-247]	0	15	55.5122	48.4	48.0	63.3	61.4	56.2	52.4	48.4	42.8	59.8	52.7	38.9	40.6
QGAEGYVPTSYLR	[K].QGAEGYVPTSYLR.[V]	High	3.33839E-06	0	2	ENSMUSP00000153467.1	ENSMUSP00000153467.1 [531-543]	0	13	37.8537	292.6	256.2	293.2	305.0	284.8	233.6	292.6	228.5	276.9	261.6	197.3	180.8
QGAEGYVPTSYLR	[K].QGAEGYVPTSYLR.[V]	High	2.9002E-05	0	1	ENSMUSP00000153467.1	ENSMUSP00000153467.1 [531-543]	0	13	35.5707	220.0	199.8	170.6	171.3	190.7	195.1	220.0	178.2	161.1	146.9	132.1	151.0
QGAEIDGR	[K].QGAEIDGR.[S]	High	0.0143437	0.00145735	1	ENSMUSP00000027438.6	ENSMUSP00000027438.6 [452-459]	0	8	12.8828	106.2	160.8	91.8	103.0	105.8	144.8	106.2	143.4	86.7	88.3	73.3	112.1
QGAFITLVAR	[K].QGAFITLVAR.[N]	High	0.105135	0.00982119	1	ENSMUSP00000010049.4	ENSMUSP00000010049.4 [55-64]	0	10	48.0355	169.5	157.2	159.4	185.5	180.5	186.9	169.5	140.2	150.5	159.1	125.0	144.7
QGAFLVNAAR	[R].QGAFLVNAAR.[G]	High	1.02162E-05	0	1	ENSMUSP00000130294.1	ENSMUSP00000130294.1 [806-815]	0	10	34.7723	243.0	430.5	258.8	260.5	222.2	212.0	243.0	383.9	244.4	223.4	153.9	164.1
QGAFLVNTAR	[R].QGAFLVNTAR.[G]	High	4.38622E-05	0	1	ENSMUSP00000078682.6	ENSMUSP00000078682.6 [257-266]	0	10	33.3110	404.4	428.8	322.6	325.5	345.2	341.0	404.4	382.4	304.7	279.2	239.1	264.0
QFYINVEREEWK	[KR].QFYINVEREEWK.[L]	High	0.00209888	0.000339035	2	ENSMUSP00000127034.2; ENSMUSP00000110998.3	ENSMUSP00000127034.2 [248-259]; ENSMUSP00000110998.3 [250-261]	1	12	42.9547	269.5	329.9	316.6	306.8	294.5	260.4	269.5	294.2	299.0	263.1	204.0	201.6
QGALESLR	[R].QGALESLR.[L]	High	0.00598641	0.000824619	1	ENSMUSP00000010192.5	ENSMUSP00000010192.5 [93-100]	0	8	29.4334	204.2	226.1	172.5	156.0	170.4	215.7	204.2	201.6	162.9	133.8	118.0	167.0
QGAIVAVTGDGVNDSPALKK	[R].QGAIVAVTGDGVNDSPALKK.[A]	High	9.61484E-07	0	1	ENSMUSP00000039657.6; ENSMUSP00000099922.3	ENSMUSP00000039657.6 [708-727]; ENSMUSP00000099922.3 [698-717]	1	20	37.5014	189.3	178.4	179.0	184.5	169.9	202.8	189.3	159.1	169.0	158.2	117.7	157.0
QGALWNR	[K].QGALWNR.[V]	High	0.013971	0.00145735	1	ENSMUSP00000110663.1	ENSMUSP00000110663.1 [94-100]	0	7	26.6840	129.3	135.1	111.3	142.7	134.4	139.5	129.3	120.5	105.1	122.4	93.1	108.0
QGANINEIR	[R].QGANINEIR.[Q]	High	0.00174103	0.000301806	1	ENSMUSP00000054863.5	ENSMUSP00000054863.5 [298-306]	0	9	20.4680	61.0	56.9	83.4	82.0	80.7	74.4	61.0	50.7	78.8	70.3	55.9	57.6
QGANIVSLPECFNSPYGTTYFPDYAEK	[K].QGANIVSLPECFNSPYGTTYFPDYAEK.[I]	High	6.97904E-05	0	2	ENSMUSP00000023432.8	ENSMUSP00000023432.8 [34-60]	0	27	53.6957	148.6	143.4	166.5	173.5	157.9	153.1	148.6	127.9	157.2	148.8	109.4	118.5
QGAPLIAFSLLPYEQK	[R].QGAPLIAFSLLPYEQK.[M]	High	0.000530963	0.000121088	1	ENSMUSP00000039027.7	ENSMUSP00000039027.7 [574-589]	0	16	56.1164	86.9	82.8	91.6	87.2	85.2	80.9	86.9	73.8	86.5	74.8	59.0	62.6
QGAQHLLR	[R].QGAQHLLR.[I]	High	0.00393346	0.000583322	2	ENSMUSP00000038106.7	ENSMUSP00000038106.7 [608-615]	0	8	18.2896	156.2	166.4	174.4	174.9	175.1	170.1	156.2	148.4	164.7	150.0	121.3	131.7
QGATGFGQNNIR	[R].QGATGFGQNNIR.[A]	High	0.0101322	0.00121692	1	ENSMUSP00000062327.3	ENSMUSP00000062327.3 [344-355]	0	12	22.3262	50.2	58.0	43.0	58.1	58.6	51.9	50.2	51.7	40.6	49.8	40.6	40.2
QGATPPIWYLTDK	[R].QGATPPIWYLTDK.[K]	High	0.00269324	0.000404401	1	ENSMUSP00000103028.2	ENSMUSP00000103028.2 [299-311]	0	13	52.3422	123.2	129.1	142.2	142.2	141.3	137.3	123.2	115.1	134.3	122.0	97.9	106.3
QGCTVTVSDLYSMNFEPR	[K].QGCTVTVSDLYSMNFEPR.[A]	High	2.01339E-07	0	1	ENSMUSP00000053809.7	ENSMUSP00000053809.7 [33-50]	0	18	50.9853	129.8	126.9	114.9	116.2	111.5	110.7	129.8	113.2	108.5	99.7	77.2	85.7
QGDGSCQCHTGYK	[R].QGDGSCQCHTGYK.[G]	High	0.00805824	0.00096337	1	ENSMUSP00000024042.3	ENSMUSP00000024042.3 [159-171]	0	13	11.7910	62.5	123.5	93.7	83.6	77.7	103.5	62.5	110.1	88.5	71.7	53.8	80.1
QGAIVAVTGDGVNDSPALK	[R].QGAIVAVTGDGVNDSPALK.[K]	High	1.27176E-07	0	1	ENSMUSP00000039657.6; ENSMUSP00000099922.3	ENSMUSP00000039657.6 [708-726]; ENSMUSP00000099922.3 [698-716]	0	19	40.7869	162.7	149.6	149.7	154.6	159.0	150.2	162.7	133.4	141.4	132.6	110.1	116.3
QGDGSCQCHTGYK	[R].QGDGSCQCHTGYK.[G]	High	0.000972371	0.000196783	1	ENSMUSP00000024042.3	ENSMUSP00000024042.3 [159-171]	0	13	12.6793	86.3	105.5	97.7	82.8	91.7	119.2	86.3	94.1	92.3	71.0	63.5	92.3
QFYINVER	[KR].QFYINVER.[E]	High	0.000654592	0.000150226	3	ENSMUSP00000127034.2; ENSMUSP00000110998.3	ENSMUSP00000127034.2 [248-255]; ENSMUSP00000110998.3 [250-257]	0	8	34.0415	758.4	657.2	489.7	410.1	491.6	542.4	758.4	586.1	462.5	351.7	340.5	419.9
QFYINVER	[KR].QFYINVER.[E]	High	0.0827294	0.00752893	1	ENSMUSP00000127034.2; ENSMUSP00000110998.3	ENSMUSP00000127034.2 [248-255]; ENSMUSP00000110998.3 [250-257]	0	8	29.9229
QFSITESTKPQL	[R].QFSITESTKPQL.[-]	High	0.0617308	0.00569181	1	ENSMUSP00000040935.4	ENSMUSP00000040935.4 [114-125]	0	12	36.2434	207.1	209.4	182.3	207.3	213.2	247.9	207.1	186.7	172.2	177.8	147.7	191.9
QFSNISFSR	[K].QFSNISFSR.[D]	High	0.0018568	0.000301806	1	ENSMUSP00000091595.5	ENSMUSP00000091595.5 [1192-1200]	0	9	36.2145	352.7	316.2	271.3	247.4	263.2	267.3	352.7	282.0	256.2	212.2	182.3	206.9
QFSQYIK	[K].QFSQYIK.[N]	High	0.00127598	0.000211446	4	ENSMUSP00000080854.6	ENSMUSP00000080854.6 [222-228]	0	7	34.2333	554.3	427.8	442.0	378.6	557.3	452.7	554.3	381.5	417.4	324.7	386.0	350.4
QFSQYIK	[K].QFSQYIK.[N]	High	0.00593802	0.000789003	1	ENSMUSP00000080854.6	ENSMUSP00000080854.6 [222-228]	0	7	31.3507	357.7	300.0	245.7	237.2	289.2	322.1	357.7	267.5	232.0	203.4	200.3	249.3
QFSSAEEAALKEPIIK	[K].QFSSAEEAALKEPIIK.[R]	High	6.45464E-06	0	1	ENSMUSP00000022148.6	ENSMUSP00000022148.6 [496-511]	1	16	41.7142	144.1	142.5	138.4	141.5	135.7	154.5	144.1	127.1	130.7	121.4	94.0	119.6
QFSSASSQQR	[K].QFSSASSQQR.[Q]	High	0.0606305	0.00548685	1	ENSMUSP00000102056.2	ENSMUSP00000102056.2 [236-245]	0	10	14.3456	40.5	45.0	46.6	59.2	54.9	46.2	40.5	40.1	44.0	50.8	38.0	35.8
QFSTPFQLQCHLENVHSPYESTTK	[R].QFSTPFQLQCHLENVHSPYESTTK.[C]	High	0.000530963	0.000121088	1	ENSMUSP00000102891.2	ENSMUSP00000102891.2 [535-558]	0	24	42.2000	131.4	149.3	172.1	178.0	155.3	151.4	131.4	133.1	162.5	152.7	107.6	117.2
QFSYTHICAGASAFGK	[K].QFSYTHICAGASAFGK.[N]	High	0.00107174	0.000211446	1	ENSMUSP00000034866.8	ENSMUSP00000034866.8 [102-117]	0	16	27.5508	101.6	83.4	77.6	79.6	78.2	76.1	101.6	74.4	73.3	68.3	54.2	58.9
QFTLAK	[R].QFTLAK.[K]	High	0.0506143	0.00466894	1	ENSMUSP00000104849.3	ENSMUSP00000104849.3 [109-114]	0	6	33.0099	126.3	74.2	78.1	77.7	72.2	80.9	126.3	66.2	73.8	66.6	50.0	62.6
QFTLEEK	[R].QFTLEEK.[Q]	High	0.0193647	0.00211556	1	ENSMUSP00000102374.1	ENSMUSP00000102374.1 [1198-1204]	0	7	30.4395	129.8	131.1	121.6	127.6	144.1	136.0	129.8	116.9	114.8	109.4	99.8	105.3
QFYINVER	[KR].QFYINVER.[E]	High	0.000999762	0.000211446	3	ENSMUSP00000127034.2; ENSMUSP00000110998.3	ENSMUSP00000127034.2 [248-255]; ENSMUSP00000110998.3 [250-257]	0	8	37.2457	505.2	531.2	446.0	435.0	459.5	432.0	505.2	473.7	421.2	373.1	318.3	334.4
QFTQPR	[K].QFTQPR.[N]	High	0.0675174	0.00613263	1	ENSMUSP00000041985.7	ENSMUSP00000041985.7 [248-253]	0	6	18.0026	106.5	122.5	94.8	113.9	114.8	142.9	106.5	109.2	89.5	97.7	79.5	110.6
QFVEMTR	[R].QFVEMTR.[T]	High	0.00445568	0.000597325	1	ENSMUSP00000034607.9	ENSMUSP00000034607.9 [20-26]	0	7	25.4808	251.6	270.9	264.8	243.8	239.7	238.2	251.6	241.6	250.1	209.1	166.0	184.4
QFVFDLHSGK	[K].QFVFDLHSGK.[L]	High	3.92936E-06	0	3	ENSMUSP00000030028.4	ENSMUSP00000030028.4 [346-355]	0	10	41.2051	314.5	289.9	336.4	330.7	304.8	304.0	314.5	258.5	317.7	283.6	211.1	235.3
QFVPAVEK	[K].QFVPAVEK.[G]	High	0.0454043	0.00428286	1	ENSMUSP00000076503.6	ENSMUSP00000076503.6 [581-588]	0	8	34.6808	279.9	263.3	270.9	282.4	256.1	275.8	279.9	234.8	255.8	242.2	177.4	213.5
QFVQSAK	[R].QFVQSAK.[E]	High	0.00219235	0.000339035	1	ENSMUSP00000030187.7	ENSMUSP00000030187.7 [1524-1530]	0	7	19.1821	115.5	127.3	138.7	158.9	140.2	138.0	115.5	113.5	131.0	136.3	97.1	106.8
QFVTPADVVSGNPK	[R].QFVTPADVVSGNPK.[L]	High	2.66819E-07	0	3	ENSMUSP00000091317.2; ENSMUSP00000109691.1	ENSMUSP00000091317.2 [350-363]; ENSMUSP00000109691.1 [351-364]	0	14	39.5850	585.9	552.4	619.5	606.9	573.6	578.7	585.9	492.6	585.0	520.5	397.3	448.0
QFVVFEGNHYFYSPYPTK	[K].QFVVFEGNHYFYSPYPTK.[T]	High	3.81211E-05	0	1	ENSMUSP00000032143.6	ENSMUSP00000032143.6 [153-170]	0	18	44.0166	34.7	38.0	39.2	45.7	40.0	40.2	34.7	33.9	37.0	39.2	27.7	31.1
QFVVFEGNHYFYSPYPTK	[K].QFVVFEGNHYFYSPYPTK.[T]	High	7.45693E-05	0	2	ENSMUSP00000032143.6	ENSMUSP00000032143.6 [153-170]	0	18	46.9139	238.0	222.0	231.4	255.3	218.3	214.7	238.0	198.0	218.5	219.0	151.2	166.2
QFWNVCYEHLEK	[K].QFWNVCYEHLEK.[A]	High	1.47931E-05	0	2	ENSMUSP00000004470.7	ENSMUSP00000004470.7 [754-765]	0	12	35.4309	264.0	326.1	328.6	310.3	300.6	305.0	264.0	290.8	310.3	266.1	208.2	236.1
QFYDGEESCYIIDAK	[R].QFYDGEESCYIIDAK.[L]	High	4.48988E-06	0	1	ENSMUSP00000015841.5	ENSMUSP00000015841.5 [1216-1230]	0	15	42.1702	183.6	184.9	168.4	167.3	156.1	165.0	183.6	164.9	159.0	143.5	108.1	127.7
QFYDQALQQAVMDDDANNAK	[K].QFYDQALQQAVMDDDANNAK.[A]	High	8.50725E-09	0	1	ENSMUSP00000043768.9	ENSMUSP00000043768.9 [125-144]	0	20	44.5952	148.7	137.4	126.0	141.9	138.7	131.4	148.7	122.5	119.0	121.7	96.1	101.7
QFTSDIALR	[K].QFTSDIALR.[L]	High	0.0278957	0.00299458	1	ENSMUSP00000043844.6	ENSMUSP00000043844.6 [249-257]	0	9	37.7127	249.1	240.6	228.1	219.2	228.1	244.8	249.1	214.6	215.4	188.0	158.0	189.5
QFSHIPAK	[K].QFSHIPAK.[T]	High	0.081297	0.00740019	1	ENSMUSP00000041920.6	ENSMUSP00000041920.6 [1439-1446]	0	8	26.0688	101.0	85.3	92.7	82.1	87.5	123.0	101.0	76.1	87.5	70.4	60.6	95.2
QGDLVTCGVLSGNK	[K].QGDLVTCGVLSGNK.[H]	High	2.20469E-06	0	1	ENSMUSP00000034843.7	ENSMUSP00000034843.7 [598-611]	0	14	31.3964	91.7	85.4	79.9	61.3	56.6	58.0	91.7	76.2	75.5	52.6	39.2	44.9
QGDSCESIIR	[R].QGDSCESIIR.[R]	High	0.00043313	9.47048E-05	1	ENSMUSP00000095197.3	ENSMUSP00000095197.3 [1091-1100]	0	10	21.8860	225.1	211.0	230.0	246.4	238.5	227.1	225.1	188.2	217.2	211.3	165.2	175.8
QGFQCQVCCFVVHK	[K].QGFQCQVCCFVVHK.[R]	High	3.28929E-06	0	1	ENSMUSP00000138788.1	ENSMUSP00000138788.1 [63-76]	0	14	38.4327	181.4	209.5	166.1	170.0	189.7	183.6	181.4	186.8	156.9	145.8	131.4	142.1
QGFSYQGR	[R].QGFSYQGR.[A]	High	0.000301541	3.42229E-05	1	ENSMUSP00000000940.8	ENSMUSP00000000940.8 [157-164]	0	8	16.1228	166.4	167.1	167.2	176.6	170.6	157.2	166.4	149.0	157.9	151.5	118.2	121.7
QGFVPAAYVK	[R].QGFVPAAYVK.[K]	High	0.00452622	0.000618125	1	ENSMUSP00000092697.4; ENSMUSP00000047792.7	ENSMUSP00000092697.4 [1013-1022]; ENSMUSP00000047792.7 [1013-1022]	0	10	40.7421	43.2	51.9	71.9	71.7	66.4	58.0	43.2	46.3	67.9	61.5	46.0	44.9
QGFVPAAYVK	[R].QGFVPAAYVK.[K]	High	0.00046472	9.47048E-05	2	ENSMUSP00000092697.4; ENSMUSP00000047792.7	ENSMUSP00000092697.4 [1013-1022]; ENSMUSP00000047792.7 [1013-1022]	0	10	35.7177	553.5	526.3	411.2	449.9	492.7	573.3	553.5	469.3	388.3	385.9	341.3	443.8
QGFWEEFETLQQQECK	[K].QGFWEEFETLQQQECK.[L]	High	0.00153208	0.000301806	1	ENSMUSP00000058757.7	ENSMUSP00000058757.7 [245-260]	0	16	55.3162	398.1	415.4	289.0	295.5	296.2	394.5	398.1	370.4	272.9	253.4	205.2	305.4
QGGASQSDKTPEELFHPLGADSQV	[R].QGGASQSDKTPEELFHPLGADSQV.[-]	High	9.27858E-06	0	1	ENSMUSP00000030398.3	ENSMUSP00000030398.3 [469-492]	1	24	43.0924	121.3	113.6	103.3	102.3	99.8	89.5	121.3	101.3	97.6	87.7	69.1	69.3
QGGDVLQNEEGETTSHLMGMFYR	[R].QGGDVLQNEEGETTSHLMGMFYR.[T]	High	1.16544E-10	0	1	ENSMUSP00000025651.4	ENSMUSP00000025651.4 [48-70]	0	23	52.7192	90.0	101.5	108.1	94.8	105.0	91.1	90.0	90.5	102.1	81.3	72.7	70.5
QGGGGAGGSVPGIER	[K].QGGGGAGGSVPGIER.[M]	High	0.000939201	0.000169794	1	ENSMUSP00000120115.1	ENSMUSP00000120115.1 [388-402]	0	15	19.8138
QGGGGAGGSVPGIER	[K].QGGGGAGGSVPGIER.[M]	High	7.37575E-10	0	2	ENSMUSP00000120115.1	ENSMUSP00000120115.1 [388-402]	0	15	20.7514	374.4	352.8	360.6	386.9	365.4	344.0	374.4	314.6	340.5	331.8	253.1	266.3
QGGLGPMNIPLISDPK	[K].QGGLGPMNIPLISDPK.[R]	High	8.35218E-07	0	1	ENSMUSP00000102078.1	ENSMUSP00000102078.1 [94-109]	0	16	55.1748	245.8	244.7	238.8	214.7	234.5	226.2	245.8	218.2	225.5	184.1	162.4	175.1
QGFPMK	[K].QGFPMK.[Q]	High	0.0841832	0.00773914	2	ENSMUSP00000099878.4	ENSMUSP00000099878.4 [59-64]	0	6	22.6312	123.1	127.9	137.0	148.4	135.3	149.2	123.1	114.1	129.4	127.3	93.7	115.5
QGGLGPMNIPLISDPK	[K].QGGLGPMNIPLISDPK.[R]	High	2.14164E-05	0	4	ENSMUSP00000102078.1	ENSMUSP00000102078.1 [94-109]	0	16	46.9553	445.6	400.7	367.8	364.9	368.4	386.3	445.6	357.3	347.3	313.0	255.2	299.0
QGGLGPMNIPLISDPKR	[K].QGGLGPMNIPLISDPKR.[T]	High	0.0544114	0.00494132	1	ENSMUSP00000102078.1	ENSMUSP00000102078.1 [94-110]	1	17	42.8712	132.2	136.9	106.5	110.5	127.5	130.9	132.2	122.1	100.6	94.8	88.3	101.3
QGGPTYYIDTNALR	[K].QGGPTYYIDTNALR.[V]	High	2.15225E-07	0	1	ENSMUSP00000029214.7	ENSMUSP00000029214.7 [63-76]	0	14	39.8234	90.0	105.5	144.2	174.1	139.5	94.9	90.0	94.1	136.2	149.3	96.6	73.5
QGGPTYYIDTNALR	[K].QGGPTYYIDTNALR.[V]	High	3.3572E-07	0	2	ENSMUSP00000029214.7	ENSMUSP00000029214.7 [63-76]	0	14	36.6155	366.0	353.5	307.9	324.6	322.7	352.4	366.0	315.2	290.8	278.4	223.5	272.8
QGGPVAASIPGIK	[R].QGGPVAASIPGIK.[G]	High	0.0200636	0.00221615	1	ENSMUSP00000113898.2	ENSMUSP00000113898.2 [146-158]	0	13	39.6832	243.4	213.6	176.0	170.3	187.8	208.6	243.4	190.5	166.2	146.1	130.1	161.5
QGGRPIQFFR	[R].QGGRPIQFFR.[R]	High	0.0982627	0.00914679	1	ENSMUSP00000064041.7	ENSMUSP00000064041.7 [66-75]	0	10	33.4257	193.8	200.3	190.2	210.5	210.1	217.8	193.8	178.6	179.6	180.5	145.5	168.6
QGGSCSIAGGSIEK	[R].QGGSCSIAGGSIEK.[V]	High	0.00219235	0.000339035	1	ENSMUSP00000109203.1	ENSMUSP00000109203.1 [866-879]	0	14	23.2012	535.4	406.5	361.5	361.2	345.6	374.6	535.4	362.5	341.4	309.8	239.4	290.0
QGGTVVYGGK	[K].QGGTVVYGGK.[V]	High	1.50137E-05	0	2	ENSMUSP00000065089.6	ENSMUSP00000065089.6 [391-400]	0	10	20.4487	266.0	266.3	330.5	369.4	312.3	292.6	266.0	237.5	312.1	316.8	216.3	226.5
QGGVAEENLPPIR	[R].QGGVAEENLPPIR.[N]	High	2.59575E-05	0	1	ENSMUSP00000023104.5	ENSMUSP00000023104.5 [45-57]	0	13	32.7151	162.3	154.6	139.4	142.2	133.1	143.7	162.3	137.9	131.6	122.0	92.2	111.2
QGHEAYVEMAR	[R].QGHEAYVEMAR.[K]	High	0.000519928	0.000121088	1	ENSMUSP00000034787.5	ENSMUSP00000034787.5 [969-979]	0	11	18.9147	168.0	217.1	144.4	175.4	161.0	188.5	168.0	193.6	136.4	150.4	111.5	145.9
QGHGEVLQGIPK	[K].QGHGEVLQGIPK.[G]	High	0.000716518	0.000169794	1	ENSMUSP00000076208.5	ENSMUSP00000076208.5 [217-228]	0	12	28.3571	151.7	134.3	123.4	121.6	124.7	136.3	151.7	119.8	116.5	104.3	86.4	105.5
QGGLGPMNIPLISDPKR	[K].QGGLGPMNIPLISDPKR.[T]	High	1.43694E-09	0	2	ENSMUSP00000102078.1	ENSMUSP00000102078.1 [94-110]	1	17	50.7195	236.3	215.3	257.6	268.1	257.0	260.4	236.3	192.0	243.3	229.9	178.0	201.6
QGDIWNK	[R].QGDIWNK.[L]	High	0.00211415	0.000339035	1	ENSMUSP00000069432.7	ENSMUSP00000069432.7 [135-141]	0	7	28.2408	333.1	327.1	297.9	315.5	309.5	331.7	333.1	291.7	281.3	270.6	214.4	256.8
QGFPMK	[K].QGFPMK.[Q]	High	0.106023	0.00992325	1	ENSMUSP00000099878.4	ENSMUSP00000099878.4 [59-64]	0	6	29.2366	50.4	50.7	70.0	62.4	64.5	65.0	50.4	45.2	66.1	53.5	44.7	50.3
QGFIVVK	[K].QGFIVVK.[G]	High	0.0355638	0.00346695	1	ENSMUSP00000113854.1; ENSMUSP00000039134.9	ENSMUSP00000113854.1 [288-294]; ENSMUSP00000039134.9 [288-294]	0	7	39.3519	296.6	288.5	278.5	309.9	275.9	277.1	296.6	257.3	263.0	265.8	191.1	214.5
QGDTELQQLEVELQR	[R].QGDTELQQLEVELQR.[T]	High	7.51482E-08	0	1	ENSMUSP00000096541.4	ENSMUSP00000096541.4 [75-89]	0	15	49.2462	95.4	77.7	76.7	67.9	76.5	74.7	95.4	69.3	72.4	58.2	53.0	57.8
QGDTGDWIGTFLGHK	[R].QGDTGDWIGTFLGHK.[G]	High	3.97338E-08	0	4	ENSMUSP00000068267.6	ENSMUSP00000068267.6 [45-59]	0	15	53.0730	418.7	447.4	415.6	380.5	360.3	362.1	418.7	399.0	392.5	326.3	249.6	280.3
QGDTILVSGMK	[K].QGDTILVSGMK.[T]	High	0.000747007	0.000169794	1	ENSMUSP00000032179.7	ENSMUSP00000032179.7 [202-212]	0	11	37.2404	344.6	304.5	283.8	301.2	303.2	318.3	344.6	271.5	268.0	258.3	210.0	246.4
QGECLNFGIK	[K].QGECLNFGIK.[T]	High	0.00259528	0.000404401	1	ENSMUSP00000027736.6	ENSMUSP00000027736.6 [206-215]	0	10	33.1399	156.0	133.7	127.8	140.3	121.3	128.4	156.0	119.2	120.7	120.3	84.0	99.4
QGECTIFAAVR	[R].QGECTIFAAVR.[D]	High	0.000151791	0	1	ENSMUSP00000094239.4	ENSMUSP00000094239.4 [1435-1445]	0	11	39.6435	174.5	121.8	87.5	97.7	109.9	106.1	174.5	108.6	82.6	83.8	76.1	82.1
QGEDNLVFGVKPGDPR	[K].QGEDNLVFGVKPGDPR.[V]	High	4.61878E-05	0	1	ENSMUSP00000099494.4	ENSMUSP00000099494.4 [787-802]	0	16	35.5481	206.4	211.5	196.4	205.7	192.4	213.9	206.4	188.6	185.5	176.4	133.3	165.6
QGEEFEVVKK	[K].QGEEFEVVKK.[E]	High	0.000716518	0.000169794	2	ENSMUSP00000109653.3	ENSMUSP00000109653.3 [313-322]	1	10	28.7894	307.3	323.6	383.0	361.0	391.0	443.7	307.3	288.6	361.7	309.6	270.8	343.5
QGEEIHNEVEFEWLR	[K].QGEEIHNEVEFEWLR.[Q]	High	0.0010496	0.000211446	2	ENSMUSP00000068380.7	ENSMUSP00000068380.7 [363-377]	0	15	46.2125	221.8	187.3	188.9	173.1	172.4	173.2	221.8	167.0	178.4	148.5	119.4	134.1
QGELLRDPAQCAAIAER	[K].QGELLRDPAQCAAIAER.[L]	High	5.7626E-05	0	2	ENSMUSP00000154478.1	ENSMUSP00000154478.1 [365-381]	1	17	32.7578	402.6	380.7	334.0	365.9	360.8	363.9	402.6	339.5	315.4	313.8	249.9	281.7
QGELPLVK	[R].QGELPLVK.[E]	High	0.00539017	0.000755258	1	ENSMUSP00000155308.1	ENSMUSP00000155308.1 [838-845]	0	8	36.4255	176.1	192.0	191.2	204.3	190.6	197.1	176.1	171.2	180.6	175.2	132.0	152.6
QGFNVVVESGAGEASK	[K].QGFNVVVESGAGEASK.[F]	High	2.64849E-07	0	1	ENSMUSP00000152868.1	ENSMUSP00000152868.1 [85-100]	0	16	34.9460	104.4	99.1	104.8	116.1	118.8	112.5	104.4	88.4	99.0	99.6	82.3	87.1
QGETMVEKPYSEATAQLIDEEVR	[R].QGETMVEKPYSEATAQLIDEEVR.[C]	High	1.55045E-08	0	1	ENSMUSP00000001520.7	ENSMUSP00000001520.7 [672-694]	0	23	46.4542	126.6	122.9	132.1	127.7	120.8	126.9	126.6	109.6	124.8	109.5	83.7	98.2
QGFDFLCMPVFHPR	[K].QGFDFLCMPVFHPR.[F]	High	3.78647E-06	0	1	ENSMUSP00000023873.5	ENSMUSP00000023873.5 [36-49]	0	14	56.0439	53.5	62.1	69.0	57.6	53.3	55.7	53.5	55.4	65.2	49.4	36.9	43.1
QGFFKPEYGRPSVSAPNPR	[R].QGFFKPEYGRPSVSAPNPR.[G]	High	0.000229519	3.42229E-05	1	ENSMUSP00000084572.7	ENSMUSP00000084572.7 [315-333]	0	19	32.9772	276.7	260.8	259.2	270.3	239.9	230.2	276.7	232.6	244.8	231.8	166.2	178.2
QGFFKPEYGRPSVSAPNPR	[R].QGFFKPEYGRPSVSAPNPR.[G]	High	0.000221384	0	1	ENSMUSP00000084572.7	ENSMUSP00000084572.7 [315-333]	0	19	31.0696	191.2	162.4	120.9	118.1	133.8	158.2	191.2	144.8	114.2	101.3	92.7	122.5
QGFGELLQAVPLADSFR	[R].QGFGELLQAVPLADSFR.[H]	High	2.03952E-08	0	1	ENSMUSP00000042602.5	ENSMUSP00000042602.5 [237-253]	0	17	56.2725	21.2	20.1	20.3	22.4	18.0	15.6	21.2	17.9	19.2	19.2	12.5	12.1
QGFGNLPICMAK	[K].QGFGNLPICMAK.[T]	High	4.82685E-07	0	2	ENSMUSP00000021443.5	ENSMUSP00000021443.5 [855-866]	0	12	47.4101	241.6	217.5	252.7	250.8	209.0	150.4	241.6	194.0	238.6	215.1	144.8	116.4
QGFGNLPICMAK	[K].QGFGNLPICMAK.[T]	High	0.00217646	0.000339035	1	ENSMUSP00000021443.5	ENSMUSP00000021443.5 [855-866]	0	12	40.1683	178.6	154.5	133.4	130.5	143.2	150.1	178.6	137.8	126.0	111.9	99.2	116.2
QGFHQLWLQR	[K].QGFHQLWLQR.[D]	High	9.77224E-06	0	1	ENSMUSP00000048377.5	ENSMUSP00000048377.5 [570-579]	0	10	38.6536	360.1	320.9	313.3	299.2	299.1	323.2	360.1	286.2	295.9	256.6	207.2	250.2
QGFIALR	[K].QGFIALR.[D]	High	0.00723018	0.000871895	2	ENSMUSP00000071569.4	ENSMUSP00000071569.4 [1263-1269]	0	7	37.9904	245.3	302.7	210.6	211.5	291.3	230.7	245.3	269.9	198.9	181.4	201.8	178.6
QGFLNSVNTK	[K].QGFLNSVNTK.[L]	High	8.76599E-05	0	2	ENSMUSP00000049973.6	ENSMUSP00000049973.6 [152-161]	0	10	34.7144	384.9	340.3	317.8	330.4	338.1	313.1	384.9	303.5	300.1	283.4	234.2	242.4
QGFISSLK	[K].QGFISSLK.[S]	High	0.0119386	0.00133017	1	ENSMUSP00000035610.8	ENSMUSP00000035610.8 [870-877]	0	8	39.3989	499.0	488.4	526.3	543.6	542.7	467.8	499.0	435.5	497.0	466.2	375.9	362.1
QGFAYSTTTIPK	[K].QGFAYSTTTIPK.[D]	High	0.00603524	0.000824619	1	ENSMUSP00000110274.1	ENSMUSP00000110274.1 [595-606]	0	12	35.8656	126.4	126.5	111.1	107.5	123.7	127.4	126.4	112.8	104.9	92.2	85.7	98.6
QFSHLIETTAQACGEYAHTR	[R].QFSHLIETTAQACGEYAHTR.[Y]	High	0.0130258	0.00137613	1	ENSMUSP00000036725.3	ENSMUSP00000036725.3 [147-166]	0	20	41.2757	165.1	138.4	122.4	112.9	121.8	150.9	165.1	123.4	115.6	96.8	84.4	116.8
QFSANDK	[K].QFSANDK.[V]	High	0.00196672	0.000324086	1	ENSMUSP00000155213.1	ENSMUSP00000155213.1 [458-464]	0	7	18.1390	207.5	215.5	274.8	280.4	261.3	260.0	207.5	192.2	259.5	240.5	181.0	201.3
QFSALVPAFDPRPGR	[R].QFSALVPAFDPRPGR.[T]	High	0.00847525	0.000978123	1	ENSMUSP00000046766.8	ENSMUSP00000046766.8 [1770-1784]	0	15	50.6507	116.5	112.4	105.6	111.8	99.3	110.6	116.5	100.2	99.7	95.9	68.8	85.6
QFASQANMVGPWIQTK	[R].QFASQANMVGPWIQTK.[M]	High	2.10883E-06	0	2	ENSMUSP00000066068.7	ENSMUSP00000066068.7 [654-669]	0	16	48.0295	280.1	273.2	301.8	306.4	310.4	313.7	280.1	243.6	285.0	262.8	215.0	242.8
QFASQANMVGPWIQTK	[R].QFASQANMVGPWIQTK.[M]	High	1.35357E-05	0	1	ENSMUSP00000066068.7	ENSMUSP00000066068.7 [654-669]	0	16	42.2180	193.3	181.4	167.5	170.3	178.6	192.4	193.3	161.8	158.2	146.1	123.7	148.9
QFAYQCSWGLTTR	[K].QFAYQCSWGLTTR.[T]	High	1.23462E-07	0	2	ENSMUSP00000045841.7	ENSMUSP00000045841.7 [1266-1278]	0	13	43.2530	207.4	215.3	226.6	261.4	233.6	199.2	207.4	192.0	214.0	224.2	161.8	154.2
QFAYQCSWGLTTR	[K].QFAYQCSWGLTTR.[T]	High	3.14586E-05	0	1	ENSMUSP00000045841.7	ENSMUSP00000045841.7 [1266-1278]	0	13	37.2914	452.4	449.6	389.5	408.2	427.6	433.3	452.4	400.9	367.8	350.1	296.2	335.4
QFCFNCGENWHDPVK	[R].QFCFNCGENWHDPVK.[C]	High	0.104254	0.00975228	1	ENSMUSP00000126531.1	ENSMUSP00000126531.1 [300-314]	0	15	39.2871	174.8	163.8	191.4	190.9	171.9	177.5	174.8	146.1	180.8	163.7	119.1	137.4
QFCLELNGLAVK	[R].QFCLELNGLAVK.[L]	High	0.00387312	0.000583322	1	ENSMUSP00000125415.1	ENSMUSP00000125415.1 [76-87]	0	12	52.3320	138.6	109.6	122.8	102.6	115.8	104.1	138.6	97.7	116.0	88.0	80.2	80.6
QFCSFK	[K].QFCSFK.[I]	High	0.0681228	0.00614407	1	ENSMUSP00000033983.4	ENSMUSP00000033983.4 [15-20]	0	6	29.8555	210.3	231.8	248.2	260.1	243.1	243.4	210.3	206.7	234.4	223.1	168.4	188.4
QFCTGEFR	[R].QFCTGEFR.[K]	High	0.00200973	0.000339035	1	ENSMUSP00000051221.7	ENSMUSP00000051221.7 [45-52]	0	8	29.2074	167.0	163.9	164.8	176.5	169.1	157.2	167.0	146.2	155.6	151.4	117.1	121.7
QFDIANYELFSSTPK	[K].QFDIANYELFSSTPK.[D]	High	5.32391E-06	0	1	ENSMUSP00000044815.5	ENSMUSP00000044815.5 [366-380]	0	15	54.0923	100.2	108.2	92.1	91.1	93.1	91.6	100.2	96.5	87.0	78.1	64.5	70.9
QFDIQLLTHNDPK	[K].QFDIQLLTHNDPK.[EG]	High	2.51462E-07	0	2	ENSMUSP00000029769.7	ENSMUSP00000029769.7 [206-218]	0	13	44.7048	254.0	248.6	252.3	278.8	290.0	253.8	254.0	221.7	238.3	239.1	200.9	196.5
QFAQDFVMNVDVR	[K].QFAQDFVMNVDVR.[T]	High	0.000187431	0	1	ENSMUSP00000032715.6	ENSMUSP00000032715.6 [186-198]	0	13	51.1893	92.9	87.4	76.3	75.6	72.3	77.3	92.9	77.9	72.1	64.8	50.1	59.8
QFDSPFQLECHIDR	[R].QFDSPFQLECHIDR.[V]	High	3.72857E-05	0	1	ENSMUSP00000056340.6	ENSMUSP00000056340.6 [342-355]	0	14	43.6138	170.2	175.3	109.0	97.0	121.0	123.1	170.2	156.3	102.9	83.2	83.8	95.3
QFEENPSIISDLTGTSMWVPVK	[K].QFEENPSIISDLTGTSMWVPVK.[V]	High	8.15301E-08	0	1	ENSMUSP00000095346.3	ENSMUSP00000095346.3 [332-353]	0	22	56.1057	57.8	54.7	67.2	65.5	66.7	64.5	57.8	48.8	63.5	56.2	46.2	49.9
QFEHLDPQNQHTFEAR	[K].QFEHLDPQNQHTFEAR.[D]	High	0.00654876	0.000853802	1	ENSMUSP00000147383.1	ENSMUSP00000147383.1 [136-151]	0	16	27.3017	143.7	150.4	156.5	158.3	152.5	157.7	143.7	134.1	147.8	135.8	105.6	122.1
QFESLPATHIR	[R].QFESLPATHIR.[G]	High	0.0102195	0.00121692	3	ENSMUSP00000093959.2	ENSMUSP00000093959.2 [93-103]	0	11	34.2450	299.1	313.1	265.8	247.9	274.9	295.1	299.1	279.2	251.0	212.6	190.4	228.4
QFFDER	[R].QFFDER.[W]	High	0.104254	0.00975228	1	ENSMUSP00000107772.2	ENSMUSP00000107772.2 [270-275]	0	6	28.8149	218.2	211.2	185.6	198.0	205.4	201.5	218.2	188.3	175.3	169.8	142.3	156.0
QFFDINISR	[K].QFFDINISR.[K]	High	0.000268887	3.42229E-05	1	ENSMUSP00000103788.2	ENSMUSP00000103788.2 [414-422]	0	9	42.5149	67.2	71.4	64.6	64.9	64.7	67.4	67.2	63.7	61.0	55.7	44.8	52.2
QFFPTDEDESGAAR	[R].QFFPTDEDESGAAR.[A]	High	1.50137E-05	0	1	ENSMUSP00000091749.4	ENSMUSP00000091749.4 [123-136]	0	14	34.2471	284.3	256.8	308.8	295.8	275.9	270.9	284.3	229.0	291.6	253.7	191.1	209.7
QFFVAVER	[K].QFFVAVER.[E]	High	0.000979146	0.000196783	2	ENSMUSP00000026667.8	ENSMUSP00000026667.8 [253-260]	0	8	43.3647	169.7	178.9	185.1	184.7	193.9	179.4	169.7	159.5	174.8	158.4	134.3	138.9
QFFVAVEREEWK	[K].QFFVAVEREEWK.[F]	High	0.00290164	0.000469459	1	ENSMUSP00000026667.8	ENSMUSP00000026667.8 [253-264]	1	12	41.1210	99.9	107.7	98.7	109.7	101.6	131.2	99.9	96.0	93.2	94.1	70.4	101.6
QFGAQANVIGPWIQTK	[K].QFGAQANVIGPWIQTK.[M]	High	2.89478E-07	0	1	ENSMUSP00000127176.1	ENSMUSP00000127176.1 [634-649]	0	16	51.6566	61.4	63.2	67.9	82.0	72.2	65.9	61.4	56.4	64.1	70.3	50.0	51.0
QFGEIAPQR	[K].QFGEIAPQR.[I]	High	0.0346136	0.00340725	1	ENSMUSP00000105891.1	ENSMUSP00000105891.1 [420-428]	0	9	29.0965	292.2	295.5	252.8	279.1	270.8	292.3	292.2	263.5	238.7	239.4	187.6	226.3
QFEDELHPDLK	[K].QFEDELHPDLK.[F]	High	0.000778773	0.000169794	2	ENSMUSP00000024802.8	ENSMUSP00000024802.8 [81-91]	0	11	36.0508	161.5	161.3	185.0	166.1	180.9	182.8	161.5	143.8	174.7	142.5	125.3	141.5
QFGFIVLTTSAGIMDHEEAR	[R].QFGFIVLTTSAGIMDHEEAR.[R]	High	0.000156281	0	1	ENSMUSP00000102198.1	ENSMUSP00000102198.1 [98-117]	0	20	55.8038	197.6	203.3	147.8	145.9	153.3	162.0	197.6	181.3	139.6	125.1	106.2	125.4
QFAPIHAEAPEFIEMSVEQEILVTGIK	[K].QFAPIHAEAPEFIEMSVEQEILVTGIK.[V]	High	7.08229E-08	0	2	ENSMUSP00000026459.5	ENSMUSP00000026459.5 [162-188]	0	27	55.9473	141.4	159.7	159.3	151.5	162.4	170.3	141.4	142.4	150.4	129.9	112.5	131.8
QFAPEYEK	[K].QFAPEYEK.[I]	High	0.00193859	0.000324086	1	ENSMUSP00000076521.7	ENSMUSP00000076521.7 [92-99]	0	8	27.2724	343.4	337.6	428.2	377.5	321.2	333.3	343.4	301.1	404.4	323.8	222.5	258.0
QEYDALAK	[R].QEYDALAK.[V]	High	0.000403606	9.47048E-05	1	ENSMUSP00000065819.8	ENSMUSP00000065819.8 [117-124]	0	8	26.7284	251.5	286.5	233.5	258.1	249.6	271.8	251.5	255.5	220.5	221.4	172.9	210.4
QEYDEAGPSIVHR	[K].QEYDEAGPSIVHR.[K]	High	0.0104863	0.00122937	2	ENSMUSP00000034453.4; ENSMUSP00000087736.6	ENSMUSP00000034453.4 [362-374]; ENSMUSP00000087736.6 [362-374]	0	13	21.2381
QEYDESGPSIVHR	[K].QEYDESGPSIVHR.[K]	High	1.51929E-07	0	10	ENSMUSP00000071486.6	ENSMUSP00000071486.6 [360-372]	0	13	21.6685	1149.7	1405.9	1256.2	1399.6	1498.4	1348.8	1149.7	1253.7	1186.3	1200.4	1037.9	1044.1
QEYDESGPSIVHR	[K].QEYDESGPSIVHR.[K]	High	0.00022623	3.42229E-05	7	ENSMUSP00000071486.6	ENSMUSP00000071486.6 [360-372]	0	13	20.3013	1070.2	1668.7	1309.1	1451.9	1973.6	1287.4	1070.2	1488.1	1236.3	1245.2	1367.0	996.6
QEYEDIAVK	[R].QEYEDIAVK.[L]	High	0.0231276	0.00247711	1	ENSMUSP00000045409.4	ENSMUSP00000045409.4 [974-982]	0	9	30.4776	179.8	177.2	176.2	184.3	174.3	183.6	179.8	158.0	166.4	158.1	120.7	142.1
QEYLDTLYR	[R].QEYLDTLYR.[Y]	High	0.000194351	0	2	ENSMUSP00000022960.2	ENSMUSP00000022960.2 [125-133]	0	9	41.7567	464.3	520.8	433.5	459.4	462.7	402.4	464.3	464.4	409.4	394.0	320.5	311.5
QEYLDTLYR	[R].QEYLDTLYR.[Y]	High	0.000108445	0	4	ENSMUSP00000022960.2	ENSMUSP00000022960.2 [125-133]	0	9	38.9353	753.8	733.5	632.6	615.6	718.7	694.9	753.8	654.1	597.4	528.0	497.8	537.9
QEYQALSAAEK	[K].QEYQALSAAEK.[A]	High	7.40227E-05	0	2	ENSMUSP00000062326.5	ENSMUSP00000062326.5 [403-413]	0	11	28.5933	242.7	301.6	253.0	264.6	306.8	274.4	242.7	269.0	238.9	226.9	212.5	212.4
QFAAATIQTIGR	[K].QFAAATIQTIGR.[C]	High	6.69817E-06	0	1	ENSMUSP00000022196.3	ENSMUSP00000022196.3 [420-431]	0	12	42.1334	29.0	73.8	34.2	56.4	35.4	35.0	29.0	65.8	32.3	48.4	24.5	27.1
QFAALVASK	[R].QFAALVASK.[V]	High	0.0195371	0.00213246	1	ENSMUSP00000027432.8	ENSMUSP00000027432.8 [58-66]	0	9	36.1953	267.8	241.9	260.9	264.4	311.3	251.5	267.8	215.7	246.4	226.8	215.6	194.7
QFAPIHAEAPEFIEMSVEQEILVTGIK	[K].QFAPIHAEAPEFIEMSVEQEILVTGIK.[V]	High	1.89692E-11	0	1	ENSMUSP00000026459.5	ENSMUSP00000026459.5 [162-188]	0	27	55.6011	207.7	233.2	249.6	241.4	223.3	269.6	207.7	208.0	235.7	207.0	154.7	208.7
QFAALVASK	[R].QFAALVASK.[V]	High	0.000409352	9.47048E-05	1	ENSMUSP00000027432.8	ENSMUSP00000027432.8 [58-66]	0	9	43.2422	28.9	30.5	36.3	37.9	33.2	31.1	28.9	27.2	34.3	32.5	23.0	24.1
QFAAVLTR	[R].QFAAVLTR.[R]	High	0.000965643	0.000196783	2	ENSMUSP00000036555.9	ENSMUSP00000036555.9 [55-62]	0	8	40.8363	315.8	319.3	293.1	290.0	276.9	302.3	315.8	284.7	276.8	248.7	191.8	234.0
QFAEMYVAK	[K].QFAEMYVAK.[F]	High	1.07597E-05	0	4	ENSMUSP00000046101.9	ENSMUSP00000046101.9 [227-235]	0	9	33.7030	684.1	738.4	891.4	803.6	777.0	627.2	684.1	658.5	841.8	689.2	538.2	485.5
QFAEMYVAK	[K].QFAEMYVAK.[F]	High	0.000234538	3.42229E-05	3	ENSMUSP00000046101.9	ENSMUSP00000046101.9 [227-235]	0	9	31.5976	453.7	464.1	470.1	443.2	423.3	410.8	453.7	413.9	444.0	380.1	293.2	318.0
QFAEMYVAK	[K].QFAEMYVAK.[F]	High	9.78648E-05	0	3	ENSMUSP00000046101.9	ENSMUSP00000046101.9 [227-235]	0	9	35.6518	729.3	615.2	507.6	455.3	489.0	583.5	729.3	548.6	479.4	390.5	338.7	451.7
QFAEMYVAK	[K].QFAEMYVAK.[F]	High	0.00160996	0.000301806	2	ENSMUSP00000046101.9	ENSMUSP00000046101.9 [227-235]	0	9	25.1729	426.5	301.2	235.1	220.1	245.6	304.5	426.5	268.6	222.0	188.8	170.1	235.7
QFAFVHMR	[K].QFAFVHMR.[E]	High	0.000179443	0	1	ENSMUSP00000006625.7; ENSMUSP00000128810.2	ENSMUSP00000006625.7 [36-43]; ENSMUSP00000128810.2 [36-43]	0	8	37.4308	134.8	128.8	138.3	115.1	137.6	121.0	134.8	114.9	130.6	98.7	95.3	93.7
QFAGYSEEVLDVR	[K].QFAGYSEEVLDVR.[F]	High	2.34786E-08	0	2	ENSMUSP00000120911.1	ENSMUSP00000120911.1 [329-341]	0	13	44.6296	272.3	345.7	300.1	291.8	279.6	274.8	272.3	308.3	283.4	250.3	193.7	212.7
QFAGYSEEVLDVR	[K].QFAGYSEEVLDVR.[F]	High	0.00250122	0.000404401	1	ENSMUSP00000120911.1	ENSMUSP00000120911.1 [329-341]	0	13	40.6946	188.6	179.5	159.8	146.7	167.2	181.0	188.6	160.1	150.9	125.8	115.8	140.1
QFAIPSHPR	[K].QFAIPSHPR.[A]	High	0.0718597	0.00654834	1	ENSMUSP00000064261.2	ENSMUSP00000064261.2 [139-147]	0	9	26.1289	128.3	142.6	147.7	142.1	153.8	150.8	128.3	127.2	139.5	121.9	106.5	116.7
QFANLNR	[R].QFANLNR.[E]	High	0.00235842	0.000339035	1	ENSMUSP00000154242.1	ENSMUSP00000154242.1 [230-236]	0	7	24.7395	229.6	227.6	191.8	196.8	206.0	191.8	229.6	203.0	181.1	168.8	142.7	148.5
QFAAQEEK	[K].QFAAQEEK.[R]	High	0.0297024	0.00304649	1	ENSMUSP00000049977.7	ENSMUSP00000049977.7 [1105-1112]	0	8	20.4450	110.4	145.7	93.4	379.6	315.9	184.1	110.4	129.9	88.2	325.6	218.8	142.5
QFGIDGESFELK	[K].QFGIDGESFELK.[I]	High	0.000442384	9.47048E-05	1	ENSMUSP00000067579.5	ENSMUSP00000067579.5 [142-153]	0	12	46.4288	72.3	72.8	73.1	70.9	72.8	72.6	72.3	64.9	69.0	60.8	50.4	56.2
QFGYHDTPGPR	[R].QFGYHDTPGPR.[E]	High	0.00206869	0.000339035	1	ENSMUSP00000106584.1	ENSMUSP00000106584.1 [127-137]	0	11	14.7600	82.5	83.9	110.0	130.5	98.6	114.2	82.5	74.8	103.9	111.9	68.3	88.4
QFGYQDSPGPR	[R].QFGYQDSPGPR.[E]	High	0.106023	0.00992325	1	ENSMUSP00000064637.5	ENSMUSP00000064637.5 [57-67]	0	11	23.7016	65.6	58.9	62.9	59.7	61.5	62.9	65.6	52.5	59.4	51.2	42.6	48.7
QFLSQFEMQSR	[K].QFLSQFEMQSR.[K]	High	0.000846379	0.000169794	1	ENSMUSP00000135150.1	ENSMUSP00000135150.1 [162-172]	0	11	41.9807	245.8	268.1	235.6	238.3	285.9	252.7	245.8	239.1	222.5	204.4	198.0	195.6
QFISSLADAHIEVGNR	[K].QFISSLADAHIEVGNR.[V]	High	9.99176E-06	0	1	ENSMUSP00000097093.3	ENSMUSP00000097093.3 [779-794]	0	16	48.5095	184.3	194.4	166.6	177.7	165.0	166.8	184.3	173.4	157.3	152.4	114.3	129.1
QFLTQLMQK	[R].QFLTQLMQK.[E]	High	7.65342E-06	0	2	ENSMUSP00000002198.3	ENSMUSP00000002198.3 [180-188]	0	9	52.1449	262.5	301.5	301.4	263.5	257.7	237.8	262.5	268.9	284.6	226.0	178.5	184.1
QFLTQLMQK	[R].QFLTQLMQK.[E]	High	0.0133721	0.00141006	1	ENSMUSP00000002198.3	ENSMUSP00000002198.3 [180-188]	0	9	36.4093	228.1	238.7	189.6	218.9	216.3	202.3	228.1	212.9	179.1	187.7	149.8	156.6
QFIYSLDLAR	[R].QFIYSLDLAR.[L]	High	2.52009E-05	0	1	ENSMUSP00000023231.5	ENSMUSP00000023231.5 [216-225]	0	10	52.9821	83.7	140.5	84.4	97.0	103.9	72.5	83.7	125.3	79.7	83.2	72.0	56.1
QFMAETQFSSGEK	[R].QFMAETQFSSGEK.[E]	High	0.000461464	9.47048E-05	1	ENSMUSP00000028607.6	ENSMUSP00000028607.6 [296-308]	0	13	35.6056	321.9	301.4	314.8	281.2	289.0	289.6	321.9	268.8	297.3	241.2	200.2	224.2
QFMIFTQSSEK	[R].QFMIFTQSSEK.[T]	High	0.00160996	0.000301806	2	ENSMUSP00000103817.5	ENSMUSP00000103817.5 [14-24]	0	11	46.6225	241.7	251.2	239.3	242.5	245.7	247.0	241.7	224.0	226.0	208.0	170.2	191.2
QFMIFTQSSEK	[R].QFMIFTQSSEK.[T]	High	0.000345298	6.60858E-05	1	ENSMUSP00000103817.5	ENSMUSP00000103817.5 [14-24]	0	11	40.6163	161.0	140.2	143.4	116.2	140.5	142.0	161.0	125.0	135.4	99.7	97.3	109.9
QFNENEAIQWMQENWK	[K].QFNENEAIQWMQENWK.[K]	High	3.54224E-06	0	1	ENSMUSP00000071351.2	ENSMUSP00000071351.2 [16-31]	0	16	50.0815	92.3	88.3	101.0	96.8	90.7	94.7	92.3	78.7	95.4	83.0	62.8	73.3
QFNLIPAK	[K].QFNLIPAK.[T]	High	0.0941661	0.00880687	1	ENSMUSP00000109804.2	ENSMUSP00000109804.2 [1544-1551]	0	8	43.4637	141.5	145.9	119.3	117.9	136.3	131.0	141.5	130.1	112.7	101.1	94.4	101.4
QFLSQFEMQSR	[K].QFLSQFEMQSR.[K]	High	7.56746E-05	0	2	ENSMUSP00000135150.1	ENSMUSP00000135150.1 [162-172]	0	11	46.7593	259.7	269.6	258.4	235.8	230.3	253.7	259.7	240.4	244.0	202.2	159.5	196.4
QFPCEPFK	[K].QFPCEPFK.[F]	High	0.00128495	0.000211446	2	ENSMUSP00000027602.8	ENSMUSP00000027602.8 [331-338]	0	8	37.7755	437.0	404.5	496.1	521.2	448.8	431.5	437.0	360.7	468.5	447.0	310.9	334.0
QFPHSMEPQLR	[K].QFPHSMEPQLR.[Q]	High	0.000561508	0.000121088	3	ENSMUSP00000099561.3	ENSMUSP00000099561.3 [144-154]	0	11	24.0899	669.1	679.6	727.2	802.5	777.1	780.0	669.1	606.0	686.8	688.3	538.3	603.8
QFPLYEEPDAK	[K].QFPLYEEPDAK.[L]	High	1.60479E-05	0	2	ENSMUSP00000002699.5	ENSMUSP00000002699.5 [304-314]	0	11	38.3061	408.4	415.9	397.8	427.2	405.8	385.5	408.4	370.9	375.7	366.4	281.1	298.4
QFPLYEEPDAK	[K].QFPLYEEPDAK.[L]	High	0.00255719	0.000404401	1	ENSMUSP00000002699.5	ENSMUSP00000002699.5 [304-314]	0	11	34.9242	214.4	208.9	199.1	216.5	219.7	241.6	214.4	186.3	188.0	185.7	152.2	187.0
QFQAFGDLFDEAIK	[K].QFQAFGDLFDEAIK.[L]	High	2.15754E-05	0	1	ENSMUSP00000047562.8	ENSMUSP00000047562.8 [322-335]	0	14	55.5421	60.8	69.3	80.5	73.8	72.2	61.0	60.8	61.8	76.0	63.3	50.0	47.2
QFQDAGHFDAENIK	[R].QFQDAGHFDAENIK.[K]	High	5.35304E-05	0	1	ENSMUSP00000092697.4; ENSMUSP00000047792.7	ENSMUSP00000092697.4 [743-756]; ENSMUSP00000047792.7 [743-756]	0	14	31.4662	339.5	320.2	310.3	355.2	325.8	355.0	339.5	285.5	293.0	304.6	225.7	274.8
QFQDLGR	[K].QFQDLGR.[K]	High	0.018526	0.0019948	1	ENSMUSP00000003450.8	ENSMUSP00000003450.8 [196-202]	0	7	26.1513	394.4	347.5	283.7	270.0	296.0	357.2	394.4	309.9	267.9	231.6	205.0	276.5
QFQQGAAGNMK	[R].QFQQGAAGNMK.[G]	High	8.22932E-07	0	1	ENSMUSP00000151681.1; ENSMUSP00000152764.1	ENSMUSP00000151681.1 [486-496]; ENSMUSP00000152764.1 [486-496]	0	11	22.5188	97.5	95.0	108.4	84.9	81.7	58.1	97.5	84.7	102.4	72.8	56.6	45.0
QFQQGAAGNMK	[R].QFQQGAAGNMK.[G]	High	4.61878E-05	0	1	ENSMUSP00000151681.1; ENSMUSP00000152764.1	ENSMUSP00000151681.1 [486-496]; ENSMUSP00000152764.1 [486-496]	0	11	16.7306	178.8	179.6	195.3	187.0	184.7	199.2	178.8	160.2	184.4	160.4	127.9	154.2
QFQQMYR	[K].QFQQMYR.[E]	High	0.00593802	0.000789003	1	ENSMUSP00000099805.3	ENSMUSP00000099805.3 [26-32]	0	7	25.9209	164.1	164.1	135.0	151.0	147.5	152.2	164.1	146.3	127.5	129.5	102.2	117.8
QFRPPMGSYCLEFPAGFIEDGESPEAAALR	[K].QFRPPMGSYCLEFPAGFIEDGESPEAAALR.[E]	High	3.68959E-08	0	1	ENSMUSP00000026927.3	ENSMUSP00000026927.3 [81-110]	0	30	55.6362	231.2	243.7	236.6	231.6	223.3	217.7	231.2	217.3	223.4	198.6	154.7	168.5
QFPHSMEPQLR	[K].QFPHSMEPQLR.[Q]	High	5.51327E-05	0	6	ENSMUSP00000099561.3	ENSMUSP00000099561.3 [144-154]	0	11	31.7301	457.7	432.7	449.1	458.6	479.3	460.8	457.7	385.9	424.1	393.3	332.0	356.7
QFLSETEK	[K].QFLSETEK.[L]	High	0.00246465	0.000385818	1	ENSMUSP00000031131.9	ENSMUSP00000031131.9 [116-123]	0	8	29.5379	315.9	341.1	329.0	353.6	372.2	341.6	315.9	304.2	310.7	303.3	257.8	264.4
QFIQEFTFR	[R].QFIQEFTFR.[G]	High	0.00353201	0.000568902	2	ENSMUSP00000025177.6	ENSMUSP00000025177.6 [350-358]	0	9	53.2290	291.4	256.6	215.7	237.2	236.6	234.1	291.4	228.8	203.7	203.4	163.9	181.2
QFLPFLQR	[K].QFLPFLQR.[A]	High	0.0207882	0.00226496	1	ENSMUSP00000001460.6	ENSMUSP00000001460.6 [516-523]	0	8	55.4422	199.9	203.5	192.8	205.4	200.0	195.2	199.9	181.5	182.1	176.2	138.5	151.1
QFGYQDTLEQLGPSTIK	[K].QFGYQDTLEQLGPSTIK.[A]	High	4.79122E-07	0	1	ENSMUSP00000106584.1	ENSMUSP00000106584.1 [88-104]	0	17	42.5435	117.0	119.9	103.3	113.7	116.2	111.5	117.0	106.9	97.6	97.5	80.5	86.3
QFHAILQER	[R].QFHAILQER.[Q]	High	0.018526	0.0019948	1	ENSMUSP00000083742.3	ENSMUSP00000083742.3 [534-542]	0	9	31.8106	221.4	128.8	124.5	119.3	120.1	132.8	221.4	114.9	117.6	102.3	83.2	102.8
QFHEAWK	[K].QFHEAWK.[K]	High	0.0131402	0.00139402	1	ENSMUSP00000114568.1	ENSMUSP00000114568.1 [4500-4506]	0	7	26.6915	172.6	163.3	186.9	203.9	190.7	228.1	172.6	145.6	176.5	174.9	132.1	176.6
QFHHQLR	[K].QFHHQLR.[V]	High	0.0584854	0.00530612	1	ENSMUSP00000032992.4	ENSMUSP00000032992.4 [711-717]	0	7	12.9892	31.8	37.9	30.9	34.0	40.6	41.7	31.8	33.8	29.2	29.2	28.1	32.3
QFHTCAKPR	[R].QFHTCAKPR.[E]	High	0.00970777	0.00116302	1	ENSMUSP00000002891.4	ENSMUSP00000002891.4 [920-928]	0	9	14.5313	56.6	57.3	52.5	72.5	55.6	69.8	56.6	51.1	49.6	62.2	38.5	54.0
QFHTGIEIK	[K].QFHTGIEIK.[V]	High	0.00317558	0.000508678	2	ENSMUSP00000042207.9	ENSMUSP00000042207.9 [442-450]	0	9	25.9830	138.0	146.2	162.3	157.5	148.7	172.8	138.0	130.4	153.3	135.1	103.0	133.8
QFIAAQGSSR	[K].QFIAAQGSSR.[S]	High	0.000645542	0.000150226	3	ENSMUSP00000045841.7	ENSMUSP00000045841.7 [473-482]	0	10	24.0632	549.7	544.0	508.3	511.7	501.8	606.6	549.7	485.1	480.0	438.9	347.6	469.6
QFLCIPR	[R].QFLCIPR.[R]	High	0.00826385	0.000978123	1	ENSMUSP00000112860.2	ENSMUSP00000112860.2 [109-115]	0	7	42.9574	179.8	168.0	165.2	155.5	180.8	284.8	179.8	149.8	156.0	133.4	125.2	220.5
QFLDCSTTQSDLTLCEGFSEALK	[K].QFLDCSTTQSDLTLCEGFSEALK.[Q]	High	0.00608452	0.000824619	1	ENSMUSP00000151675.1	ENSMUSP00000151675.1 [104-126]	0	23	54.1629	86.7	97.2	104.8	112.3	117.5	106.4	86.7	86.7	99.0	96.3	81.4	82.4
QFLDCSTTQSDLTLCEGFSEALK	[K].QFLDCSTTQSDLTLCEGFSEALK.[Q]	High	4.79237E-05	0	3	ENSMUSP00000151675.1	ENSMUSP00000151675.1 [104-126]	0	23	54.8145	238.8	267.3	205.4	237.2	252.9	248.9	238.8	238.4	194.0	203.4	175.2	192.7
QFLDFGR	[K].QFLDFGR.[D]	High	0.00869261	0.0010554	1	ENSMUSP00000036604.6	ENSMUSP00000036604.6 [31-37]	0	7	42.5660	120.1	111.5	123.3	132.0	149.9	113.6	120.1	99.4	116.4	113.2	103.8	87.9
QFLDVEHSK	[K].QFLDVEHSK.[V]	High	1.67765E-05	0	3	ENSMUSP00000052872.7	ENSMUSP00000052872.7 [2367-2375]	0	9	29.1045	636.4	549.7	672.2	575.8	555.1	560.9	636.4	490.2	634.8	493.8	384.5	434.2
QFLDYFK	[K].QFLDYFK.[T]	High	0.000894674	0.000169794	2	ENSMUSP00000086626.4	ENSMUSP00000086626.4 [974-980]	0	7	51.2377	176.6	170.2	218.1	231.2	197.4	165.7	176.6	151.8	206.0	198.3	136.7	128.3
QFLDYFK	[K].QFLDYFK.[T]	High	0.00938222	0.00106667	1	ENSMUSP00000086626.4	ENSMUSP00000086626.4 [974-980]	0	7	47.3679	117.8	89.6	83.4	88.6	78.5	109.9	117.8	79.9	78.8	76.0	54.4	85.1
QFLECAQNQSDVK	[K].QFLECAQNQSDVK.[L]	High	8.08526E-05	0	1	ENSMUSP00000044533.7	ENSMUSP00000044533.7 [122-134]	0	13	31.1554	114.8	112.2	104.1	123.8	122.4	137.3	114.8	100.1	98.3	106.2	84.8	106.3
QFLECSR	[K].QFLECSR.[S]	High	0.0177243	0.00181695	1	ENSMUSP00000140046.1	ENSMUSP00000140046.1 [248-254]	0	7	26.4780	87.4	83.4	95.7	87.6	96.3	84.9	87.4	74.4	90.4	75.1	66.7	65.7
QFLESSELPR	[R].QFLESSELPR.[A]	High	6.84867E-06	0	1	ENSMUSP00000039243.4	ENSMUSP00000039243.4 [260-269]	0	10	38.0576	346.5	313.2	287.4	296.5	286.9	316.0	346.5	279.3	271.4	254.3	198.7	244.6
QFLEVELDQAR	[R].QFLEVELDQAR.[E]	High	5.00904E-07	0	2	ENSMUSP00000081912.5	ENSMUSP00000081912.5 [1459-1469]	0	11	45.6939	443.7	389.7	349.6	363.8	377.4	357.6	443.7	347.5	330.2	312.0	261.4	276.8
QFLFRPK	[R].QFLFRPK.[D]	High	0.0925686	0.00863115	1	ENSMUSP00000086701.5	ENSMUSP00000086701.5 [112-118]	0	7	36.0328	297.0	307.5	275.4	282.2	262.9	277.4	297.0	274.2	260.1	242.0	182.1	214.7
QFLFRPWDVTK	[R].QFLFRPWDVTK.[L]	High	1.58121E-05	0	4	ENSMUSP00000086626.4	ENSMUSP00000086626.4 [516-526]	0	11	52.5131	484.4	441.6	447.8	447.6	413.8	384.6	484.4	393.8	422.9	383.9	286.6	297.7
QFLLLTER	[K].QFLLLTER.[F]	High	0.00130308	0.000211446	1	ENSMUSP00000082691.1	ENSMUSP00000082691.1 [675-682]	0	8	42.1662	122.3	120.8	123.8	114.8	120.7	107.2	122.3	107.7	116.9	98.5	83.6	83.0
QFLLSDINQSVK	[K].QFLLSDINQSVK.[F]	High	0.0426157	0.0040702	1	ENSMUSP00000021857.5	ENSMUSP00000021857.5 [342-353]	0	12	49.8735	251.7	240.2	216.1	231.4	217.7	211.1	251.7	214.2	204.1	198.5	150.8	163.4
QFILVMNALDNR	[R].QFILVMNALDNR.[A]	High	0.0302406	0.00307853	1	ENSMUSP00000099807.4	ENSMUSP00000099807.4 [108-119]	0	12	51.4888	174.0	160.6	122.2	138.4	140.3	145.8	174.0	143.2	115.4	118.7	97.2	112.9
QGHIYMEMNFTNK	[R].QGHIYMEMNFTNK.[A]	High	1.19197E-06	0	1	ENSMUSP00000018875.6	ENSMUSP00000018875.6 [747-759]	0	13	37.5145	116.1	129.5	111.9	113.8	105.7	113.7	116.1	115.5	105.7	97.6	73.2	88.0
QEYALAMIQCK	[R].QEYALAMIQCK.[V]	High	2.9434E-05	0	1	ENSMUSP00000040756.7	ENSMUSP00000040756.7 [303-313]	0	11	45.0443	273.8	292.2	273.9	287.9	286.6	269.6	273.8	260.6	258.7	246.9	198.5	208.7
QGHNPEGGNAGLFALCTLDGTLK	[R].QGHNPEGGNAGLFALCTLDGTLK.[L]	High	0.000347763	6.60858E-05	1	ENSMUSP00000001559.8	ENSMUSP00000001559.8 [263-285]	0	23	53.2413	103.5	108.2	119.1	108.1	109.9	101.4	103.5	96.5	112.5	92.7	76.1	78.5
QGHWQVVR	[R].QGHWQVVR.[L]	High	0.00526219	0.00073472	1	ENSMUSP00000036003.4	ENSMUSP00000036003.4 [1119-1126]	0	8	21.5287	100.8	113.7	86.2	90.9	92.3	115.7	100.8	101.4	81.4	78.0	63.9	89.6
QHGIPIPVTPK	[K].QHGIPIPVTPK.[S]	High	0.0165145	0.00173185	1	ENSMUSP00000099904.4	ENSMUSP00000099904.4 [166-176]	0	11	34.9901	60.6	59.0	70.5	71.1	61.8	66.3	60.6	52.6	66.6	61.0	42.8	51.3
QHLANQQALGR	[R].QHLANQQALGR.[L]	High	0.000104543	0	1	ENSMUSP00000069087.4	ENSMUSP00000069087.4 [1383-1393]	0	11	16.5632	208.4	66.2	46.3	42.9	46.9	47.0	208.4	59.0	43.7	36.8	32.5	36.4
QHICHIPGCGK	[K].QHICHIPGCGK.[V]	High	0.000101521	0	1	ENSMUSP00000099750.3	ENSMUSP00000099750.3 [622-632]	0	11	13.0170	75.2	86.7	95.3	73.3	68.6	75.8	75.2	77.3	90.0	62.9	47.5	58.7
QHICHIQGCGK	[K].QHICHIQGCGK.[V]	High	5.27571E-07	0	2	ENSMUSP00000001326.5	ENSMUSP00000001326.5 [623-633]	0	11	14.4602	228.0	236.0	204.0	203.3	184.9	217.2	228.0	210.5	192.7	174.4	128.1	168.1
QHIDAVAK	[R].QHIDAVAK.[F]	High	0.00598641	0.000824619	1	ENSMUSP00000105628.2	ENSMUSP00000105628.2 [451-458]	0	8	17.7385	74.2	95.8	87.3	97.7	110.3	110.5	74.2	85.4	82.4	83.8	76.4	85.5
QHLEETTQK	[R].QHLEETTQK.[A]	High	6.92786E-05	0	1	ENSMUSP00000117616.2	ENSMUSP00000117616.2 [1185-1193]	0	9	14.5073	90.7	123.4	147.3	192.6	192.7	192.7	90.7	110.0	139.1	165.2	133.5	149.2
QHIELALEK	[K].QHIELALEK.[H]	High	0.000215077	0	3	ENSMUSP00000066181.6; ENSMUSP00000145872.1	ENSMUSP00000066181.6 [427-435]; ENSMUSP00000145872.1 [384-392]	0	9	33.6451	443.8	434.5	475.3	481.4	469.8	475.9	443.8	387.5	448.9	412.9	325.4	368.4
QHLEITGGQVR	[K].QHLEITGGQVR.[T]	High	0.00118155	0.000211446	1	ENSMUSP00000006838.8	ENSMUSP00000006838.8 [255-265]	0	11	22.6024	142.4	142.9	147.4	161.0	134.8	158.9	142.4	127.4	139.2	138.1	93.4	123.0
QHIEVLK	[K].QHIEVLK.[E]	High	0.000939201	0.000169794	1	ENSMUSP00000032279.5	ENSMUSP00000032279.5 [501-507]	0	7	25.4318	155.1	170.9	169.0	171.2	164.6	171.2	155.1	152.4	159.6	146.8	114.0	132.5
QHLFDLNCK	[R].QHLFDLNCK.[I]	High	0.0010496	0.000211446	1	ENSMUSP00000139610.1	ENSMUSP00000139610.1 [1090-1098]	0	9	35.2876	87.8	92.8	96.8	99.1	92.4	100.6	87.8	82.8	91.4	85.0	64.0	77.9
QHGIILK	[R].QHGIILK.[M]	High	0.0229227	0.00246136	2	ENSMUSP00000048084.7	ENSMUSP00000048084.7 [780-786]	0	7	24.1299	298.8	322.4	282.2	282.5	301.2	298.2	298.8	287.5	266.5	242.3	208.6	230.8
QHLFYGQYEGK	[R].QHLFYGQYEGK.[V]	High	0.00633773	0.000853802	1	ENSMUSP00000036093.7	ENSMUSP00000036093.7 [847-857]	0	11	28.8737	95.2	72.3	78.1	73.2	68.9	87.3	95.2	64.5	73.8	62.8	47.7	67.6
QHLNNMEAQLASQSTQR	[K].QHLNNMEAQLASQSTQR.[T]	High	5.48402E-06	0	2	ENSMUSP00000117616.2	ENSMUSP00000117616.2 [980-996]	0	17	22.1088	261.0	273.4	295.6	300.9	274.7	294.7	261.0	243.8	279.2	258.1	190.3	228.1
QHINTWVAK	[R].QHINTWVAK.[K]	High	6.38881E-05	0	2	ENSMUSP00000017188.7	ENSMUSP00000017188.7 [155-163]	0	9	27.3515	158.4	119.4	123.9	131.6	134.1	151.9	158.4	106.5	117.0	112.9	92.9	117.6
QHLQATGVSLGGVDLTVR	[R].QHLQATGVSLGGVDLTVR.[V]	High	0.014598	0.00152923	1	ENSMUSP00000130738.1	ENSMUSP00000130738.1 [489-506]	0	18	36.5873	268.8	246.0	270.1	281.8	284.4	284.5	268.8	219.4	255.1	241.7	197.0	220.2
QHLQNLAR	[R].QHLQNLAR.[T]	High	0.0693484	0.00626294	1	ENSMUSP00000038761.10	ENSMUSP00000038761.10 [600-607]	0	8	17.8045	59.5	58.2	62.4	67.2	61.5	48.3	59.5	51.9	58.9	57.6	42.6	37.4
QHNLTAVNVR	[K].QHNLTAVNVR.[N]	High	0.0171085	0.00174898	1	ENSMUSP00000088461.5	ENSMUSP00000088461.5 [284-293]	0	10	19.3828	120.9	135.3	184.2	184.5	203.7	251.6	120.9	120.7	174.0	158.2	141.1	194.8
QHNYLK	[R].QHNYLK.[D]	High	0.0266752	0.00284938	1	ENSMUSP00000018449.4	ENSMUSP00000018449.4 [791-796]	0	6	16.4108	70.8	90.7	108.4	98.8	83.4	87.6	70.8	80.9	102.4	84.7	57.8	67.8
QHNYLK	[R].QHNYLK.[D]	High	0.0368724	0.00361075	2	ENSMUSP00000018449.4	ENSMUSP00000018449.4 [791-796]	0	6	18.0439	117.2	90.6	79.5	64.8	80.6	79.6	117.2	80.8	75.1	55.6	55.8	61.6
QHPFEDGAK	[R].QHPFEDGAK.[L]	High	1.55797E-05	0	1	ENSMUSP00000036705.8	ENSMUSP00000036705.8 [260-268]	0	9	17.6457	107.1	123.7	116.6	117.8	119.5	155.1	107.1	110.3	110.1	101.0	82.8	120.1
QHPFYFK	[R].QHPFYFK.[A]	High	0.00166818	0.000301806	1	ENSMUSP00000029303.7	ENSMUSP00000029303.7 [550-556]	0	7	32.7371	66.6	69.4	88.6	81.0	73.2	93.3	66.6	61.9	83.7	69.5	50.7	72.2
QHPIQIFYTK	[R].QHPIQIFYTK.[Q]	High	0.00552164	0.0007723	1	ENSMUSP00000104167.1	ENSMUSP00000104167.1 [246-255]	0	10	37.8173	33.3	50.1	68.0	46.6	44.6	66.8	33.3	44.7	64.2	40.0	30.9	51.7
QHLFYGQYEGK	[R].QHLFYGQYEGK.[V]	High	0.0134897	0.00144476	1	ENSMUSP00000036093.7	ENSMUSP00000036093.7 [847-857]	0	11	27.9697	157.1	124.1	115.0	109.0	114.9	132.5	157.1	110.7	108.6	93.5	79.6	102.6
QHPQPPPAQNQNQVR	[K].QHPQPPPAQNQNQVR.[S]	High	7.30929E-07	0	2	ENSMUSP00000145451.1	ENSMUSP00000145451.1 [321-335]	0	15	11.5390	66.0	106.0	76.8	90.1	90.4	111.1	66.0	94.5	72.5	77.3	62.6	86.0
QHGGNIIVATPGR	[K].QHGGNIIVATPGR.[L]	High	6.73716E-07	0	1	ENSMUSP00000070279.7	ENSMUSP00000070279.7 [132-144]	0	13	22.9423	52.5	64.5	65.4	69.5	67.7	69.6	52.5	57.5	61.8	59.6	46.9	53.9
QHGDVVSAIK	[K].QHGDVVSAIK.[G]	High	0.00456196	0.000618125	1	ENSMUSP00000021077.3	ENSMUSP00000021077.3 [206-215]	0	10	23.6048	98.4	171.6	138.8	158.8	154.6	171.8	98.4	153.0	131.1	136.2	107.1	133.0
QGYQLIGSHSGVK	[K].QGYQLIGSHSGVK.[L]	High	6.72681E-05	0	2	ENSMUSP00000037173.6	ENSMUSP00000037173.6 [356-368]	0	13	26.9660	148.8	148.6	161.7	135.1	133.8	121.4	148.8	132.5	152.7	115.9	92.7	94.0
QGYVLSSIEGR	[K].QGYVLSSIEGR.[V]	High	3.81463E-06	0	1	ENSMUSP00000081547.5	ENSMUSP00000081547.5 [192-202]	0	11	38.6826	169.4	167.3	183.4	185.5	172.4	162.4	169.4	149.2	173.2	159.1	119.4	125.7
QGYVLSSIEGR	[K].QGYVLSSIEGR.[V]	High	1.69012E-05	0	1	ENSMUSP00000081547.5	ENSMUSP00000081547.5 [192-202]	0	11	35.4637	57.4	61.8	55.5	51.5	125.6	57.6	57.4	55.1	52.4	44.2	87.0	44.6
QGYVIYR	[K].QGYVIYR.[I]	High	0.013971	0.00145735	3	ENSMUSP00000108217.1	ENSMUSP00000108217.1 [57-63]	0	7	27.7499	550.6	601.3	506.9	515.2	562.9	560.0	550.6	536.2	478.7	441.9	389.9	433.5
QGYVIYR	[K].QGYVIYR.[I]	High	0.00251973	0.000404401	2	ENSMUSP00000108217.1	ENSMUSP00000108217.1 [57-63]	0	7	26.9441	451.7	416.9	324.1	339.1	365.3	424.1	451.7	371.8	306.1	290.8	253.0	328.3
QGYVIYR	[K].QGYVIYR.[I]	High	0.0385776	0.00373322	1	ENSMUSP00000108217.1	ENSMUSP00000108217.1 [57-63]	0	7	25.5449	186.7	148.2	97.3	91.8	115.5	145.8	186.7	132.2	91.9	78.7	80.0	112.9
QHAEEGGGPLGGPLR	[R].QHAEEGGGPLGGPLR.[F]	High	4.10427E-05	0	1	ENSMUSP00000099709.3	ENSMUSP00000099709.3 [206-220]	0	15	23.9071	163.2	187.6	168.3	190.4	200.0	184.0	163.2	167.3	158.9	163.3	138.5	142.4
QHAEILFLDK	[K].QHAEILFLDK.[I]	High	0.00574879	0.000789003	1	ENSMUSP00000135027.1	ENSMUSP00000135027.1 [298-307]	0	10	42.5394	105.7	100.5	99.0	100.4	87.2	98.0	105.7	89.6	93.5	86.1	60.4	75.9
QHALCVGVMK	[K].QHALCVGVMK.[M]	High	2.46385E-06	0	2	ENSMUSP00000000365.2	ENSMUSP00000000365.2 [140-149]	0	10	30.7219	120.9	114.9	180.5	203.0	180.9	176.6	120.9	102.5	170.5	174.1	125.3	136.7
QHALYIWEK	[R].QHALYIWEK.[S]	High	0.00114106	0.000211446	1	ENSMUSP00000141003.1	ENSMUSP00000141003.1 [273-281]	0	9	39.3230	114.1	98.0	103.7	95.3	87.8	90.4	114.1	87.4	97.9	81.7	60.8	70.0
QHGEQLGGGGSGGGGYNTSK	[R].QHGEQLGGGGSGGGGYNTSK.[H]	High	5.64894E-06	0	1	ENSMUSP00000143996.1	ENSMUSP00000143996.1 [88-107]	0	20	14.2169	69.6	78.3	120.2	100.9	87.6	73.6	69.6	69.8	113.5	86.5	60.7	57.0
QHAVFQYR	[K].QHAVFQYR.[L]	High	0.000610552	0.000121088	1	ENSMUSP00000060721.6	ENSMUSP00000060721.6 [289-296]	0	8	16.7219	86.5	83.2	53.3	59.1	68.0	77.3	86.5	74.2	50.3	50.7	47.1	59.8
QHCCPAGYTCNVK	[R].QHCCPAGYTCNVK.[A]	High	0.000116686	0	2	ENSMUSP00000046340.4	ENSMUSP00000046340.4 [490-502]	0	13	13.7873	100.9	110.3	129.9	132.1	115.1	120.7	100.9	98.4	122.7	113.3	79.7	93.4
QHCRPLVCEK	[K].QHCRPLVCEK.[S]	High	0.0324967	0.00322872	1	ENSMUSP00000038382.9	ENSMUSP00000038382.9 [751-760]	0	10	15.7070	82.8	94.4	81.5	91.2	97.0	92.0	82.8	84.2	77.0	78.2	67.2	71.2
QHELYVGVLGSK	[R].QHELYVGVLGSK.[L]	High	1.50137E-05	0	1	ENSMUSP00000029845.8	ENSMUSP00000029845.8 [46-57]	0	12	37.3792	180.0	151.9	144.6	184.6	181.8	168.7	180.0	135.5	136.6	158.3	125.9	130.6
QHFEWLLK	[K].QHFEWLLK.[Y]	High	0.000139068	0	2	ENSMUSP00000097444.2	ENSMUSP00000097444.2 [606-613]	0	8	45.1031	245.3	225.7	227.7	218.2	209.3	216.1	245.3	201.3	215.0	187.1	145.0	167.3
QHFIQEEQILEIDCTMLTPEPVLK	[R].QHFIQEEQILEIDCTMLTPEPVLK.[T]	High	5.69094E-06	0	1	ENSMUSP00000003572.8	ENSMUSP00000003572.8 [157-180]	0	24	55.2103	382.2	378.4	283.5	270.5	272.3	319.6	382.2	337.4	267.7	232.0	188.6	247.4
QHFMDSR	[K].QHFMDSR.[I]	High	0.0368724	0.00361075	1	ENSMUSP00000076664.7	ENSMUSP00000076664.7 [526-532]	0	7	16.6894	59.5	67.5	57.7	72.3	69.2	83.3	59.5	60.2	54.5	62.0	47.9	64.5
QHFPATPLLDYALEVEK	[K].QHFPATPLLDYALEVEK.[I]	High	3.41342E-06	0	1	ENSMUSP00000103012.1; ENSMUSP00000127632.1	ENSMUSP00000103012.1 [996-1012]; ENSMUSP00000127632.1 [986-1002]	0	17	55.1707	105.3	92.3	97.2	74.7	72.3	88.5	105.3	82.3	91.8	64.1	50.1	68.5
QHFQQHLAR	[K].QHFQQHLAR.[Y]	High	0.000436194	9.47048E-05	1	ENSMUSP00000051248.6	ENSMUSP00000051248.6 [243-251]	0	9	14.0096	127.3	105.2	148.4	39.3	78.1	62.1	127.3	93.8	140.1	33.7	54.1	48.1
QHFSFPLDDR	[K].QHFSFPLDDR.[N]	High	0.000716518	0.000169794	3	ENSMUSP00000044827.5	ENSMUSP00000044827.5 [497-506]	0	10	37.5303	643.4	565.7	541.8	528.1	504.7	511.7	643.4	504.5	511.7	452.9	349.6	396.1
QHGCMANDANTK	[R].QHGCMANDANTK.[Y]	High	3.31375E-06	0	1	ENSMUSP00000028691.6	ENSMUSP00000028691.6 [94-105]	0	12	11.6685	71.8	132.5	134.4	130.8	124.7	123.8	71.8	118.2	126.9	112.2	86.4	95.8
QHCCPAGYTCNVK	[R].QHCCPAGYTCNVK.[A]	High	6.06769E-05	0	1	ENSMUSP00000046340.4	ENSMUSP00000046340.4 [490-502]	0	13	17.1443	104.5	123.0	143.0	175.7	159.2	161.6	104.5	109.7	135.0	150.7	110.3	125.1
QGYGEGFR	[R].QGYGEGFR.[W]	High	0.0286556	0.00301835	1	ENSMUSP00000020285.8; ENSMUSP00000020653.5	ENSMUSP00000020285.8 [184-191]; ENSMUSP00000020653.5 [184-191]	0	8	19.3310	153.6	197.5	180.8	197.5	177.0	173.4	153.6	176.1	170.7	169.4	122.6	134.2
QHQEVIAIYR	[R].QHQEVIAIYR.[T]	High	0.0392819	0.00376104	1	ENSMUSP00000062047.6	ENSMUSP00000062047.6 [1373-1382]	0	10	26.9540	98.9	95.1	103.8	63.1	76.9	84.7	98.9	84.8	98.0	54.1	53.3	65.6
QHQMQLVDSIVR	[R].QHQMQLVDSIVR.[Q]	High	0.000474622	9.47048E-05	1	ENSMUSP00000117616.2	ENSMUSP00000117616.2 [672-683]	0	12	31.6123	163.5	165.5	125.1	127.2	136.6	141.5	163.5	147.6	118.1	109.1	94.6	109.5
QKFETPGIMQFTNEEK	[R].QKFETPGIMQFTNEEK.[R]	High	0.016661	0.00173185	1	ENSMUSP00000091041.3	ENSMUSP00000091041.3 [247-262]	1	16	42.5455	131.4	117.9	153.4	144.9	134.8	138.5	131.4	105.1	144.9	124.3	93.4	107.2
QKFETPGIMQFTNEEKR	[R].QKFETPGIMQFTNEEKR.[T]	High	0.0186907	0.00202821	1	ENSMUSP00000091041.3	ENSMUSP00000091041.3 [247-263]	2	17	38.9211	216.2	218.2	163.7	159.6	175.8	171.7	216.2	194.6	154.6	136.9	121.8	132.9
QKFETPGVMQFSVEEK	[R].QKFETPGVMQFSVEEK.[R]	High	0.00193859	0.000324086	1	ENSMUSP00000022480.7	ENSMUSP00000022480.7 [242-257]	1	16	42.8861	142.4	122.8	127.0	127.0	127.0	137.8	142.4	109.5	119.9	108.9	88.0	106.7
QKLDAEFQK	[K].QKLDAEFQK.[R]	High	0.000806264	0.000169794	1	ENSMUSP00000120659.1	ENSMUSP00000120659.1 [103-111]	1	9	27.1512	318.9	313.3	360.4	361.2	368.3	402.1	318.9	279.4	340.4	309.8	255.1	311.3
QKLDFAGNSSGSK	[K].QKLDFAGNSSGSK.[R]	High	9.22841E-05	0	1	ENSMUSP00000033310.7	ENSMUSP00000033310.7 [1178-1190]	1	13	25.2766	364.6	226.5	224.5	228.6	261.5	299.6	364.6	202.0	212.0	196.1	181.1	231.9
QKIDPVASVPVSK	[K].QKIDPVASVPVSK.[R]	High	0.00358646	0.000568902	2	ENSMUSP00000033310.7	ENSMUSP00000033310.7 [2712-2724]	1	13	28.3876	228.7	217.4	208.5	209.3	229.1	271.9	228.7	193.9	196.9	179.5	158.7	210.5
QKLESIENLTGLR	[K].QKLESIENLTGLR.[K]	High	5.43257E-05	0	1	ENSMUSP00000033310.7	ENSMUSP00000033310.7 [1419-1431]	1	13	47.7014	81.2	84.4	88.4	78.7	109.3	131.9	81.2	75.3	83.5	67.5	75.7	102.1
QKIEVGLVVGNSQVAFEK	[R].QKIEVGLVVGNSQVAFEK.[A]	High	1.05233E-05	0	1	ENSMUSP00000099364.4	ENSMUSP00000099364.4 [170-187]	1	18	46.0166	134.2	113.0	121.9	112.9	114.2	138.1	134.2	100.8	115.1	96.8	79.1	106.9
QKLPDGSEIPLPPILLGK	[K].QKLPDGSEIPLPPILLGK.[L]	High	0.00408894	0.000597325	2	ENSMUSP00000128696.1	ENSMUSP00000128696.1 [67-84]	1	18	52.9774	107.5	106.8	122.8	127.8	124.3	121.9	107.5	95.2	116.0	109.6	86.1	94.4
QKLTAEFEEAQR	[R].QKLTAEFEEAQR.[T]	High	3.38823E-06	0	1	ENSMUSP00000016072.5	ENSMUSP00000016072.5 [1363-1374]	1	12	31.5118	387.0	417.9	373.7	423.6	407.0	472.8	387.0	372.7	352.9	363.3	281.9	366.0
QKEVEQLIK	[K].QKEVEQLIK.[K]	High	0.00160996	0.000301806	3	ENSMUSP00000034848.7	ENSMUSP00000034848.7 [230-238]	1	9	33.3768	932.1	952.7	1100.8	1186.5	1125.8	1376.1	932.1	849.6	1039.6	1017.6	779.8	1065.2
QKPALQQVLSTR	[R].QKPALQQVLSTR.[I]	High	0.00044551	9.47048E-05	1	ENSMUSP00000129375.1	ENSMUSP00000129375.1 [538-549]	0	12	34.7128	218.0	240.4	263.2	243.3	244.9	239.1	218.0	214.4	248.6	208.7	169.6	185.1
QKPCDLPLR	[K].QKPCDLPLR.[L]	High	0.00141767	0.000237607	2	ENSMUSP00000031838.7	ENSMUSP00000031838.7 [191-199]	0	9	21.1388	297.0	308.0	452.9	384.7	358.8	368.2	297.0	274.7	427.7	329.9	248.5	285.0
QKPEEQQKPEGR	[R].QKPEEQQKPEGR.[Q]	High	0.000293036	3.42229E-05	1	ENSMUSP00000093207.4	ENSMUSP00000093207.4 [584-595]	0	12	12.0338	63.9	87.4	119.3	92.3	84.3	85.0	63.9	77.9	112.7	79.2	58.4	65.8
QKPELLNK	[K].QKPELLNK.[I]	High	0.023543	0.0025273	3	ENSMUSP00000042283.7	ENSMUSP00000042283.7 [336-343]	0	8	27.5918	361.6	323.1	500.1	460.0	425.5	461.2	361.6	288.1	472.3	394.5	294.7	357.0
QKPITPETAEK	[K].QKPITPETAEK.[L]	High	5.56587E-06	0	2	ENSMUSP00000054634.6; ENSMUSP00000030417.9	ENSMUSP00000054634.6 [134-144]; ENSMUSP00000030417.9 [134-144]	0	11	20.6319	465.6	461.1	672.1	682.3	564.2	553.5	465.6	411.2	634.7	585.2	390.8	428.5
QKPNLGK	[K].QKPNLGK.[Y]	High	0.0156631	0.00159296	1	ENSMUSP00000079379.6	ENSMUSP00000079379.6 [127-133]	0	7	15.5251	147.1	172.5	193.4	293.9	236.6	255.1	147.1	153.8	182.6	252.1	163.9	197.5
QKPVDLLR	[R].QKPVDLLR.[Y]	High	0.0628498	0.00582904	1	ENSMUSP00000079991.7	ENSMUSP00000079991.7 [969-976]	0	8	30.9434	246.3	301.6	272.3	303.4	344.3	293.6	246.3	269.0	257.2	260.2	238.5	227.3
QKTDVFAPDYIAGVSPFAENDISSR	[R].QKTDVFAPDYIAGVSPFAENDISSR.[S]	High	5.2251E-12	0	2	ENSMUSP00000003946.8	ENSMUSP00000003946.8 [348-372]	1	25	52.8062	117.9	116.7	134.7	128.1	138.5	126.7	117.9	104.1	127.2	109.9	95.9	98.1
QKTDVFAPDYIAGVSPFAENDISSR	[R].QKTDVFAPDYIAGVSPFAENDISSR.[S]	High	1.25305E-07	0	1	ENSMUSP00000003946.8	ENSMUSP00000003946.8 [348-372]	1	25	48.0902	149.6	139.8	115.4	102.6	122.9	133.8	149.6	124.7	109.0	88.0	85.1	103.6
QKTEQLGLTR	[K].QKTEQLGLTR.[T]	High	0.00329807	0.00053092	1	ENSMUSP00000027173.8	ENSMUSP00000027173.8 [238-247]	1	10	18.4704	168.9	174.9	230.8	253.7	240.4	247.4	168.9	156.0	218.0	217.6	166.5	191.5
QKVDLQSLPTR	[K].QKVDLQSLPTR.[A]	High	5.72028E-05	0	5	ENSMUSP00000108190.3	ENSMUSP00000108190.3 [44-54]	1	11	28.7113	647.5	589.6	727.7	775.6	989.4	698.6	647.5	525.8	687.2	665.2	685.3	540.8
QKPASLVVADFGCGDCR	[R].QKPASLVVADFGCGDCR.[L]	High	6.8886E-07	0	1	ENSMUSP00000095752.4	ENSMUSP00000095752.4 [352-368]	0	17	39.7350	207.3	197.9	179.8	195.9	176.0	199.1	207.3	176.5	169.8	168.0	121.9	154.1
QHQMQLVDSIVR	[R].QHQMQLVDSIVR.[Q]	High	8.92816E-07	0	3	ENSMUSP00000117616.2	ENSMUSP00000117616.2 [672-683]	0	12	39.4841	363.2	346.1	319.8	303.5	312.9	390.9	363.2	308.6	302.0	260.3	216.7	302.6
QKETLEAVLAK	[R].QKETLEAVLAK.[A]	High	0.0330876	0.00322872	1	ENSMUSP00000039271.6	ENSMUSP00000039271.6 [1039-1049]	1	11	39.1933	102.2	107.7	95.6	109.5	104.5	118.2	102.2	96.0	90.3	93.9	72.4	91.5
QKENADPRPAVQFSNLPR	[R].QKENADPRPAVQFSNLPR.[I]	High	0.0047831	0.000656052	1	ENSMUSP00000099542.4	ENSMUSP00000099542.4 [76-93]	1	18	30.2717	173.7	163.2	171.3	184.8	154.8	179.4	173.7	145.5	161.8	158.5	107.2	138.9
QHSPGVLTDLR	[R].QHSPGVLTDLR.[S]	High	0.00463438	0.000638149	1	ENSMUSP00000043676.6	ENSMUSP00000043676.6 [1710-1720]	0	11	22.2032	83.9	76.8	87.3	98.8	82.3	82.4	83.9	68.5	82.4	84.7	57.0	63.8
QHTDTVVNFLIR	[K].QHTDTVVNFLIR.[V]	High	0.00011499	0	1	ENSMUSP00000148419.1	ENSMUSP00000148419.1 [2091-2102]	0	12	47.0923	129.4	112.6	112.5	107.3	110.7	91.5	129.4	100.4	106.2	92.0	76.7	70.8
QHTFVETESVR	[K].QHTFVETESVR.[Y]	High	0.000378692	6.60858E-05	1	ENSMUSP00000034607.9	ENSMUSP00000034607.9 [45-55]	0	11	20.6668	144.2	146.7	185.5	185.2	166.0	164.3	144.2	130.8	175.2	158.8	115.0	127.2
QHTLLQEELR	[R].QHTLLQEELR.[R]	High	0.00052726	0.000121088	1	ENSMUSP00000029694.7	ENSMUSP00000029694.7 [809-818]	0	10	29.0844	113.5	123.9	117.4	114.1	125.3	126.0	113.5	110.5	110.9	97.9	86.8	97.5
QHTIMPSK	[R].QHTIMPSK.[V]	High	0.00224079	0.000339035	2	ENSMUSP00000061092.7	ENSMUSP00000061092.7 [64-71]	0	8	16.0928	189.4	211.0	205.3	208.1	223.1	196.0	189.4	188.2	193.9	178.5	154.5	151.7
QHTLQAPGR	[R].QHTLQAPGR.[V]	High	0.0271566	0.00290004	1	ENSMUSP00000027961.5	ENSMUSP00000027961.5 [427-435]	0	9	10.8793	46.0	41.6	36.5	46.8	42.6	33.2	46.0	37.1	34.5	40.1	29.5	25.7
QHTPCLFCDR	[R].QHTPCLFCDR.[L]	High	0.0396389	0.00380911	1	ENSMUSP00000032715.6	ENSMUSP00000032715.6 [44-53]	0	10	27.2486	160.8	155.1	217.1	220.9	212.2	222.1	160.8	138.3	205.0	189.5	147.0	171.9
QHVEAIELESK	[R].QHVEAIELESK.[D]	High	0.000340419	6.60858E-05	1	ENSMUSP00000140865.1	ENSMUSP00000140865.1 [1016-1026]	0	11	28.5676	116.2	149.7	123.3	127.4	122.3	127.1	116.2	133.5	116.4	109.3	84.7	98.4
QHVFPAEK	[K].QHVFPAEK.[E]	High	0.0278957	0.00299458	1	ENSMUSP00000043424.5	ENSMUSP00000043424.5 [391-398]	0	8	23.0099	443.1	446.9	483.8	485.2	505.9	526.0	443.1	398.5	456.9	416.1	350.4	407.2
QHVIDGEK	[K].QHVIDGEK.[T]	High	0.00181732	0.000301806	1	ENSMUSP00000026425.6	ENSMUSP00000026425.6 [192-199]	0	8	17.7938	20.7	33.5	52.2	47.7	52.8	49.0	20.7	29.9	49.3	40.9	36.6	37.9
QKEQAVGAIR	[K].QKEQAVGAIR.[T]	High	0.0030581	0.000489802	1	ENSMUSP00000071698.5	ENSMUSP00000071698.5 [127-136]	1	10	18.6993	146.8	162.8	172.0	198.6	176.6	223.7	146.8	145.2	162.4	170.3	122.3	173.2
QHVIPGMFK	[R].QHVIPGMFK.[E]	High	0.000958963	0.000196783	1	ENSMUSP00000100038.3	ENSMUSP00000100038.3 [602-610]	0	9	29.3321	159.6	164.2	169.2	150.4	133.3	138.7	159.6	146.4	159.8	129.0	92.3	107.4
QHWTMTK	[R].QHWTMTK.[I]	High	0.0784961	0.00724918	1	ENSMUSP00000005705.7	ENSMUSP00000005705.7 [332-338]	0	7	23.3553	111.0	132.0	122.1	120.9	119.3	96.0	111.0	117.7	115.3	103.7	82.6	74.3
QHYNCEHSK	[K].QHYNCEHSK.[I]	High	1.56955E-05	0	1	ENSMUSP00000146969.1	ENSMUSP00000146969.1 [151-159]	0	9	10.2128	103.5	145.8	133.3	193.8	149.4	111.1	103.5	130.0	125.9	166.2	103.5	86.0
QKAELQQEVEK	[K].QKAELQQEVEK.[L]	High	0.0142183	0.00145735	1	ENSMUSP00000101788.1	ENSMUSP00000101788.1 [82-92]	1	11	24.3085	177.1	156.9	171.5	189.0	182.8	199.6	177.1	139.9	162.0	162.1	126.6	154.5
QKAHEEANAAR	[R].QKAHEEANAAR.[K]	High	0.0520067	0.00479532	1	ENSMUSP00000124950.1	ENSMUSP00000124950.1 [508-518]	1	11	10.2949	27.6	55.7	36.5	33.8	31.6	71.3	27.6	49.7	34.5	29.0	21.9	55.2
QKDEDLLR	[K].QKDEDLLR.[R]	High	0.105135	0.00982119	1	ENSMUSP00000045239.8	ENSMUSP00000045239.8 [2106-2113]	1	8	23.2061	166.1	182.9	189.9	207.7	211.9	215.9	166.1	163.1	179.3	178.1	146.8	167.1
QKDYETATLSEIK	[R].QKDYETATLSEIK.[A]	High	0.0018568	0.000301806	1	ENSMUSP00000127176.1	ENSMUSP00000127176.1 [419-431]	1	13	32.0915	93.9	103.7	104.5	130.9	121.7	126.2	93.9	92.5	98.7	112.3	84.3	97.7
QKEDPVANMEPAQGENKR	[R].QKEDPVANMEPAQGENKR.[D]	High	0.00741257	0.000909626	1	ENSMUSP00000040938.6	ENSMUSP00000040938.6 [148-165]	2	18	22.3431	109.6	127.3	143.4	172.7	143.4	130.5	109.6	113.5	135.4	148.1	99.3	101.0
QKEFDPTITDGSLSGPSR	[R].QKEFDPTITDGSLSGPSR.[R]	High	0.00148938	0.000287347	1	ENSMUSP00000110673.1	ENSMUSP00000110673.1 [112-129]	1	18	32.8095	129.2	98.0	89.5	97.9	101.5	96.6	129.2	87.4	84.5	84.0	70.3	74.8
QKEFVITSLK	[K].QKEFVITSLK.[E]	High	0.00127598	0.000211446	1	ENSMUSP00000034326.6	ENSMUSP00000034326.6 [841-850]	1	10	39.9655	59.8	71.1	72.1	70.9	67.6	76.5	59.8	63.4	68.1	60.8	46.8	59.2
QKEIIKK	[K].QKEIIKK.[L]	High	0.00220837	0.000339035	1	ENSMUSP00000099407.3	ENSMUSP00000099407.3 [664-670]	2	7	23.2643	325.8	314.7	437.0	457.8	338.0	328.1	325.8	280.6	412.7	392.6	234.1	254.0
QHVPEQHPK	[K].QHVPEQHPK.[D]	High	0.0255099	0.00270435	1	ENSMUSP00000102991.1	ENSMUSP00000102991.1 [618-626]	0	9	11.0966	82.6	123.5	61.8	71.9	64.0	129.6	82.6	110.1	58.4	61.7	44.3	100.3
QGYENLCCLR	[K].QGYENLCCLR.[C]	High	0.00023118	3.42229E-05	1	ENSMUSP00000125738.1	ENSMUSP00000125738.1 [95-104]	0	10	28.2021	161.5	77.3	49.9	43.7	51.1	69.2	161.5	68.9	47.1	37.5	35.4	53.6
QGYENLCCLR	[K].QGYENLCCLR.[C]	High	6.12849E-06	0	2	ENSMUSP00000125738.1	ENSMUSP00000125738.1 [95-104]	0	10	30.5541	316.1	336.0	370.7	382.8	368.0	332.8	316.1	299.6	350.1	328.3	254.9	257.6
QGVTQVLSR	[R].QGVTQVLSR.[L]	High	0.000175575	0	1	ENSMUSP00000076418.5	ENSMUSP00000076418.5 [434-442]	0	9	29.2657	195.4	182.6	142.5	141.1	154.5	161.2	195.4	162.8	134.6	121.0	107.0	124.8
QGLQTTQAHLER	[R].QGLQTTQAHLER.[L]	High	7.82538E-06	0	1	ENSMUSP00000108723.3	ENSMUSP00000108723.3 [1202-1213]	0	12	18.9579	143.2	135.0	112.9	122.2	146.1	125.0	143.2	120.4	106.6	104.8	101.2	96.8
QGIQVLVSTSNVSSLEGAR	[R].QGIQVLVSTSNVSSLEGAR.[A]	High	3.97981E-11	0	2	ENSMUSP00000052872.7	ENSMUSP00000052872.7 [1928-1946]	0	19	48.3057	423.8	374.5	381.7	364.8	357.2	349.1	423.8	334.0	360.5	312.9	247.4	270.2
QGLSFGSLASR	[R].QGLSFGSLASR.[L]	High	9.93114E-05	0	2	ENSMUSP00000080614.4	ENSMUSP00000080614.4 [335-345]	0	11	38.8179	365.1	354.8	301.9	314.3	338.5	369.6	365.1	316.4	285.1	269.6	234.5	286.1
QGLSGVPILSEEELSLLDEFYK	[K].QGLSGVPILSEEELSLLDEFYK.[L]	High	1.05467E-08	0	1	ENSMUSP00000028607.6	ENSMUSP00000028607.6 [168-189]	0	22	56.2768	239.0	226.4	259.1	208.8	205.7	180.6	239.0	201.9	244.7	179.1	142.5	139.8
QGLSGVPILSEEELSLLDEFYK	[K].QGLSGVPILSEEELSLLDEFYK.[L]	High	1.82497E-08	0	1	ENSMUSP00000028607.6	ENSMUSP00000028607.6 [168-189]	0	22	56.2562	116.1	88.6	77.1	56.1	67.6	84.1	116.1	79.0	72.8	48.1	46.8	65.1
QGISSMQESGPK	[R].QGISSMQESGPK.[K]	High	0.00114904	0.000211446	1	ENSMUSP00000129834.1	ENSMUSP00000129834.1 [241-252]	0	12	21.8135	335.7	369.5	333.8	339.9	340.7	374.9	335.7	329.5	315.2	291.5	236.0	290.2
QGLSVAAQVVR	[R].QGLSVAAQVVR.[I]	High	0.00438636	0.000597325	1	ENSMUSP00000025752.7	ENSMUSP00000025752.7 [589-599]	0	11	36.1290	169.8	197.7	195.4	200.9	199.1	197.1	169.8	176.3	184.5	172.3	137.9	152.6
QGLTPFACAMTYK	[R].QGLTPFACAMTYK.[N]	High	0.00199528	0.000339035	2	ENSMUSP00000118751.1	ENSMUSP00000118751.1 [836-848]	0	13	47.8323	138.4	137.1	121.2	134.9	134.1	122.5	138.4	122.3	114.5	115.7	92.9	94.8
QGLVDYAK	[R].QGLVDYAK.[L]	High	0.00116518	0.000211446	1	ENSMUSP00000001485.3	ENSMUSP00000001485.3 [189-196]	0	8	30.7102	290.1	299.2	366.3	362.5	340.6	373.2	290.1	266.8	345.9	310.9	235.9	288.9
QGIVPAGLTENELWR	[R].QGIVPAGLTENELWR.[A]	High	0.0190247	0.00204468	1	ENSMUSP00000021930.8	ENSMUSP00000021930.8 [56-70]	0	15	53.7712	89.2	88.3	98.2	98.8	91.2	89.1	89.2	78.7	92.7	84.7	63.2	69.0
QGLQQTQQQQQTAALVR	[R].QGLQQTQQQQQTAALVR.[Q]	High	3.85733E-08	0	2	ENSMUSP00000085260.4	ENSMUSP00000085260.4 [2153-2169]	0	17	26.2303	99.7	113.8	101.0	87.0	94.0	93.0	99.7	101.5	95.4	74.6	65.1	72.0
QGIVQSDPPIPMDR	[R].QGIVQSDPPIPMDR.[T]	High	0.000319272	3.42229E-05	1	ENSMUSP00000019135.7	ENSMUSP00000019135.7 [141-154]	0	14	37.9571	179.6	196.5	162.3	155.0	168.5	161.7	179.6	175.2	153.3	132.9	116.7	125.2
QGLYDR	[R].QGLYDR.[L]	High	0.0529558	0.00487116	1	ENSMUSP00000048350.7	ENSMUSP00000048350.7 [110-115]	0	6	17.2376	77.1	89.4	89.7	110.0	103.9	95.3	77.1	79.7	84.7	94.3	72.0	73.8
QGMLLK	[KR].QGMLLK.[RK]	High	0.0879122	0.00822988	1	ENSMUSP00000027521.8; ENSMUSP00000025930.9	ENSMUSP00000027521.8 [350-355]; ENSMUSP00000025930.9 [929-934]	0	6	32.3868	429.7	331.1	316.7	289.7	299.4	274.8	429.7	295.3	299.1	248.5	207.4	212.7
QGNAIMR	[R].QGNAIMR.[K]	High	0.0180406	0.00186946	1	ENSMUSP00000063590.5	ENSMUSP00000063590.5 [692-698]	0	7	17.6311	162.5	219.0	187.8	204.0	236.5	199.1	162.5	195.3	177.4	175.0	163.8	154.1
QGNCYLAAINCLR	[K].QGNCYLAAINCLR.[L]	High	1.20515E-08	0	2	ENSMUSP00000059289.6	ENSMUSP00000059289.6 [1087-1099]	0	13	45.6153	254.4	280.0	297.1	308.9	284.4	261.6	254.4	249.7	280.6	264.9	197.0	202.5
QGNCYLAAINCLR	[K].QGNCYLAAINCLR.[L]	High	7.90887E-05	0	1	ENSMUSP00000059289.6	ENSMUSP00000059289.6 [1087-1099]	0	13	41.3703	143.6	146.1	141.0	142.2	152.3	161.3	143.6	130.3	133.2	122.0	105.5	124.9
QGNDFGTQYR	[R].QGNDFGTQYR.[S]	High	0.012689	0.00136096	1	ENSMUSP00000065754.7	ENSMUSP00000065754.7 [147-156]	0	10	20.9002	312.6	309.3	271.0	265.8	242.1	305.3	312.6	275.8	255.9	228.0	167.7	236.3
QGNGPVLVCAPSNIAVDQLTEK	[R].QGNGPVLVCAPSNIAVDQLTEK.[I]	High	4.51545E-07	0	1	ENSMUSP00000075089.6	ENSMUSP00000075089.6 [518-539]	0	22	43.1823	73.9	77.6	73.9	67.4	66.6	63.0	73.9	69.2	69.8	57.8	46.1	48.8
QGNLFDFLR	[R].QGNLFDFLR.[L]	High	7.56746E-05	0	1	ENSMUSP00000154475.1	ENSMUSP00000154475.1 [369-377]	0	9	56.0767	133.7	143.1	146.6	136.1	117.8	124.3	133.7	127.6	138.4	116.7	81.6	96.2
QGNLTLPLNK	[R].QGNLTLPLNK.[D]	High	0.00259528	0.000404401	1	ENSMUSP00000098354.3	ENSMUSP00000098354.3 [329-338]	0	10	39.3768	70.3	74.9	76.7	78.8	75.4	70.0	70.3	66.8	72.4	67.6	52.2	54.2
QGNMTAALQAALK	[R].QGNMTAALQAALK.[N]	High	0.000326176	6.60858E-05	1	ENSMUSP00000076933.5	ENSMUSP00000076933.5 [48-60]	0	13	45.6671	79.9	82.5	72.6	75.7	76.7	80.5	79.9	73.6	68.6	64.9	53.1	62.3
QGIVTPIEAQTR	[K].QGIVTPIEAQTR.[V]	High	5.51555E-07	0	2	ENSMUSP00000111032.1	ENSMUSP00000111032.1 [882-893]	0	12	28.9849	326.2	371.0	364.8	370.7	377.8	353.3	326.2	330.8	344.5	317.9	261.7	273.5
QGNMTAALQAALK	[R].QGNMTAALQAALK.[N]	High	0.000636615	0.000121088	1	ENSMUSP00000076933.5	ENSMUSP00000076933.5 [48-60]	0	13	34.1405	232.3	219.5	175.9	179.7	186.8	222.8	232.3	195.7	166.1	154.1	129.4	172.5
QGIQFYTQLK	[K].QGIQFYTQLK.[T]	High	0.00209888	0.000339035	1	ENSMUSP00000082288.5	ENSMUSP00000082288.5 [501-510]	0	10	31.7522	92.3	104.0	71.8	77.8	75.5	90.7	92.3	92.7	67.8	66.7	52.3	70.2
QGLNLAAAAAVTAAVK	[R].QGLNLAAAAAVTAAVK.[S]	High	4.01435E-05	0	1	ENSMUSP00000151994.1	ENSMUSP00000151994.1 [124-139]	0	16	52.6428	86.6	85.6	69.6	80.2	72.6	74.2	86.6	76.3	65.7	68.8	50.3	57.4
QGLAETSSPVAISLR	[R].QGLAETSSPVAISLR.[S]	High	0.000299393	3.42229E-05	1	ENSMUSP00000147887.1	ENSMUSP00000147887.1 [891-905]	0	15	43.3399	172.9	166.3	152.6	148.2	141.2	123.9	172.9	148.3	144.1	127.1	97.8	95.9
QGLAITDEILLSK	[K].QGLAITDEILLSK.[A]	High	1.66528E-05	0	1	ENSMUSP00000105527.2	ENSMUSP00000105527.2 [343-355]	0	13	48.9388	28.3	28.9	28.5	28.0	31.2	27.8	28.3	25.8	26.9	24.0	21.6	21.5
QGLAVTDEILQGK	[K].QGLAVTDEILQGK.[S]	High	2.28907E-05	0	1	ENSMUSP00000020513.3	ENSMUSP00000020513.3 [342-354]	0	13	46.3185	224.2	158.1	135.5	126.6	131.2	137.2	224.2	141.0	128.0	108.6	90.9	106.2
QGLDEMYSDVWK	[R].QGLDEMYSDVWK.[Q]	High	0.00358646	0.000568902	1	ENSMUSP00000020643.3	ENSMUSP00000020643.3 [398-409]	0	12	46.1657	130.9	130.3	105.1	114.4	119.1	119.1	130.9	116.2	99.3	98.1	82.5	92.2
QGLEHPLDQHYR	[R].QGLEHPLDQHYR.[N]	High	0.0426157	0.0040702	1	ENSMUSP00000048877.5	ENSMUSP00000048877.5 [328-339]	0	12	21.5595	147.7	79.5	84.3	109.6	112.2	94.2	147.7	70.9	79.6	94.0	77.7	72.9
QGIEMHLFR	[R].QGIEMHLFR.[V]	High	8.61626E-06	0	1	ENSMUSP00000148684.1	ENSMUSP00000148684.1 [390-398]	0	9	39.0373	198.6	196.4	195.5	193.7	206.2	234.9	198.6	175.1	184.6	166.1	142.8	181.8
QGLEQFINK	[RK].QGLEQFINK.[IV]	High	0.0005163	0.000121088	1	ENSMUSP00000119102.1; ENSMUSP00000019939.5	ENSMUSP00000119102.1 [121-129]; ENSMUSP00000019939.5 [120-128]	0	9	41.1640	92.6	74.8	74.9	75.2	71.0	72.0	92.6	66.7	70.7	64.5	49.2	55.7
QGLETEVAELR	[K].QGLETEVAELR.[A]	High	4.44903E-07	0	2	ENSMUSP00000057291.7	ENSMUSP00000057291.7 [168-178]	0	11	39.3925	408.0	429.7	359.6	392.7	395.0	392.7	408.0	383.2	339.6	336.8	273.6	304.0
QGLETLKPDYSEQK	[K].QGLETLKPDYSEQK.[G]	High	0.0013496	0.000211446	1	ENSMUSP00000098365.4	ENSMUSP00000098365.4 [256-269]	0	14	29.6423	117.3	88.8	91.2	80.8	78.0	100.5	117.3	79.2	86.1	69.3	54.0	77.8
QGLEYYHALK	[K].QGLEYYHALK.[A]	High	3.89751E-05	0	1	ENSMUSP00000141856.1	ENSMUSP00000141856.1 [682-691]	0	10	26.8493	144.0	279.1	210.5	238.4	268.5	173.2	144.0	248.9	198.8	204.5	186.0	134.1
QGIQFYTQLK	[K].QGIQFYTQLK.[T]	High	0.0200636	0.00221615	1	ENSMUSP00000082288.5	ENSMUSP00000082288.5 [501-510]	0	10	42.5742	146.7	128.6	78.7	81.5	104.4	93.7	146.7	114.7	74.3	69.9	72.3	72.5
QGLEYYHALK	[K].QGLEYYHALK.[A]	High	0.00676764	0.000853802	1	ENSMUSP00000141856.1	ENSMUSP00000141856.1 [682-691]	0	10	29.8698	191.9	160.2	190.3	185.2	207.2	194.2	191.9	142.9	179.7	158.8	143.5	150.3
QGLGAGLGGPGAR	[R].QGLGAGLGGPGAR.[L]	High	0.00124077	0.000211446	1	ENSMUSP00000117082.1	ENSMUSP00000117082.1 [117-129]	0	13	26.7509	103.8	124.5	93.1	99.3	104.8	104.0	103.8	111.0	87.9	85.2	72.6	80.5
QGLGPSGTDGPR	[K].QGLGPSGTDGPR.[K]	High	0.000477967	9.47048E-05	2	ENSMUSP00000109521.2	ENSMUSP00000109521.2 [368-379]	0	12	17.3432	320.3	327.0	334.4	347.1	341.1	353.2	320.3	291.6	315.8	297.7	236.3	273.4
QGIGQAPVSATEDSEIR	[K].QGIGQAPVSATEDSEIR.[N]	High	2.53332E-07	0	1	ENSMUSP00000098724.2	ENSMUSP00000098724.2 [391-407]	0	17	29.5340	267.2	246.4	183.5	205.1	196.3	247.8	267.2	219.7	173.3	175.9	136.0	191.8
QGIIAVTQPR	[R].QGIIAVTQPR.[R]	High	5.72028E-05	0	1	ENSMUSP00000104167.1	ENSMUSP00000104167.1 [110-119]	0	10	33.3342	220.5	209.9	196.7	201.1	208.5	227.2	220.5	187.2	185.8	172.5	144.4	175.9
QGILGAQPQLIFQPHR	[K].QGILGAQPQLIFQPHR.[I]	High	6.29538E-05	0	1	ENSMUSP00000036924.5	ENSMUSP00000036924.5 [139-154]	0	16	49.5394	69.5	68.0	48.9	48.6	51.3	59.6	69.5	60.6	46.2	41.7	35.5	46.1
QGLLGINIAEK	[K].QGLLGINIAEK.[H]	High	8.18096E-06	0	2	ENSMUSP00000027153.5	ENSMUSP00000027153.5 [96-106]	0	11	48.6165	242.3	248.6	256.1	300.1	284.8	262.6	242.3	221.7	241.9	257.4	197.3	203.3
QGLIGVGLINVEDR	[R].QGLIGVGLINVEDR.[S]	High	3.33745E-05	0	1	ENSMUSP00000066808.5	ENSMUSP00000066808.5 [1075-1088]	0	14	54.5318	150.7	160.8	153.3	153.0	146.5	137.2	150.7	143.4	144.8	131.2	101.5	106.2
QGLIHQHCQVR	[K].QGLIHQHCQVR.[I]	High	0.000389577	6.60858E-05	1	ENSMUSP00000041701.8	ENSMUSP00000041701.8 [619-629]	0	11	17.2154	70.4	72.4	60.9	54.8	48.7	55.5	70.4	64.6	57.5	47.0	33.7	43.0
QGLLHVGDIIK	[R].QGLLHVGDIIK.[E]	High	0.00174103	0.000301806	4	ENSMUSP00000144737.1	ENSMUSP00000144737.1 [165-175]	0	11	46.5225	798.7	732.1	705.8	692.6	704.1	805.2	798.7	652.9	666.5	594.0	487.7	623.3
QGLLPLTFADPSDYNK	[K].QGLLPLTFADPSDYNK.[I]	High	0.00235842	0.000339035	1	ENSMUSP00000023116.6	ENSMUSP00000023116.6 [702-717]	0	16	55.6745	146.2	163.9	172.2	185.4	160.1	171.4	146.2	146.2	162.6	159.0	110.9	132.7
QGLFLSK	[K].QGLFLSK.[V]	High	0.0151208	0.0015439	1	ENSMUSP00000017188.7	ENSMUSP00000017188.7 [331-337]	0	7	37.8908	301.6	207.3	237.5	257.3	227.4	237.0	301.6	184.9	224.3	220.7	157.5	183.5
QGNNNQSKPGFLR	[K].QGNNNQSKPGFLR.[K]	High	0.016083	0.00164706	1	ENSMUSP00000041688.7	ENSMUSP00000041688.7 [581-593]	0	13	24.2618	162.1	192.4	136.3	161.0	161.7	150.2	162.1	171.6	128.7	138.1	112.0	116.3
QGNPIHVLK	[K].QGNPIHVLK.[G]	High	0.000243141	3.42229E-05	3	ENSMUSP00000136644.1	ENSMUSP00000136644.1 [248-256]	0	9	27.9748	409.7	379.9	389.6	386.0	367.6	365.7	409.7	338.8	367.9	331.1	254.6	283.1
QGNVASLVQR	[R].QGNVASLVQR.[I]	High	6.12849E-06	0	3	ENSMUSP00000024709.7	ENSMUSP00000024709.7 [75-84]	0	10	27.1301	233.2	224.5	208.3	209.2	216.3	246.1	233.2	200.2	196.7	179.4	149.8	190.5
QGSPVAAGAPAK	[R].QGSPVAAGAPAK.[Q]	High	1.50807E-07	0	3	ENSMUSP00000013559.2	ENSMUSP00000013559.2 [179-190]	0	12	19.4353	534.2	581.5	659.1	640.8	596.4	596.8	534.2	518.6	622.4	549.6	413.1	462.0
QGTFHSQQALEYGTK	[K].QGTFHSQQALEYGTK.[L]	High	2.03213E-06	0	2	ENSMUSP00000065113.6	ENSMUSP00000065113.6 [67-81]	0	15	19.9173	286.5	301.9	301.7	278.2	276.2	292.0	286.5	269.2	284.9	238.6	191.3	226.0
QGTFIKDDTLLVR	[R].QGTFIKDDTLLVR.[C]	High	0.000314747	3.42229E-05	1	ENSMUSP00000004949.7	ENSMUSP00000004949.7 [492-504]	1	13	41.9293	258.8	229.1	228.8	240.0	238.4	239.9	258.8	204.3	216.1	205.8	165.1	185.7
QGTGLQGQAVFK	[R].QGTGLQGQAVFK.[T]	High	2.15623E-06	0	2	ENSMUSP00000046905.4	ENSMUSP00000046905.4 [476-487]	0	12	31.9488	251.7	224.1	270.1	291.4	252.2	243.8	251.7	199.8	255.1	249.9	174.7	188.7
QGTMPVSLLK	[R].QGTMPVSLLK.[A]	High	2.71296E-06	0	2	ENSMUSP00000046732.8	ENSMUSP00000046732.8 [249-258]	0	10	44.0760	408.1	431.8	463.3	428.3	432.1	356.5	408.1	385.1	437.5	367.3	299.3	276.0
QGTMPVSLLK	[R].QGTMPVSLLK.[A]	High	0.029437	0.00303321	1	ENSMUSP00000046732.8	ENSMUSP00000046732.8 [249-258]	0	10	36.2022	160.6	138.6	113.6	118.3	121.8	148.6	160.6	123.6	107.3	101.5	84.4	115.0
QGTPMCVPSK	[K].QGTPMCVPSK.[N]	High	0.0144703	0.00149382	1	ENSMUSP00000027252.7	ENSMUSP00000027252.7 [1117-1126]	0	10	22.5365	69.4	69.5	84.4	74.7	76.2	69.2	69.4	62.0	79.7	64.1	52.8	53.6
QGTQYTFSSIER	[K].QGTQYTFSSIER.[E]	High	9.93114E-05	0	2	ENSMUSP00000076971.6	ENSMUSP00000076971.6 [397-408]	0	12	32.0703	501.4	455.2	558.5	558.1	497.5	437.0	501.4	405.9	527.4	478.7	344.6	338.3
QGTQYTFSSIER	[K].QGTQYTFSSIER.[E]	High	0.000170544	0	3	ENSMUSP00000076971.6	ENSMUSP00000076971.6 [397-408]	0	12	28.7847	665.0	702.8	716.3	721.1	673.8	712.1	665.0	626.7	676.5	618.5	466.7	551.2
QGTQYTFSSIEREEYGK	[K].QGTQYTFSSIEREEYGK.[L]	High	0.000619122	0.000121088	1	ENSMUSP00000076971.6	ENSMUSP00000076971.6 [397-413]	1	17	33.4373	91.4	96.6	102.8	108.1	93.4	86.4	91.4	86.1	97.1	92.7	64.7	66.9
QGSGVILR	[R].QGSGVILR.[Q]	High	0.000509116	0.000121088	1	ENSMUSP00000104063.1; ENSMUSP00000017920.7	ENSMUSP00000104063.1 [123-130]; ENSMUSP00000017920.7 [123-130]	0	8	24.9029	58.7	55.8	49.7	52.9	50.4	37.7	58.7	49.8	46.9	45.4	34.9	29.2
QGTTLVMNK	[R].QGTTLVMNK.[H]	High	0.0198865	0.00220215	1	ENSMUSP00000078630.6	ENSMUSP00000078630.6 [435-443]	0	9	28.5091	137.7	158.6	211.9	219.2	204.4	202.8	137.7	141.4	200.1	188.0	141.6	157.0
QGTYGGYFR	[K].QGTYGGYFR.[D]	High	0.000716518	0.000169794	1	ENSMUSP00000032992.4	ENSMUSP00000032992.4 [876-884]	0	9	27.0499	236.3	220.3	181.5	149.0	181.0	148.9	236.3	196.5	171.4	127.8	125.4	115.3
QGVCIGLSEIMK	[R].QGVCIGLSEIMK.[S]	High	6.69817E-06	0	1	ENSMUSP00000069432.7	ENSMUSP00000069432.7 [1981-1992]	0	12	49.4596	74.4	61.3	67.7	56.8	51.7	49.0	74.4	54.7	63.9	48.7	35.8	37.9
QGVDDAFYTLVR	[R].QGVDDAFYTLVR.[E]	High	6.9781E-08	0	4	ENSMUSP00000032399.5	ENSMUSP00000032399.5 [150-161]	0	12	50.4281	637.5	639.2	669.0	752.0	688.5	676.5	637.5	570.0	631.8	645.0	476.9	523.7
QGVDIEAAR	[R].QGVDIEAAR.[K]	High	0.00505635	0.0006751	1	ENSMUSP00000151842.1	ENSMUSP00000151842.1 [162-170]	0	9	22.1072	294.1	353.3	284.2	302.1	397.7	379.4	294.1	315.1	268.4	259.1	275.5	293.7
QGVDLSWK	[R].QGVDLSWK.[A]	High	0.000123721	0	2	ENSMUSP00000095346.3	ENSMUSP00000095346.3 [409-416]	0	8	36.9878	433.4	405.4	436.1	477.6	454.6	490.5	433.4	361.5	411.8	409.6	314.9	379.7
QGVEDAFYTLVR	[R].QGVEDAFYTLVR.[E]	High	9.95881E-08	0	1	ENSMUSP00000029445.6	ENSMUSP00000029445.6 [150-161]	0	12	50.3981	121.6	118.3	86.7	90.7	120.7	126.6	121.6	105.5	81.9	77.8	83.6	98.0
QGVEYVPACLLHK	[K].QGVEYVPACLLHK.[R]	High	0.0188569	0.00202821	1	ENSMUSP00000015017.7	ENSMUSP00000015017.7 [119-131]	0	13	42.9262	112.1	117.5	132.0	165.3	171.2	150.4	112.1	104.8	124.7	141.8	118.6	116.4
QGVLGIK	[R].QGVLGIK.[V]	High	0.0191939	0.00209867	2	ENSMUSP00000032998.6	ENSMUSP00000032998.6 [179-185]	0	7	34.6818	270.4	253.1	257.3	235.2	284.3	269.3	270.4	225.7	243.0	201.7	196.9	208.5
QGVLTHGR	[K].QGVLTHGR.[V]	High	0.00135911	0.000211446	2	ENSMUSP00000099878.4	ENSMUSP00000099878.4 [65-72]	0	8	15.9176	75.8	119.4	116.9	125.3	133.0	149.6	75.8	106.5	110.4	107.5	92.1	115.8
QGVPMNSLR	[R].QGVPMNSLR.[F]	High	0.0966062	0.00897306	1	ENSMUSP00000088935.2	ENSMUSP00000088935.2 [55-63]	0	9	18.8073	172.7	179.4	166.4	175.0	165.7	191.2	172.7	160.0	157.1	150.1	114.8	148.0
QGTYGGYFR	[K].QGTYGGYFR.[D]	High	0.000284763	3.42229E-05	1	ENSMUSP00000032992.4	ENSMUSP00000032992.4 [876-884]	0	9	28.0799	192.9	220.3	263.0	246.3	212.1	181.2	192.9	196.5	248.4	211.2	146.9	140.3
QGSGSSQPMEVQEGYGFGSDDPYSSAEPHVSGMK	[K].QGSGSSQPMEVQEGYGFGSDDPYSSAEPHVSGMK.[R]	High	0.011733	0.00129486	1	ENSMUSP00000005705.7	ENSMUSP00000005705.7 [436-469]	0	34	32.9294	198.5	213.1	265.9	275.1	279.2	213.7	198.5	190.0	251.1	235.9	193.4	165.4
QGSDAYDAQTYDVASSEQQQTAK	[K].QGSDAYDAQTYDVASSEQQQTAK.[A]	High	8.21365E-08	0	1	ENSMUSP00000071569.4	ENSMUSP00000071569.4 [5147-5169]	0	23	24.7989	105.1	90.7	98.3	91.9	97.9	112.8	105.1	80.9	92.8	78.8	67.8	87.3
QGSATVGLK	[K].QGSATVGLK.[S]	High	0.000451827	9.47048E-05	1	ENSMUSP00000033008.9	ENSMUSP00000033008.9 [31-39]	0	9	23.2675	41.6	45.4	53.2	49.3	50.7	44.4	41.6	40.5	50.2	42.3	35.1	34.4
QGNVLPLWGNEK	[K].QGNVLPLWGNEK.[T]	High	0.00884091	0.00106667	1	ENSMUSP00000029480.8	ENSMUSP00000029480.8 [44-55]	0	12	46.7324	77.7	64.5	66.5	85.8	80.0	79.3	77.7	57.5	62.8	73.6	55.4	61.4
QGPELGSQLGLDGGPGDGDR	[R].QGPELGSQLGLDGGPGDGDR.[H]	High	6.73519E-11	0	2	ENSMUSP00000113854.1; ENSMUSP00000039134.9	ENSMUSP00000113854.1 [790-809]; ENSMUSP00000039134.9 [790-809]	0	20	36.5222	504.5	497.7	458.1	494.4	475.0	481.1	504.5	443.8	432.6	424.0	329.0	372.4
QGPFPSKPPVPDNDEIWK	[R].QGPFPSKPPVPDNDEIWK.[Q]	High	0.00212954	0.000339035	1	ENSMUSP00000138433.1	ENSMUSP00000138433.1 [430-447]	0	18	43.1083	233.6	238.6	269.9	230.3	202.8	207.5	233.6	212.8	254.9	197.5	140.5	160.6
QGPFTLAQHALPEDR	[K].QGPFTLAQHALPEDR.[W]	High	0.00294542	0.000469459	1	ENSMUSP00000026073.6	ENSMUSP00000026073.6 [268-282]	0	15	41.2638	533.8	515.0	623.5	586.1	508.6	565.7	533.8	459.3	588.8	502.7	352.3	437.9
QGPGGPAQAPPYPGMNR	[R].QGPGGPAQAPPYPGMNR.[T]	High	0.00052726	0.000121088	1	ENSMUSP00000111463.2	ENSMUSP00000111463.2 [1474-1490]	0	17	27.0460	211.3	162.8	144.6	153.4	144.5	148.2	211.3	145.2	136.6	131.6	100.1	114.7
QGPGTQAINR	[K].QGPGTQAINR.[E]	High	0.0142183	0.00145735	1	ENSMUSP00000147237.1	ENSMUSP00000147237.1 [1343-1352]	0	10	14.6092	87.1	91.8	85.5	86.9	78.7	76.6	87.1	81.9	80.7	74.5	54.5	59.3
QGPLHGMLINTPYVTK	[K].QGPLHGMLINTPYVTK.[D]	High	8.68031E-06	0	1	ENSMUSP00000020843.6	ENSMUSP00000020843.6 [1564-1579]	0	16	46.4619	130.0	143.1	124.6	116.6	122.6	128.8	130.0	127.6	117.7	100.0	84.9	99.7
QGPNANLVK	[R].QGPNANLVK.[T]	High	0.00649528	0.000853802	1	ENSMUSP00000110725.2	ENSMUSP00000110725.2 [454-462]	0	9	22.8506	143.8	140.6	157.2	167.3	153.3	149.5	143.8	125.4	148.5	143.5	106.2	115.7
QGQAALAQLQAVLTER	[R].QGQAALAQLQAVLTER.[R]	High	3.20505E-08	0	1	ENSMUSP00000048696.7	ENSMUSP00000048696.7 [111-126]	0	16	55.7370	42.4	44.7	42.4	38.6	44.5	36.2	42.4	39.9	40.0	33.1	30.8	28.0
QGQDAIPPPDPGEQIFNLPK	[R].QGQDAIPPPDPGEQIFNLPK.[K]	High	3.28849E-05	0	1	ENSMUSP00000025127.3	ENSMUSP00000025127.3 [173-192]	0	20	50.7310	149.9	159.7	142.2	114.0	127.9	109.7	149.9	142.4	134.3	97.8	88.6	84.9
QGQELSVAR	[R].QGQELSVAR.[Q]	High	0.000213528	0	1	ENSMUSP00000093974.5	ENSMUSP00000093974.5 [127-135]	0	9	18.6246	120.6	130.6	128.4	157.9	134.3	125.6	120.6	116.5	121.3	135.4	93.0	97.2
QGQETAVAPSLVAPALSKPK	[R].QGQETAVAPSLVAPALSKPK.[K]	High	3.66235E-08	0	2	ENSMUSP00000028981.8	ENSMUSP00000028981.8 [131-150]	0	20	40.9782	231.7	223.7	230.3	248.9	222.2	245.1	231.7	199.5	217.5	213.5	153.9	189.7
QGQGQLVTCSGAFK	[R].QGQGQLVTCSGAFK.[E]	High	4.01062E-07	0	3	ENSMUSP00000025649.8	ENSMUSP00000025649.8 [370-383]	0	14	30.7930	169.6	193.4	184.9	176.8	167.9	169.4	169.6	172.5	174.6	151.6	116.3	131.1
QGQHWLEK	[K].QGQHWLEK.[K]	High	0.00255719	0.000404401	2	ENSMUSP00000112944.1	ENSMUSP00000112944.1 [128-135]	0	8	24.8913	430.3	480.2	581.6	596.7	569.0	606.5	430.3	428.2	549.3	511.8	394.1	469.5
QGQIDNQYQSLLELGEK	[R].QGQIDNQYQSLLELGEK.[R]	High	7.40227E-05	0	1	ENSMUSP00000047792.7	ENSMUSP00000047792.7 [1046-1062]	0	17	48.5782	175.5	219.9	186.4	191.8	202.0	189.0	175.5	196.1	176.0	164.5	139.9	146.3
QGQIFCSR	[K].QGQIFCSR.[A]	High	0.00198094	0.000324086	1	ENSMUSP00000032093.5	ENSMUSP00000032093.5 [357-364]	0	8	22.1756	152.4	148.4	122.4	149.4	154.0	153.6	152.4	132.3	115.6	128.1	106.7	118.9
QGQMDAVR	[K].QGQMDAVR.[I]	High	0.000557599	0.000121088	1	ENSMUSP00000005711.4	ENSMUSP00000005711.4 [53-60]	0	8	15.2723	223.8	297.7	279.5	304.5	292.6	425.3	223.8	265.5	264.0	261.2	202.7	329.2
QGQNLWFLCDSQK	[K].QGQNLWFLCDSQK.[E]	High	1.52214E-06	0	2	ENSMUSP00000002825.5	ENSMUSP00000002825.5 [986-998]	0	13	48.3720	344.8	341.8	315.1	366.5	356.3	379.9	344.8	304.8	297.6	314.3	246.8	294.1
QGQSLGDLDGIPVAVK	[K].QGQSLGDLDGIPVAVK.[D]	High	0.0310669	0.00310572	1	ENSMUSP00000020012.6	ENSMUSP00000020012.6 [61-76]	0	16	47.7895	177.0	177.5	152.0	148.8	159.1	167.5	177.0	158.3	143.5	127.6	110.2	129.7
QGQSNSGMVQVQQK	[K].QGQSNSGMVQVQQK.[V]	High	1.34358E-05	0	1	ENSMUSP00000102374.1	ENSMUSP00000102374.1 [2121-2134]	0	14	19.3715	145.5	156.0	170.5	215.1	193.0	199.2	145.5	139.1	161.0	184.5	133.7	154.2
QGQVEDEWYSLSGR	[K].QGQVEDEWYSLSGR.[Q]	High	2.51922E-06	0	1	ENSMUSP00000001950.5	ENSMUSP00000001950.5 [144-157]	0	14	40.1147	184.6	196.1	193.7	222.8	221.2	180.5	184.6	174.9	182.9	191.1	153.2	139.7
QGQYSPMAIEEQVAVIYAGVR	[K].QGQYSPMAIEEQVAVIYAGVR.[G]	High	1.835E-09	0	1	ENSMUSP00000154864.1	ENSMUSP00000154864.1 [473-493]	0	21	55.7647	203.4	189.4	184.2	199.7	182.2	200.2	203.4	168.9	174.0	171.3	126.2	155.0
QGQYSPMAIEEQVAVIYAGVR	[K].QGQYSPMAIEEQVAVIYAGVR.[G]	High	5.46265E-12	0	3	ENSMUSP00000154864.1	ENSMUSP00000154864.1 [473-493]	0	21	55.5029	771.5	863.2	717.4	660.5	762.9	827.3	771.5	769.8	677.5	566.5	528.4	640.4
QGHPLNPR	[K].QGHPLNPR.[D]	High	0.00124947	0.000211446	1	ENSMUSP00000129597.1	ENSMUSP00000129597.1 [551-558]	0	8	10.2151	46.8	59.7	72.0	61.1	79.8	54.0	46.8	53.2	68.0	52.4	55.3	41.8
QEYAASTSR	[R].QEYAASTSR.[R]	High	0.000795154	0.000169794	1	ENSMUSP00000116528.1	ENSMUSP00000116528.1 [292-300]	0	9	12.9773	112.3	176.5	118.1	127.8	123.4	213.7	112.3	157.4	111.5	109.6	85.5	165.4
QEWEVK	[R].QEWEVK.[A]	High	0.0529558	0.00487116	1	ENSMUSP00000025170.9	ENSMUSP00000025170.9 [497-502]	0	6	27.5675	304.2	256.7	232.5	261.5	269.4	288.9	304.2	228.9	219.6	224.3	186.6	223.6
QEWESAGQQAPHPR	[R].QEWESAGQQAPHPR.[E]	High	1.0202E-06	0	1	ENSMUSP00000020769.7	ENSMUSP00000020769.7 [253-266]	0	14	20.1036	242.8	234.6	201.1	227.7	217.1	237.8	242.8	209.2	189.9	195.3	150.4	184.1
QAWDQMMSTLK	[R].QAWDQMMSTLK.[E]	High	5.62875E-08	0	2	ENSMUSP00000044827.5	ENSMUSP00000044827.5 [569-579]	0	11	50.1056	250.9	309.5	354.7	273.0	268.0	243.3	250.9	276.0	335.0	234.1	185.6	188.3
QAWDQMMSTLK	[R].QAWDQMMSTLK.[E]	High	0.00126708	0.000211446	3	ENSMUSP00000044827.5	ENSMUSP00000044827.5 [569-579]	0	11	38.7045	572.6	712.7	565.9	597.8	627.6	607.8	572.6	635.6	534.4	512.7	434.7	470.5
QAWVPLR	[R].QAWVPLR.[W]	High	0.0375451	0.00363981	1	ENSMUSP00000043703.8	ENSMUSP00000043703.8 [957-963]	0	7	39.3231	190.3	245.7	168.8	182.4	221.3	194.7	190.3	219.1	159.4	156.4	153.3	150.7
QAWVVTGGDDSGIR	[R].QAWVVTGGDDSGIR.[L]	High	1.75383E-05	0	1	ENSMUSP00000070927.5	ENSMUSP00000070927.5 [310-323]	0	14	36.4303	179.4	170.8	172.1	160.2	158.5	152.8	179.4	152.3	162.5	137.4	109.8	118.3
QAYEPCLER	[R].QAYEPCLER.[Y]	High	0.0217319	0.00234604	1	ENSMUSP00000018561.7	ENSMUSP00000018561.7 [636-644]	0	9	25.1422	148.4	143.2	143.6	151.1	204.4	148.0	148.4	127.7	135.6	129.6	141.6	114.6
QAYESNLICHGLQLEATR	[R].QAYESNLICHGLQLEATR.[S]	High	2.00224E-06	0	1	ENSMUSP00000153954.1	ENSMUSP00000153954.1 [120-137]	0	18	39.6895	114.2	126.7	99.4	113.9	116.9	111.5	114.2	113.0	93.9	97.7	81.0	86.3
QAYLDFK	[K].QAYLDFK.[G]	High	0.00235842	0.000339035	2	ENSMUSP00000022345.6	ENSMUSP00000022345.6 [132-138]	0	7	38.6355	378.2	375.9	388.8	381.2	352.8	373.2	378.2	335.2	367.2	326.9	244.4	288.9
QAYIQLAK	[K].QAYIQLAK.[D]	High	0.000682491	0.000169794	1	ENSMUSP00000090086.4	ENSMUSP00000090086.4 [197-204]	0	8	36.4352	155.6	154.0	170.6	210.0	178.4	184.6	155.6	137.3	161.1	180.1	123.6	142.9
QAYIQLAK	[K].QAYIQLAK.[D]	High	0.00547743	0.0007723	1	ENSMUSP00000090086.4	ENSMUSP00000090086.4 [197-204]	0	8	31.6472	288.1	271.8	265.4	270.9	295.8	317.0	288.1	242.4	250.6	232.3	204.9	245.4
QAYTANNSSQVQAAMK	[R].QAYTANNSSQVQAAMK.[G]	High	0.00118155	0.000211446	1	ENSMUSP00000129186.1	ENSMUSP00000129186.1 [451-466]	0	16	24.3954	116.8	150.4	129.9	129.7	127.9	147.4	116.8	134.1	122.7	111.2	88.6	114.1
QAWATDDVAQIYDK	[K].QAWATDDVAQIYDK.[C]	High	2.12451E-06	0	1	ENSMUSP00000096073.4	ENSMUSP00000096073.4 [1601-1614]	0	14	41.9450	199.3	211.3	210.5	202.5	203.1	194.4	199.3	188.4	198.8	173.7	140.7	150.5
QAYTANNSSQVQAAMK	[R].QAYTANNSSQVQAAMK.[G]	High	9.61484E-07	0	2	ENSMUSP00000129186.1	ENSMUSP00000129186.1 [451-466]	0	16	23.7668	319.9	320.0	296.3	290.8	307.5	351.2	319.9	285.4	279.8	249.4	213.0	271.9
QAYTQFGGK	[K].QAYTQFGGK.[R]	High	0.000268887	3.42229E-05	2	ENSMUSP00000034848.7	ENSMUSP00000034848.7 [119-127]	0	9	24.0551	411.2	386.4	290.9	259.8	318.3	384.8	411.2	344.6	274.7	222.8	220.5	297.9
QCALCLK	[R].QCALCLK.[Y]	High	0.0131402	0.00139402	1	ENSMUSP00000006470.7	ENSMUSP00000006470.7 [1586-1592]	0	7	30.8546	101.0	105.4	142.4	143.2	125.3	111.2	101.0	94.0	134.5	122.8	86.8	86.1
QCALISK	[K].QCALISK.[S]	High	0.00212954	0.000339035	1	ENSMUSP00000033283.9	ENSMUSP00000033283.9 [237-243]	0	7	27.2551	185.2	175.9	175.7	179.4	154.5	163.4	185.2	156.9	165.9	153.9	107.0	126.5
[truncated: 53,161 more rows]
