# Supplementary material for: Proteomic Analysis of the Mitochondrial Responses in P19 Embryonic Stem Cells Exposed to Florfenicol
Source: Toxics. 2023 Dec 6;11(12):992. doi: 10.3390/toxics11120992 (PMC10747307; doi:10.3390/toxics11120992)
Supplement: Supplementary file 1 [file toxics-11-00992-s001.zip › Supplementary files/Table S2 Differentially expressed proteins.xlsx]

## Sheet: sTable 2
Protein	Description	Gene	FLO1	FLO2	FLO3	Con1	Con2	Con3	FLO.vs.Control FC	FLO.vs.Control P-value	FLO.vs.Control log2FC	FLO.vs.Control UP.DOWN	GO_NUM	GO_Description	KEGG_Description	KEGG_EC	KEGG_ko	COG_Function_Description	COG_Function_Class	COG_Class_Description	IPR_Term
ENSMUSP00000028062.2	vimentin [Source:MGI SymbolAcc:MGI:98932]	Vim	13449.7	13287.2	14163.1	8999.1	8817.9	8808.3	1.53613	6.6492e-05	0.619303	up	2	Molecular Function:structural molecule activity (GO:0005198),Cellular Component:intermediate filament (GO:0005882)	vimentin	--	ko05169 Epstein-Barr virus infection ko05206 MicroRNAs in cancer	--	--	--	IPR001664 [Intermediate filament protein] ; IPR006821[Intermediate filament head, DNA-binding domain] ; IPR027699[Vimentin]
ENSMUSP00000144124.1	Cytochrome b-c1 complex subunit 1, mitochondrial [Source:UniProtKB/Swiss-ProtAcc:Q9CZ13]	Uqcrc1	3644.4	3881.7	3932.7	4862.5	5185.8	4940.5	0.764491	0.000871073	-0.387429	down	--	--	ubiquinol-cytochrome c reductase core subunit 1	--	ko00190 Oxidative phosphorylation ko01100 Metabolic pathways ko04260 Cardiac muscle contraction ko04932 Non-alcoholic fatty liver disease (NAFLD) ko05010 Alzheimer's disease ko05012 Parkinson's disease ko05016 Huntington's disease	Predicted Zn-dependent peptidase	R	General function prediction only ;	IPR007863 [Peptidase M16, C-terminal] ; IPR011765[Peptidase M16, N-terminal]
ENSMUSP00000126621.2	NADH-ubiquinone oxidoreductase 75 kDa subunit, mitochondrial [Source:UniProtKB/Swiss-ProtAcc:Q91VD9]	Ndufs1	3402.5	3484.5	3713.9	5228.4	5117.5	4866.3	0.696868	0.000412961	-0.521042	down	4	Molecular Function:electron carrier activity (GO:0009055),Molecular Function:oxidoreductase activity (GO:0016491),Molecular Function:iron-sulfur cluster binding (GO:0051536),Biological Process:oxidation-reduction process (GO:0055114)	--	--	ko00190 Oxidative phosphorylation ko01100 Metabolic pathways ko04723 Retrograde endocannabinoid signaling ko04932 Non-alcoholic fatty liver disease (NAFLD) ko05010 Alzheimer's disease ko05012 Parkinson's disease ko05016 Huntington's disease	--	--	--	IPR001041 [2Fe-2S ferredoxin-type iron-sulfur binding domain] ; IPR006656[Molybdopterin oxidoreductase] ; IPR006963[Molybdopterin oxidoreductase, 4Fe-4S domain] ; IPR015405[NADH-quinone oxidoreductase, chain G, C-terminal] ; IPR019574[NADH:ubiquinone oxidoreductase, subunit G, iron-sulphur binding]
ENSMUSP00000018727.3	Ras GTPase-activating protein-binding protein 1 [Source:UniProtKB/Swiss-ProtAcc:P97855]	G3bp1	4435	4537.6	4432.9	5757.3	5673.2	5074.5	0.812208	0.00900115	-0.300078	down	3	Molecular Function:nucleic acid binding (GO:0003676),Cellular Component:intracellular (GO:0005622),Biological Process:transport (GO:0006810)	--	--	--	--	--	--	IPR000504 [RNA recognition motif domain] ; IPR002075[Nuclear transport factor 2] ; IPR018222[Nuclear transport factor 2, eukaryote]
ENSMUSP00000086370.5	DNA (cytosine-5)-methyltransferase 3B [Source:UniProtKB/Swiss-ProtAcc:O88509]	Dnmt3b	208.8	220.2	220.4	255.3	301.8	325.2	0.736031	0.0205634	-0.442162	down	4	Biological Process:DNA methylation (GO:0006306),Molecular Function:methyltransferase activity (GO:0008168),Molecular Function:DNA-methyltransferase activity (GO:0009008),Biological Process:regulation of gene expression (GO:0010468)	DNA (cytosine-5)-methyltransferase 3B	2.1.1.37	ko00270 Cysteine and methionine metabolism ko01100 Metabolic pathways ko05206 MicroRNAs in cancer	Site-specific DNA-cytosine methylase	L	Replication, recombination and repair ;	IPR000313 [PWWP domain] ; IPR001525[C-5 cytosine methyltransferase] ; IPR025766[ADD domain] ; IPR029063[S-adenosyl-L-methionine-dependent methyltransferase] ; IPR030488[DNA (cytosine-5)-methyltransferase 3B]
ENSMUSP00000033176.5	ubiquinol cytochrome c reductase core protein 2 [Source:MGI SymbolAcc:MGI:1914253]	Uqcrc2	3568.3	3690.3	3741.4	4754.2	4672.9	4713.7	0.777891	4.97712e-05	-0.36236	down	--	--	ubiquinol-cytochrome c reductase core subunit 2	--	ko00190 Oxidative phosphorylation ko01100 Metabolic pathways ko04260 Cardiac muscle contraction ko04932 Non-alcoholic fatty liver disease (NAFLD) ko05010 Alzheimer's disease ko05012 Parkinson's disease ko05016 Huntington's disease	Predicted Zn-dependent peptidase	R	General function prediction only ;	IPR007863 [Peptidase M16, C-terminal] ; IPR011765[Peptidase M16, N-terminal]
ENSMUSP00000030185.4	tropomyosin 1, alpha [Source:MGI SymbolAcc:MGI:98809]	Tpm1	221.9	210.1	230.7	105.1	124.5	128.5	1.8506	0.000411851	0.887993	up	--	--	tropomyosin 1	--	ko04260 Cardiac muscle contraction ko04261 Adrenergic signaling in cardiomyocytes ko05206 MicroRNAs in cancer ko05410 Hypertrophic cardiomyopathy (HCM) ko05414 Dilated cardiomyopathy (DCM)	Cell division protein DamX, binds to the septal ring, contains C-terminal SPOR domain	D	Cell cycle control, cell division, chromosome partitioning ;	IPR000533 [Tropomyosin]
ENSMUSP00000029955.4	RIKEN cDNA 1700009N14 gene [Source:MGI SymbolAcc:MGI:1922721]	1700009N14Rik	88.3	96.7	79.8	76.5	67.1	71.8	1.22934	0.0419824	0.297885	up	6	Molecular Function:GTPase activity (GO:0003924),Molecular Function:GTP binding (GO:0005525),Biological Process:intracellular protein transport (GO:0006886),Biological Process:nucleocytoplasmic transport (GO:0006913),Biological Process:signal transduction (GO:0007165),Biological Process:small GTPase mediated signal transduction (GO:0007264)	GTP-binding nuclear protein Ran	--	ko03008 Ribosome biogenesis in eukaryotes ko03013 RNA transport ko05166 HTLV-I infection ko05169 Epstein-Barr virus infection	GTPase SAR1 family domain	R	General function prediction only ;	IPR001806 [Small GTPase superfamily] ; IPR002041[Ran GTPase]
ENSMUSP00000115519.1	Myelin expression factor 2 [Source:UniProtKB/Swiss-ProtAcc:Q8C854]	Myef2	49.7	56.9	60.6	79.5	66.3	66.6	0.787194	0.0493326	-0.345209	down	1	Molecular Function:nucleic acid binding (GO:0003676)	--	--	--	RNA recognition motif (RRM) domain	J	Translation, ribosomal structure and biogenesis ;	IPR000504 [RNA recognition motif domain]
ENSMUSP00000032402.5	Branched-chain-amino-acid aminotransferase, cytosolic [Source:UniProtKB/Swiss-ProtAcc:P24288]	Bcat1	2899.6	2912.4	2934.4	3723	3453.6	3441.6	0.823718	0.0199533	-0.279778	down	2	Molecular Function:catalytic activity (GO:0003824),Biological Process:metabolic process (GO:0008152)	branched-chain amino acid aminotransferase	2.6.1.42	ko00270 Cysteine and methionine metabolism ko00280 Valine, leucine and isoleucine degradation ko00290 Valine, leucine and isoleucine biosynthesis ko00770 Pantothenate and CoA biosynthesis ko01100 Metabolic pathways ko01210 2-Oxocarboxylic acid metabolism ko01230 Biosynthesis of amino acids	--	--	--	IPR001544 [Aminotransferase class IV]
ENSMUSP00000087457.5	Integrin beta-1 [Source:UniProtKB/Swiss-ProtAcc:P09055]	Itgb1	3530.6	3502.6	3491.2	2744.2	2874.9	3131.6	1.20269	0.0339251	0.266268	up	5	Molecular Function:receptor activity (GO:0004872),Biological Process:cell adhesion (GO:0007155),Biological Process:cell-matrix adhesion (GO:0007160),Biological Process:integrin-mediated signaling pathway (GO:0007229),Cellular Component:integrin complex (GO:0008305)	integrin beta 1	--	ko04015 Rap1 signaling pathway ko04145 Phagosome ko04151 PI3K-Akt signaling pathway ko04360 Axon guidance ko04510 Focal adhesion ko04512 ECM-receptor interaction ko04514 Cell adhesion molecules (CAMs) ko04530 Tight junction ko04611 Platelet activation ko04670 Leukocyte transendothelial migration ko04810 Regulation of actin cytoskeleton ko05100 Bacterial invasion of epithelial cells ko05133 Pertus…	Secreted protein containing bacterial Ig-like domain and vWFA domain	R	General function prediction only ;	IPR002369 [Integrin beta subunit, VWA domain] ; IPR012896[Integrin beta subunit, tail] ; IPR013111[EGF-like domain, extracellular] ; IPR014836[Integrin beta subunit, cytoplasmic domain] ; IPR015812[Integrin beta subunit] ; IPR016201[PSI domain] ; IPR027071[Integrin beta-1 subunit] ; IPR033760[Integrin beta N-terminal]
ENSMUSP00000004784.4	Calponin-2 [Source:UniProtKB/Swiss-ProtAcc:Q08093]	Cnn2	1559.7	1571.8	1490.1	1190.3	1255.8	1164.8	1.2799	0.000822385	0.356034	up	5	Molecular Function:actin binding (GO:0003779),Molecular Function:protein binding (GO:0005515),Cellular Component:cytoskeleton (GO:0005856),Biological Process:cytoskeleton organization (GO:0007010),Biological Process:actomyosin structure organization (GO:0031032)	--	--	--	--	--	--	IPR000557 [Calponin repeat] ; IPR001715[Calponin homology domain] ; IPR001997[Calponin/LIMCH1] ; IPR003096[Smooth muscle protein/calponin] ; IPR029974[Calponin-2]
ENSMUSP00000136944.1	Hydroxymethylglutaryl-CoA synthase, cytoplasmic [Source:UniProtKB/Swiss-ProtAcc:Q8JZK9]	Hmgcs1	2676.6	2738	2547.6	3062	3296.7	3390	0.816745	0.00612543	-0.292043	down	2	Molecular Function:hydroxymethylglutaryl-CoA synthase activity (GO:0004421),Biological Process:isoprenoid biosynthetic process (GO:0008299)	hydroxymethylglutaryl-CoA synthase	2.3.3.10	ko00072 Synthesis and degradation of ketone bodies ko00280 Valine, leucine and isoleucine degradation ko00650 Butanoate metabolism ko00900 Terpenoid backbone biosynthesis ko01100 Metabolic pathways	3-hydroxy-3-methylglutaryl CoA synthase	I	Lipid transport and metabolism ;	IPR013528 [Hydroxymethylglutaryl-coenzyme A synthase, N-terminal] ; IPR013746[Hydroxymethylglutaryl-coenzyme A synthase C-terminal domain]
ENSMUSP00000034276.5	Cytochrome c oxidase subunit 4 isoform 1, mitochondrial [Source:UniProtKB/Swiss-ProtAcc:P19783]	Cox4i1	3346.8	3533.2	3547.1	4328.8	4276.5	4743.1	0.78115	0.0037787	-0.356329	down	1	Molecular Function:cytochrome-c oxidase activity (GO:0004129)	cytochrome c oxidase subunit 4	--	ko00190 Oxidative phosphorylation ko01100 Metabolic pathways ko04260 Cardiac muscle contraction ko04932 Non-alcoholic fatty liver disease (NAFLD) ko05010 Alzheimer's disease ko05012 Parkinson's disease ko05016 Huntington's disease	--	--	--	IPR004203 [Cytochrome c oxidase subunit IV family] ; IPR013288[Cytochrome c oxidase subunit IV]
ENSMUSP00000121557.1	NADH dehydrogenase [ubiquinone] flavoprotein 2, mitochondrial [Source:UniProtKB/Swiss-ProtAcc:Q9D6J6]	Ndufv2	1651.8	1699.8	1663	2089.2	2127.7	2264	0.773751	0.000884319	-0.37006	down	2	Molecular Function:oxidoreductase activity (GO:0016491),Biological Process:oxidation-reduction process (GO:0055114)	--	--	ko00190 Oxidative phosphorylation ko01100 Metabolic pathways ko04723 Retrograde endocannabinoid signaling ko04932 Non-alcoholic fatty liver disease (NAFLD) ko05010 Alzheimer's disease ko05012 Parkinson's disease ko05016 Huntington's disease	NADH:ubiquinone oxidoreductase 24 kD subunit (chain E)	C	Energy production and conversion ;	IPR002023 [NADH-quinone oxidoreductase subunit E-like]
ENSMUSP00000033450.2	glypican 4 [Source:MGI SymbolAcc:MGI:104902]	Gpc4	3243	3121.3	2964.4	2238.3	2430.9	2474.8	1.30581	0.00256735	0.384944	up	3	Cellular Component:proteinaceous extracellular matrix (GO:0005578),Cellular Component:membrane (GO:0016020),Molecular Function:heparan sulfate proteoglycan binding (GO:0043395)	glypican 4	--	ko04310 Wnt signaling pathway	--	--	--	IPR001863 [Glypican] ; IPR031180[Glypican-4]
ENSMUSP00000129342.1	TAR DNA binding protein [Source:MGI SymbolAcc:MGI:2387629]	Tardbp	168	170.9	195.6	228.9	211.9	207.9	0.823956	0.0248408	-0.279361	down	1	Molecular Function:nucleic acid binding (GO:0003676)	--	--	--	RNA recognition motif (RRM) domain	J	Translation, ribosomal structure and biogenesis ;	IPR000504 [RNA recognition motif domain]
ENSMUSP00000029699.6	Prelamin-A/C Lamin-A/C [Source:UniProtKB/Swiss-ProtAcc:P48678]	Lmna	2529	2536.3	2699	2017.9	2174.1	2167.1	1.22097	0.00340462	0.288033	up	2	Molecular Function:structural molecule activity (GO:0005198),Cellular Component:intermediate filament (GO:0005882)	lamin A/C	--	ko04210 Apoptosis ko05410 Hypertrophic cardiomyopathy (HCM) ko05412 Arrhythmogenic right ventricular cardiomyopathy (ARVC) ko05414 Dilated cardiomyopathy (DCM)	--	--	--	IPR001322 [Lamin Tail Domain] ; IPR001664[Intermediate filament protein]
ENSMUSP00000028619.4	hydroxysteroid (17-beta) dehydrogenase 12 [Source:MGI SymbolAcc:MGI:1926967]	Hsd17b12	3114.8	2929.4	3251.5	2321.9	2465.1	2728.1	1.23694	0.0171665	0.306771	up	--	--	--	--	ko00062 Fatty acid elongation ko00140 Steroid hormone biosynthesis ko01040 Biosynthesis of unsaturated fatty acids ko01100 Metabolic pathways ko01212 Fatty acid metabolism	Short-chain dehydrogenase	R	General function prediction only ;	IPR002347 [Short-chain dehydrogenase/reductase SDR]
ENSMUSP00000042967.7	NADH dehydrogenase [ubiquinone] flavoprotein 1, mitochondrial [Source:UniProtKB/Swiss-ProtAcc:Q91YT0]	Ndufv1	1423.3	1534.5	1544.2	1829.4	1936.6	1878	0.797661	0.00155519	-0.326152	down	--	--	--	--	ko00190 Oxidative phosphorylation ko01100 Metabolic pathways ko04723 Retrograde endocannabinoid signaling ko04932 Non-alcoholic fatty liver disease (NAFLD) ko05010 Alzheimer's disease ko05012 Parkinson's disease ko05016 Huntington's disease	NADH:ubiquinone oxidoreductase, NADH-binding 51 kD subunit (chain F)	C	Energy production and conversion ;	IPR011538 [NADH-ubiquinone oxidoreductase 51 kDa subunit, FMN-binding domain] ; IPR019554[Soluble ligand binding domain] ; IPR019575[NADH-ubiquinone oxidoreductase 51 kDa subunit, iron-sulphur binding domain]
ENSMUSP00000110673.1	caldesmon 1 [Source:MGI SymbolAcc:MGI:88250]	Cald1	3055.2	2969.6	3037.1	2383.7	2315.3	2451.6	1.26729	0.000174128	0.341749	up	4	Molecular Function:actin binding (GO:0003779),Molecular Function:calmodulin binding (GO:0005516),Biological Process:muscle contraction (GO:0006936),Molecular Function:myosin binding (GO:0017022)	caldesmon	--	ko04270 Vascular smooth muscle contraction	--	--	--	IPR006017 [Caldesmon] ; IPR006018[Caldesmon/lymphocyte specific protein]
ENSMUSP00000045284.3	ubiquinol-cytochrome c reductase, Rieske iron-sulfur polypeptide 1 [Source:MGI SymbolAcc:MGI:1913944]	Uqcrfs1	1235.8	1234.4	1335.2	1712.1	1695.4	1791.1	0.732005	0.000478311	-0.450075	down	4	Molecular Function:ubiquinol-cytochrome-c reductase activity (GO:0008121),Cellular Component:membrane (GO:0016020),Molecular Function:oxidoreductase activity (GO:0016491),Biological Process:oxidation-reduction process (GO:0055114)	ubiquinol-cytochrome c reductase iron-sulfur subunit	1.10.2.2	ko00190 Oxidative phosphorylation ko01100 Metabolic pathways ko04260 Cardiac muscle contraction ko04932 Non-alcoholic fatty liver disease (NAFLD) ko05010 Alzheimer's disease ko05012 Parkinson's disease ko05016 Huntington's disease	--	--	--	IPR004192 [Ubiquinol cytochrome reductase, transmembrane domain] ; IPR005805[Rieske iron-sulphur protein, C-terminal] ; IPR014349[Rieske iron-sulphur protein] ; IPR015248[Ubiquinol-cytochrome c reductase 8kDa, N-terminal] ; IPR017941[Rieske [2Fe-2S] iron-sulphur domain]
ENSMUSP00000141554.1	-	Cox5b	1395.5	1473.7	1451.5	2089.1	2205.5	2555.6	0.630741	0.00404443	-0.664881	down	2	Molecular Function:cytochrome-c oxidase activity (GO:0004129),Cellular Component:mitochondrial envelope (GO:0005740)	cytochrome c oxidase subunit 5b	--	ko00190 Oxidative phosphorylation ko01100 Metabolic pathways ko04260 Cardiac muscle contraction ko04932 Non-alcoholic fatty liver disease (NAFLD) ko05010 Alzheimer's disease ko05012 Parkinson's disease ko05016 Huntington's disease	--	--	--	IPR002124 [Cytochrome c oxidase, subunit Vb]
ENSMUSP00000079356.2	Histone H1.5 [Source:UniProtKB/Swiss-ProtAcc:P43276]	Hist1h1b	2547.3	2644.2	3180.3	1825.8	2028.8	2123.4	1.40043	0.0207975	0.485875	up	4	Cellular Component:nucleosome (GO:0000786),Molecular Function:DNA binding (GO:0003677),Cellular Component:nucleus (GO:0005634),Biological Process:nucleosome assembly (GO:0006334)	histone H1/5	--	--	--	--	--	IPR005818 [Linker histone H1/H5, domain H15] ; IPR005819[Histone H5]
ENSMUSP00000007139.4	Eukaryotic translation initiation factor 1b [Source:UniProtKB/Swiss-ProtAcc:Q9CXU9]	Eif1b	1208.2	1201.6	1204.2	1710.5	1642.1	1476.9	0.748318	0.027981	-0.418277	down	2	Molecular Function:translation initiation factor activity (GO:0003743),Biological Process:translational initiation (GO:0006413)	translation initiation factor 1	--	ko03013 RNA transport	--	--	--	IPR001950 [SUI1 domain]
ENSMUSP00000003575.9	Tropomyosin alpha-4 chain [Source:UniProtKB/Swiss-ProtAcc:Q6IRU2]	Tpm4	1678.3	1589.1	1463.1	1199.6	1217.9	1370.9	1.24868	0.0191803	0.320404	up	--	--	tropomyosin 4	--	ko04260 Cardiac muscle contraction ko04261 Adrenergic signaling in cardiomyocytes ko05410 Hypertrophic cardiomyopathy (HCM) ko05414 Dilated cardiomyopathy (DCM)	--	--	--	IPR000533 [Tropomyosin]
ENSMUSP00000031447.7	Annexin A3 [Source:UniProtKB/Swiss-ProtAcc:O35639]	Anxa3	1735.4	1866.9	1779.5	1446.7	1405.9	1385.8	1.26977	0.000862647	0.344569	up	3	Molecular Function:phospholipase inhibitor activity (GO:0004859),Molecular Function:calcium ion binding (GO:0005509),Molecular Function:calcium-dependent phospholipid binding (GO:0005544)	annexin A3	--	--	--	--	--	IPR001464 [Annexin] ; IPR002390[Annexin A3] ; IPR018502[Annexin repeat]
ENSMUSP00000030102.5	Mus musculus lysine (K)-specific demethylase 4C (Kdm4c), transcript variant 3, mRNA. [Source:RefSeq mRNAAcc:NM_001356561]	Kdm4c	1120.4	1121.3	1142.4	1394	1377.9	1290.4	0.83305	0.00237125	-0.263525	down	2	Molecular Function:protein binding (GO:0005515),Molecular Function:zinc ion binding (GO:0008270)	jumonji domain-containing protein 2	1.14.11.-	--	--	--	--	IPR001965 [Zinc finger, PHD-type] ; IPR002999[Tudor domain] ; IPR003347[JmjC domain] ; IPR003349[JmjN domain]
ENSMUSP00000023952.8	Keratin, type II cytoskeletal 8 [Source:UniProtKB/Swiss-ProtAcc:P11679]	Krt8	1918.5	1875.5	1810.4	1537.9	1516.5	1459.5	1.24159	0.000750456	0.312185	up	3	Molecular Function:structural molecule activity (GO:0005198),Cellular Component:intermediate filament (GO:0005882),Cellular Component:keratin filament (GO:0045095)	type II keratin, basic	--	--	--	--	--	IPR001664 [Intermediate filament protein] ; IPR003054[Keratin, type II] ; IPR032444[Keratin type II head]
ENSMUSP00000027478.6	NADH dehydrogenase [ubiquinone] 1 alpha subcomplex subunit 10, mitochondrial [Source:UniProtKB/Swiss-ProtAcc:Q99LC3]	Ndufa10	709.8	765	755.6	1173.8	1169.5	1174.5	0.634033	0.00145696	-0.657371	down	--	--	NADH dehydrogenase (ubiquinone) 1 alpha subcomplex subunit 10	--	ko00190 Oxidative phosphorylation ko01100 Metabolic pathways ko04723 Retrograde endocannabinoid signaling ko04932 Non-alcoholic fatty liver disease (NAFLD) ko05010 Alzheimer's disease ko05012 Parkinson's disease ko05016 Huntington's disease	Deoxyadenosine/deoxycytidine kinase	F	Nucleotide transport and metabolism ;	IPR031314 [Deoxynucleoside kinase domain]
ENSMUSP00000005077.6	Heat shock protein beta-1 [Source:UniProtKB/Swiss-ProtAcc:P14602]	Hspb1	1309.3	1315.8	1308	993.2	1117.9	1014.7	1.25827	0.0195149	0.331441	up	--	--	heat shock protein beta-1	--	ko04010 MAPK signaling pathway ko04370 VEGF signaling pathway ko05146 Amoebiasis ko05169 Epstein-Barr virus infection	--	--	--	IPR001436 [Alpha crystallin/Heat shock protein] ; IPR002068[Alpha crystallin/Hsp20 domain] ; IPR031107[Small heat shock protein HSP20]
ENSMUSP00000030202.7	Golgi-associated plant pathosis-related protein 1 [Source:UniProtKB/Swiss-ProtAcc:Q9CYL5]	Glipr2	1192.5	1190.1	1252.8	982.4	938.9	910	1.284	0.000801427	0.360649	up	--	--	--	--	--	Uncharacterized conserved protein YkwD, contains CAP (CSP/antigen 5/PR1) domain	S	Function unknown ;	IPR001283 [Cysteine-rich secretory protein, allergen V5/Tpx-1-related] ; IPR014044[CAP domain]
ENSMUSP00000034590.2	Transgelin [Source:UniProtKB/Swiss-ProtAcc:P37804]	Tagln	1645.5	1725.1	1656.2	1196.2	1271.2	1088.5	1.41365	0.00111557	0.499426	up	2	Molecular Function:protein binding (GO:0005515),Molecular Function:actin filament binding (GO:0051015)	transgelin	--	--	--	--	--	IPR000557 [Calponin repeat] ; IPR001715[Calponin homology domain] ; IPR003096[Smooth muscle protein/calponin] ; IPR029976[Transgelin]
ENSMUSP00000095169.2	Cysteine and glycine-rich protein 1 [Source:UniProtKB/Swiss-ProtAcc:P97315]	Csrp1	1557.6	1446.7	1367.7	1184.5	1164.9	1231.6	1.22089	0.0107796	0.287931	up	1	Molecular Function:zinc ion binding (GO:0008270)	cysteine and glycine-rich protein	--	--	--	--	--	IPR001781 [Zinc finger, LIM-type]
ENSMUSP00000000090.6	Cytochrome c oxidase subunit 5A, mitochondrial [Source:UniProtKB/Swiss-ProtAcc:P12787]	Cox5a	888.1	903	922.2	1149.2	1146.8	1183.3	0.779841	7.69847e-05	-0.358749	down	2	Molecular Function:cytochrome-c oxidase activity (GO:0004129),Cellular Component:mitochondrial inner membrane (GO:0005743)	cytochrome c oxidase subunit 5a	--	ko00190 Oxidative phosphorylation ko01100 Metabolic pathways ko04260 Cardiac muscle contraction ko04932 Non-alcoholic fatty liver disease (NAFLD) ko05010 Alzheimer's disease ko05012 Parkinson's disease ko05016 Huntington's disease	--	--	--	IPR003204 [Cytochrome c oxidase, subunit Va/VI]
ENSMUSP00000029002.7	stathmin-like 2 [Source:MGI SymbolAcc:MGI:98241]	Stmn2	62.7	63.2	58.9	68.9	80.2	78.1	0.81338	0.0192195	-0.297998	down	1	Biological Process:regulation of microtubule polymerization or depolymerization (GO:0031110)	--	--	--	--	--	--	IPR000956 [Stathmin family] ; IPR026729[Stathmin-2]
ENSMUSP00000075150.4	Cytochrome c oxidase subunit 6B1 [Source:UniProtKB/Swiss-ProtAcc:P56391]	Cox6b1	845.7	841	835.8	1608.2	1829.7	2281.2	0.441066	0.032823	-1.18093	down	2	Molecular Function:cytochrome-c oxidase activity (GO:0004129),Cellular Component:mitochondrion (GO:0005739)	cytochrome c oxidase subunit 6b	--	ko00190 Oxidative phosphorylation ko01100 Metabolic pathways ko04260 Cardiac muscle contraction ko04932 Non-alcoholic fatty liver disease (NAFLD) ko05010 Alzheimer's disease ko05012 Parkinson's disease ko05016 Huntington's disease	--	--	--	IPR003213 [Cytochrome c oxidase, subunit VIb]
ENSMUSP00000029266.8	Annexin A5 [Source:UniProtKB/Swiss-ProtAcc:P48036]	Anxa5	2743	2709	2892.7	2235.2	2190.9	2196.9	1.25996	0.000589696	0.333375	up	3	Molecular Function:calcium ion binding (GO:0005509),Molecular Function:calcium-dependent phospholipid binding (GO:0005544),Biological Process:negative regulation of coagulation (GO:0050819)	annexin A5	--	--	--	--	--	IPR001464 [Annexin] ; IPR002392[Annexin A5] ; IPR018502[Annexin repeat]
ENSMUSP00000151536.1	Histone H3.2 [Source:UniProtKB/Swiss-ProtAcc:P84228]	Hist2h3c1	283.9	209.8	248.2	113.6	135.9	196.6	1.66308	0.0395373	0.733858	up	2	Cellular Component:nucleosome (GO:0000786),Molecular Function:DNA binding (GO:0003677)	histone H3	--	ko05034 Alcoholism ko05202 Transcriptional misregulation in cancer ko05322 Systemic lupus erythematosus	--	--	--	IPR000164 [Histone H3/CENP-A] ; IPR007125[Histone H2A/H2B/H3]
ENSMUSP00000005810.6	Bifunctional methylenetetrahydrofolate dehydrogenase/cyclohydrolase, mitochondrial NAD-dependent methylenetetrahydrofolate dehydrogenase Methenyltetrahydrofolate cyclohydrolase [Source:UniProtKB/Swiss-ProtAcc:P18155]	Mthfd2	1740.2	1585.5	1659.2	1190.5	1350.8	1515.8	1.22869	0.0409862	0.297116	up	4	Molecular Function:catalytic activity (GO:0003824),Molecular Function:methylenetetrahydrofolate dehydrogenase (NADP+) activity (GO:0004488),Biological Process:folic acid-containing compound biosynthetic process (GO:0009396),Biological Process:oxidation-reduction process (GO:0055114)	--	--	ko00670 One carbon pool by folate ko01100 Metabolic pathways	--	--	--	IPR000672 [Tetrahydrofolate dehydrogenase/cyclohydrolase] ; IPR020630[Tetrahydrofolate dehydrogenase/cyclohydrolase, catalytic domain] ; IPR020631[Tetrahydrofolate dehydrogenase/cyclohydrolase, NAD(P)-binding domain]
ENSMUSP00000148316.1	myosin IXB [Source:HGNC SymbolAcc:HGNC:7609]	Myo9b	112.4	127.6	131.9	94.9	102.4	108	1.21815	0.0342196	0.284687	up	8	Molecular Function:motor activity (GO:0003774),Molecular Function:GTPase activator activity (GO:0005096),Molecular Function:protein binding (GO:0005515),Molecular Function:ATP binding (GO:0005524),Biological Process:signal transduction (GO:0007165),Cellular Component:myosin complex (GO:0016459),Biological Process:intracellular signal transduction (GO:0035556),Biological Process:positive regulatio…	myosin IX	--	--	--	--	--	IPR000048 [IQ motif, EF-hand binding site] ; IPR000159[Ras-associating (RA) domain] ; IPR000198[Rho GTPase-activating protein domain] ; IPR001609[Myosin head, motor domain] ; IPR002219[Protein kinase C-like, phorbol ester/diacylglycerol-binding domain] ; IPR028557[Unconventional myosin-IXb]
ENSMUSP00000025567.7	Fatty acid desaturase 2 [Source:UniProtKB/Swiss-ProtAcc:Q9Z0R9]	Fads2	741.3	709.7	714.2	883.5	871.6	903.4	0.814444	0.000264137	-0.296112	down	1	Biological Process:lipid metabolic process (GO:0006629)	acyl-CoA 6-desaturase (Delta-6 desaturase)	1.14.19.3	ko00592 alpha-Linolenic acid metabolism ko01040 Biosynthesis of unsaturated fatty acids ko01212 Fatty acid metabolism ko03320 PPAR signaling pathway	--	--	--	IPR001199 [Cytochrome b5-like heme/steroid binding domain] ; IPR005804[Fatty acid desaturase domain]
ENSMUSP00000021668.8	Epididymal secretory protein E1 [Source:UniProtKB/Swiss-ProtAcc:Q9Z0J0]	Npc2	1462.7	1342.8	1270.3	1071	1065.5	1243.5	1.20586	0.045786	0.27006	up	--	--	Niemann-Pick C2 protein	--	ko04142 Lysosome ko04979 Cholesterol metabolism	--	--	--	IPR003172 [MD-2-related lipid-recognition domain]
ENSMUSP00000034881.6	Cytochrome c oxidase subunit 7A2, mitochondrial [Source:UniProtKB/Swiss-ProtAcc:P48771]	Cox7a2	620.2	781	700.6	1086.5	1103	1009.5	0.657018	0.00259036	-0.605996	down	3	Molecular Function:cytochrome-c oxidase activity (GO:0004129),Cellular Component:mitochondrial respiratory chain (GO:0005746),Molecular Function:electron carrier activity (GO:0009055)	cytochrome c oxidase subunit 7a	--	ko00190 Oxidative phosphorylation ko04260 Cardiac muscle contraction ko04932 Non-alcoholic fatty liver disease (NAFLD) ko05010 Alzheimer's disease ko05012 Parkinson's disease ko05016 Huntington's disease	--	--	--	IPR003177 [Cytochrome c oxidase, subunit VIIa]
ENSMUSP00000030986.8	low density lipoprotein receptor-related protein associated protein 1 [Source:MGI SymbolAcc:MGI:96829]	Lrpap1	1355.5	1354.9	1348	1062.4	1095	1119.6	1.23845	0.00344305	0.308535	up	3	Cellular Component:endoplasmic reticulum (GO:0005783),Molecular Function:heparin binding (GO:0008201),Molecular Function:low-density lipoprotein particle receptor binding (GO:0050750)	alpha-2-macroglobulin receptor-associated protein	--	ko04979 Cholesterol metabolism	--	--	--	IPR009066 [Alpha-2-macroglobulin receptor-associated protein, domain 1] ; IPR010483[Alpha-2-macroglobulin RAP, C-terminal]
ENSMUSP00000025271.9	POU domain, class 5, transcription factor 1 [Source:MGI SymbolAcc:MGI:101893]	Pou5f1	1512.3	1514	1583.9	1772.4	1894.9	1997.7	0.813804	0.00709862	-0.297247	down	1	Molecular Function:DNA binding (GO:0003677)	POU domain transcription factor, class 5	--	ko04550 Signaling pathways regulating pluripotency of stem cells	--	--	--	IPR000327 [POU-specific domain] ; IPR001356[Homeobox domain] ; IPR013847[POU domain] ; IPR015585[POU domain-containing protein, class 5]
ENSMUSP00000065613.6	Protein FAM49A [Source:UniProtKB/Swiss-ProtAcc:Q8BHZ0]	Fam49a	1061.5	1123.5	1194.2	861.6	988.2	893.7	1.23171	0.0171626	0.300664	up	--	--	--	--	--	--	--	--	IPR009828 [Protein of unknown function DUF1394]
ENSMUSP00000025279.5	Niemann-Pick C1 protein [Source:UniProtKB/Swiss-ProtAcc:O35604]	Npc1	1069.3	1006	1000.3	763.8	757.7	857.9	1.29259	0.00409761	0.37027	up	2	Molecular Function:lipid transporter activity (GO:0005319),Cellular Component:integral component of membrane (GO:0016021)	Niemann-Pick C1 protein	--	ko04142 Lysosome ko04979 Cholesterol metabolism	Predicted exporter protein, RND superfamily	R	General function prediction only ;	IPR000731 [Sterol-sensing domain] ; IPR003392[Protein patched/dispatched] ; IPR004765[Niemann-Pick C type protein] ; IPR032190[Niemann-Pick C1, N-terminal]
ENSMUSP00000140201.1	Probable UDP-sugar transporter protein SLC35A4 [Source:UniProtKB/Swiss-ProtAcc:Q9D321]	Slc35a4	681.2	686.9	713.5	536.1	533.7	573.1	1.26703	0.0008297	0.341448	up	--	--	--	--	--	--	--	--	IPR027854 [Protein of unknown function DUF4535]
ENSMUSP00000025904.5	peroxiredoxin 5 [Source:MGI SymbolAcc:MGI:1859821]	Prdx5	631.8	651.8	591.3	797.9	841.6	712.6	0.797117	0.0190909	-0.327136	down	2	Molecular Function:oxidoreductase activity (GO:0016491),Biological Process:cell redox homeostasis (GO:0045454)	peroxiredoxin 5, atypical 2-Cys peroxiredoxin	1.11.1.15	ko04146 Peroxisome	Peroxiredoxin	O	Posttranslational modification, protein turnover, chaperones ;	IPR013740 [Redoxin] ; IPR013766[Thioredoxin domain]
ENSMUSP00000051432.2	Histone H2AX [Source:UniProtKB/Swiss-ProtAcc:P27661]	H2afx	360	269.7	294.1	155.9	170.1	250.4	1.60271	0.0440542	0.68051	up	3	Cellular Component:nucleosome (GO:0000786),Molecular Function:DNA binding (GO:0003677),Cellular Component:nucleus (GO:0005634)	histone H2A	--	ko04217 Necroptosis ko05034 Alcoholism ko05322 Systemic lupus erythematosus	--	--	--	IPR002119 [Histone H2A] ; IPR007125[Histone H2A/H2B/H3] ; IPR032454[Histone H2A, C-terminal domain]
ENSMUSP00000023514.3	NADH dehydrogenase [ubiquinone] 1 beta subcomplex subunit 4 [Source:UniProtKB/Swiss-ProtAcc:Q9CQC7]	Ndufb4	390.5	390.7	413.1	557.7	576.2	669.5	0.662249	0.0045783	-0.594554	down	2	Cellular Component:mitochondrion (GO:0005739),Molecular Function:NADH dehydrogenase (ubiquinone) activity (GO:0008137)	NADH dehydrogenase (ubiquinone) 1 beta subcomplex subunit 4	--	ko00190 Oxidative phosphorylation ko01100 Metabolic pathways ko04723 Retrograde endocannabinoid signaling ko04932 Non-alcoholic fatty liver disease (NAFLD) ko05010 Alzheimer's disease ko05012 Parkinson's disease ko05016 Huntington's disease	--	--	--	IPR009866 [NADH:ubiquinone oxidoreductase, subunit NDUFB4]
ENSMUSP00000152495.1	NADH dehydrogenase [ubiquinone] iron-sulfur protein 6, mitochondrial [Source:UniProtKB/Swiss-ProtAcc:P52503]	Ndufs6	492.6	461.7	498	594.8	638.6	649.7	0.771228	0.00207545	-0.37477	down	--	--	NADH dehydrogenase (ubiquinone) Fe-S protein 6	--	ko00190 Oxidative phosphorylation ko01100 Metabolic pathways ko04723 Retrograde endocannabinoid signaling ko04932 Non-alcoholic fatty liver disease (NAFLD) ko05010 Alzheimer's disease ko05012 Parkinson's disease ko05016 Huntington's disease	--	--	--	IPR019401 [Zinc finger, CHCC-type]
ENSMUSP00000121588.1	Nuclear receptor corepressor 2 [Source:UniProtKB/Swiss-ProtAcc:Q9WU42]	Ncor2	221.3	218.3	227.4	161.2	183.1	196.7	1.2329	0.0170757	0.302058	up	--	--	nuclear receptor co-repressor 2	--	ko04330 Notch signaling pathway ko05169 Epstein-Barr virus infection	--	--	--	IPR001005 [SANT/Myb domain] ; IPR017884[SANT domain]
ENSMUSP00000148227.1	Mus musculus reticulocalbin 3, EF-hand calcium binding domain (Rcn3), transcript variant 2, mRNA. [Source:RefSeq mRNAAcc:NM_001355045]	Rcn3	464.3	470.6	477.3	662.9	806.5	723.5	0.643987	0.0238728	-0.634896	down	1	Molecular Function:calcium ion binding (GO:0005509)	--	--	--	--	--	--	IPR002048 [EF-hand domain]
ENSMUSP00000074448.5	Lysosome-associated membrane glycoprotein 2 [Source:UniProtKB/Swiss-ProtAcc:P17047]	Lamp2	2020.4	1930.8	2039.4	1585.3	1490.4	1680.1	1.25964	0.0030391	0.333012	up	1	Cellular Component:membrane (GO:0016020)	lysosomal-associated membrane protein 1/2	--	ko04140 Autophagy - animal ko04142 Lysosome ko04145 Phagosome ko05152 Tuberculosis	--	--	--	IPR002000 [Lysosome-associated membrane glycoprotein]
ENSMUSP00000042918.8	Coiled-coil domain-containing protein 115 [Source:UniProtKB/Swiss-ProtAcc:Q8VE99]	Ccdc115	1313.7	1493.5	1341.7	1072.7	1141.1	1005	1.28896	0.0104968	0.366206	up	--	--	--	--	--	--	--	--	--
ENSMUSP00000124923.1	-	Gm20671	1754.1	1725.8	1740.1	1372.9	1399	1549.1	1.20805	0.0296813	0.272685	up	2	Molecular Function:phosphatidylserine decarboxylase activity (GO:0004609),Biological Process:phospholipid biosynthetic process (GO:0008654)	phosphatidylserine decarboxylase	4.1.1.65	ko00564 Glycerophospholipid metabolism ko01100 Metabolic pathways	Phosphatidylserine decarboxylase	I	Lipid transport and metabolism ;	IPR003817 [Phosphatidylserine decarboxylase-related] ; IPR028149[Tantalus-like] ; IPR033177[Phosphatidylserine decarboxylase]
ENSMUSP00000115419.1	Cytochrome c oxidase subunit 7C, mitochondrial [Source:UniProtKB/Swiss-ProtAcc:P17665]	Cox7c	392.5	403.1	475.4	735	857.6	785.8	0.534393	0.00111244	-0.904027	down	1	Molecular Function:cytochrome-c oxidase activity (GO:0004129)	cytochrome c oxidase subunit 7c	--	ko00190 Oxidative phosphorylation ko01100 Metabolic pathways ko04260 Cardiac muscle contraction ko04932 Non-alcoholic fatty liver disease (NAFLD) ko05010 Alzheimer's disease ko05012 Parkinson's disease ko05016 Huntington's disease	--	--	--	IPR004202 [Cytochrome c oxidase subunit VIIc]
ENSMUSP00000139369.1	DNA repair [Source:UniProtKB/Swiss-ProtAcc:Q8K3D3]	Swi5	689.7	699.5	745.4	958.7	903.3	825.6	0.79424	0.0120322	-0.332353	down	--	--	--	--	--	--	--	--	IPR010760 [DNA repair protein, Swi5]
ENSMUSP00000017332.3	Cytochrome c oxidase assembly factor 3 homolog, mitochondrial [Source:UniProtKB/Swiss-ProtAcc:Q9D2R6]	Coa3	659.9	687.1	688.7	945.6	1009.2	1015.4	0.685375	0.000209485	-0.545035	down	--	--	cytochrome c oxidase assembly factor 3, animal type	--	--	--	--	--	IPR018628 [Cytochrome c oxidase assembly factor 3, mitochondrial]
ENSMUSP00000054499.6	Fibronectin Anastellin [Source:UniProtKB/Swiss-ProtAcc:P11276]	Fn1	1110.1	1020.1	1014.2	776.2	848.3	972.2	1.21092	0.0486049	0.276105	up	2	Molecular Function:protein binding (GO:0005515),Cellular Component:extracellular region (GO:0005576)	fibronectin 1	--	ko04151 PI3K-Akt signaling pathway ko04510 Focal adhesion ko04512 ECM-receptor interaction ko04810 Regulation of actin cytoskeleton ko04933 AGE-RAGE signaling pathway in diabetic complications ko05100 Bacterial invasion of epithelial cells ko05146 Amoebiasis ko05165 Human papillomavirus infection ko05200 Pathways in cancer ko05205 Proteoglycans in cancer ko05222 Small cell lung cancer	Phage-related protein, tail component	X	Mobilome: prophages, transposons;	IPR000083 [Fibronectin, type I] ; IPR000562[Fibronectin, type II, collagen-binding] ; IPR003961[Fibronectin type III]
ENSMUSP00000088670.4	FRAS1-related extracellular matrix protein 2 [Source:UniProtKB/Swiss-ProtAcc:Q6NVD0]	Frem2	1568.6	1682.5	1766.8	1333.3	1320.8	1202.5	1.30112	0.00548623	0.379754	up	2	Biological Process:cell communication (GO:0007154),Cellular Component:integral component of membrane (GO:0016021)	--	--	--	Uncharacterized conserved protein YfaS, alpha-2-macroglobulin family	R	General function prediction only ;	IPR003644 [Na-Ca exchanger/integrin-beta4]
ENSMUSP00000096592.6	60S ribosomal protein L29 [Source:UniProtKB/Swiss-ProtAcc:P47915]	Rpl29	2056.4	1915.2	1930.2	1320.4	1478	1712.3	1.3084	0.0192648	0.387804	up	4	Molecular Function:structural constituent of ribosome (GO:0003735),Cellular Component:intracellular (GO:0005622),Cellular Component:ribosome (GO:0005840),Biological Process:translation (GO:0006412)	large subunit ribosomal protein L29e	--	ko03010 Ribosome	--	--	--	IPR002673 [Ribosomal protein L29e]
ENSMUSP00000145413.1	Cytochrome c oxidase subunit NDUFA4 [Source:UniProtKB/Swiss-ProtAcc:Q62425]	Ndufa4	1049.4	1093.8	1195.5	1731.5	1664.6	1627.8	0.664563	0.000443047	-0.589521	down	--	--	NADH dehydrogenase (ubiquinone) 1 alpha subcomplex subunit 4	--	ko00190 Oxidative phosphorylation ko01100 Metabolic pathways ko04723 Retrograde endocannabinoid signaling ko04932 Non-alcoholic fatty liver disease (NAFLD) ko05010 Alzheimer's disease ko05012 Parkinson's disease ko05016 Huntington's disease	--	--	--	IPR010530 [NADH-ubiquinone reductase complex 1 MLRQ subunit]
ENSMUSP00000149918.1	secreted acidic cysteine rich glycoprotein [Source:MGI SymbolAcc:MGI:98373]	Sparc	605.6	618.8	593.7	731.2	755.1	803.6	0.793965	0.0022037	-0.332853	down	4	Molecular Function:calcium ion binding (GO:0005509),Molecular Function:protein binding (GO:0005515),Cellular Component:proteinaceous extracellular matrix (GO:0005578),Biological Process:signal transduction (GO:0007165)	--	--	--	--	--	--	IPR002350 [Kazal domain] ; IPR003645[Follistatin-like, N-terminal] ; IPR015369[Follistatin/Osteonectin EGF domain] ; IPR019577[SPARC/Testican, calcium-binding domain]
ENSMUSP00000039692.6	NADH dehydrogenase [ubiquinone] 1 alpha subcomplex subunit 7 [Source:UniProtKB/Swiss-ProtAcc:Q9Z1P6]	Ndufa7	420.1	424.5	465.2	552.2	613.2	653.8	0.719987	0.00664311	-0.473958	down	3	Cellular Component:mitochondrial inner membrane (GO:0005743),Molecular Function:NADH dehydrogenase (ubiquinone) activity (GO:0008137),Biological Process:ATP synthesis coupled electron transport (GO:0042773)	NADH dehydrogenase (ubiquinone) 1 alpha subcomplex subunit 7	--	ko00190 Oxidative phosphorylation ko01100 Metabolic pathways ko04723 Retrograde endocannabinoid signaling ko04932 Non-alcoholic fatty liver disease (NAFLD) ko05010 Alzheimer's disease ko05012 Parkinson's disease ko05016 Huntington's disease	--	--	--	IPR009947 [NADH:ubiquinone oxidoreductase subunit B14.5a]
ENSMUSP00000023712.7	Keratin, type II cytoskeletal 2 epidermal [Source:UniProtKB/Swiss-ProtAcc:Q3TTY5]	Krt2	748.1	481	611.3	315	364.1	337	1.81124	0.0248002	0.856977	up	3	Molecular Function:structural molecule activity (GO:0005198),Cellular Component:intermediate filament (GO:0005882),Cellular Component:keratin filament (GO:0045095)	type II keratin, basic	--	--	--	--	--	IPR001664 [Intermediate filament protein] ; IPR003054[Keratin, type II] ; IPR032444[Keratin type II head]
ENSMUSP00000019231.5	ATPase, H+ transporting, lysosomal accessory protein 1 [Source:MGI SymbolAcc:MGI:109629]	Atp6ap1	290.4	301.6	304	254.7	258.4	227	1.21065	0.00845725	0.275779	up	1	Biological Process:ATP hydrolysis coupled proton transport (GO:0015991)	V-type H+-transporting ATPase S1 subunit	--	ko00190 Oxidative phosphorylation ko01100 Metabolic pathways ko04142 Lysosome ko04145 Phagosome ko05152 Tuberculosis ko05161 Hepatitis B ko05323 Rheumatoid arthritis	--	--	--	IPR008388 [ATPase, V1 complex, subunit S1]
ENSMUSP00000143606.1	ubiquitin-conjugating enzyme E2D 3 [Source:MGI SymbolAcc:MGI:1913355]	Ube2d3	197.2	179.3	186.7	134.2	141.6	149.6	1.32393	0.00255548	0.404827	up	--	--	ubiquitin-conjugating enzyme E2 D	2.3.2.23	ko04120 Ubiquitin mediated proteolysis ko04141 Protein processing in endoplasmic reticulum	--	--	--	IPR000608 [Ubiquitin-conjugating enzyme E2]
ENSMUSP00000117706.1	H/ACA ribonucleoprotein complex subunit 4 [Source:UniProtKB/Swiss-ProtAcc:Q9ESX5]	Dkc1	24.4	27.6	23.3	15.8	17.5	19.2	1.43429	0.00938239	0.520332	up	1	Biological Process:RNA processing (GO:0006396)	H/ACA ribonucleoprotein complex subunit 4	5.4.99.-	ko03008 Ribosome biogenesis in eukaryotes	--	--	--	IPR002501 [Pseudouridine synthase II, N-terminal] ; IPR004802[tRNA pseudouridine synthase B family] ; IPR012960[Dyskerin-like]
ENSMUSP00000113975.1	Casein kinase I isoform epsilon [Source:UniProtKB/Swiss-ProtAcc:Q9JMK2]	Csnk1e	223.7	231.3	223.7	149.4	199	186.9	1.26789	0.0343062	0.342426	up	3	Molecular Function:protein kinase activity (GO:0004672),Molecular Function:ATP binding (GO:0005524),Biological Process:protein phosphorylation (GO:0006468)	casein kinase 1, epsilon	2.7.11.1	ko04068 FoxO signaling pathway ko04310 Wnt signaling pathway ko04340 Hedgehog signaling pathway ko04390 Hippo signaling pathway ko04392 Hippo signaling pathway - multiple species ko04710 Circadian rhythm	--	--	--	IPR000719 [Protein kinase domain]
ENSMUSP00000065352.5	NADH dehydrogenase [ubiquinone] 1 alpha subcomplex subunit 8 [Source:UniProtKB/Swiss-ProtAcc:Q9DCJ5]	Ndufa8	1227.8	1304.1	1457	1696.8	1787.8	1804.9	0.754117	0.00450858	-0.40714	down	--	--	NADH dehydrogenase (ubiquinone) 1 alpha subcomplex subunit 8	--	ko00190 Oxidative phosphorylation ko01100 Metabolic pathways ko04723 Retrograde endocannabinoid signaling ko04932 Non-alcoholic fatty liver disease (NAFLD) ko05010 Alzheimer's disease ko05012 Parkinson's disease ko05016 Huntington's disease	--	--	--	IPR010625 [CHCH]
ENSMUSP00000014438.4	NADH dehydrogenase [ubiquinone] 1 alpha subcomplex subunit 2 [Source:UniProtKB/Swiss-ProtAcc:Q9CQ75]	Ndufa2	446.8	484.9	478.5	634.8	641.1	662.8	0.727395	0.000264396	-0.45919	down	--	--	NADH dehydrogenase (ubiquinone) 1 alpha subcomplex subunit 2	--	ko00190 Oxidative phosphorylation ko01100 Metabolic pathways ko04723 Retrograde endocannabinoid signaling ko04932 Non-alcoholic fatty liver disease (NAFLD) ko05010 Alzheimer's disease ko05012 Parkinson's disease ko05016 Huntington's disease	--	--	--	IPR007741 [Ribosomal protein/NADH dehydrogenase domain] ; IPR016464[NADH dehydrogenase [ubiquinone] (complex I), alpha subcomplex, subunit 2]
ENSMUSP00000144820.1	Peregrin [Source:UniProtKB/Swiss-ProtAcc:B2RRD7]	Brpf1	684.4	688.5	749.9	511	617.7	625.9	1.20985	0.0450956	0.274826	up	3	Molecular Function:protein binding (GO:0005515),Molecular Function:zinc ion binding (GO:0008270),Molecular Function:metal ion binding (GO:0046872)	bromodomain and PHD finger-containing protein 1	--	--	--	--	--	IPR000313 [PWWP domain] ; IPR001487[Bromodomain] ; IPR001965[Zinc finger, PHD-type] ; IPR007087[Zinc finger, C2H2] ; IPR019542[Enhancer of polycomb-like, N-terminal] ; IPR019787[Zinc finger, PHD-finger]
ENSMUSP00000032882.8	NADH dehydrogenase [ubiquinone] 1 subunit C2 [Source:UniProtKB/Swiss-ProtAcc:Q9CQ54]	Ndufc2	382.1	426.8	456.8	601.5	597.6	598.6	0.704066	0.0144428	-0.506217	down	2	Cellular Component:mitochondrial inner membrane (GO:0005743),Molecular Function:NADH dehydrogenase (ubiquinone) activity (GO:0008137)	NADH dehydrogenase (ubiquinone) 1 subunit C2	--	ko00190 Oxidative phosphorylation ko01100 Metabolic pathways ko04723 Retrograde endocannabinoid signaling ko04932 Non-alcoholic fatty liver disease (NAFLD) ko05010 Alzheimer's disease ko05012 Parkinson's disease ko05016 Huntington's disease	--	--	--	IPR009423 [NADH:ubiquinone oxidoreductase, subunit b14.5b]
ENSMUSP00000137764.1	Myeloid-associated differentiation marker [Source:UniProtKB/Swiss-ProtAcc:O35682]	Myadm	649.9	609.5	601.7	434.5	458.4	557.1	1.28352	0.0274536	0.360103	up	1	Cellular Component:membrane (GO:0016020)	--	--	--	--	--	--	IPR008253 [Marvel domain]
ENSMUSP00000095322.2	mitochondrial ribosomal protein L43 [Source:HGNC SymbolAcc:HGNC:14517]	Mrpl43	1532.7	1517.2	1627.4	1148.9	1255.9	1361.1	1.24201	0.0124185	0.312681	up	--	--	large subunit ribosomal protein L43	--	--	--	--	--	IPR007741 [Ribosomal protein/NADH dehydrogenase domain]
ENSMUSP00000081541.6	BRISC complex subunit [Source:MGI SymbolAcc:MGI:1926116]	Abraxas2	1495.9	1590.2	1617.9	1139.8	1253.5	1272.5	1.28321	0.00336992	0.35976	up	--	--	BRISC complex subunit Abro1	--	--	--	--	--	IPR023238 [FAM175 family] ; IPR023240[FAM175 family, BRISC complex, Abro1 subunit]
ENSMUSP00000020217.5	Mus musculus nudix (nucleoside diphosphate linked moiety X)-type motif 4 (Nudt4), transcript variant 1, mRNA. [Source:RefSeq mRNAAcc:NM_001358996]	Nudt4	185.6	169.6	151.9	112.9	121.7	141.9	1.34688	0.0284488	0.42962	up	1	Molecular Function:hydrolase activity (GO:0016787)	diphosphoinositol-polyphosphate diphosphatase	3.6.1.52	--	8-oxo-dGTP pyrophosphatase MutT and related house-cleaning NTP pyrophosphohydrolases, NUDIX family	V	Defense mechanisms ;	IPR000086 [NUDIX hydrolase domain]
ENSMUSP00000035823.7	Sec24 related gene family, member D (S. cerevisiae) [Source:MGI SymbolAcc:MGI:1916858]	Sec24d	192.5	198.9	182.7	239.8	238.2	239.2	0.800474	0.00909112	-0.321073	down	4	Biological Process:intracellular protein transport (GO:0006886),Biological Process:ER to Golgi vesicle-mediated transport (GO:0006888),Molecular Function:zinc ion binding (GO:0008270),Cellular Component:COPII vesicle coat (GO:0030127)	protein transport protein SEC24	--	ko04141 Protein processing in endoplasmic reticulum	Cell division protein DamX, binds to the septal ring, contains C-terminal SPOR domain	D	Cell cycle control, cell division, chromosome partitioning ;	IPR006895 [Zinc finger, Sec23/Sec24-type] ; IPR006896[Sec23/Sec24, trunk domain] ; IPR006900[Sec23/Sec24, helical domain] ; IPR007123[Gelsolin-like domain] ; IPR012990[Sec23/Sec24 beta-sandwich]
ENSMUSP00000137309.1	Histone H1.0 Histone H1.0, N-terminally processed [Source:UniProtKB/Swiss-ProtAcc:P10922]	H1f0	590.8	568.1	687.9	405	447.4	519.8	1.34587	0.0334963	0.428537	up	4	Cellular Component:nucleosome (GO:0000786),Molecular Function:DNA binding (GO:0003677),Cellular Component:nucleus (GO:0005634),Biological Process:nucleosome assembly (GO:0006334)	histone H1/5	--	--	--	--	--	IPR005818 [Linker histone H1/H5, domain H15] ; IPR005819[Histone H5]
ENSMUSP00000064282.6	ATPase inhibitor, mitochondrial [Source:UniProtKB/Swiss-ProtAcc:O35143]	Atpif1	1675.8	1537.7	1737.1	1219.8	1226.7	1495.2	1.25596	0.0358969	0.328785	up	3	Cellular Component:mitochondrion (GO:0005739),Biological Process:negative regulation of ATPase activity (GO:0032780),Molecular Function:ATPase inhibitor activity (GO:0042030)	ATPase inhibitor, mitochondrial	--	--	--	--	--	IPR007648 [Mitochondrial ATPase inhibitor]
ENSMUSP00000101003.1	NADH dehydrogenase [ubiquinone] iron-sulfur protein 7, mitochondrial [Source:UniProtKB/Swiss-ProtAcc:Q9DC70]	Ndufs7	589.4	605.2	600.2	941.2	781.6	804.7	0.710109	0.0381231	-0.493888	down	2	Molecular Function:iron-sulfur cluster binding (GO:0051536),Biological Process:oxidation-reduction process (GO:0055114)	--	--	ko00190 Oxidative phosphorylation ko01100 Metabolic pathways ko04723 Retrograde endocannabinoid signaling ko04932 Non-alcoholic fatty liver disease (NAFLD) ko05010 Alzheimer's disease ko05012 Parkinson's disease ko05016 Huntington's disease	NADH:ubiquinone oxidoreductase 20 kD subunit (chhain B) or related Fe-S oxidoreductase	C	Energy production and conversion ;	IPR006137 [NADH:ubiquinone oxidoreductase-like, 20kDa subunit]
ENSMUSP00000026222.4	Mus musculus NADH dehydrogenase (ubiquinone) 1 beta subcomplex 8 (Ndufb8), transcript variant 2, mRNA. [Source:RefSeq mRNAAcc:NM_001347447]	Ndufb8	476.1	476.9	527.6	812.4	809.1	794.5	0.612831	6.37742e-05	-0.706439	down	3	Molecular Function:NADH dehydrogenase activity (GO:0003954),Cellular Component:mitochondrion (GO:0005739),Molecular Function:NADH dehydrogenase (ubiquinone) activity (GO:0008137)	NADH dehydrogenase (ubiquinone) 1 beta subcomplex subunit 8	--	ko00190 Oxidative phosphorylation ko01100 Metabolic pathways ko04723 Retrograde endocannabinoid signaling ko04932 Non-alcoholic fatty liver disease (NAFLD) ko05010 Alzheimer's disease ko05012 Parkinson's disease ko05016 Huntington's disease	--	--	--	IPR008699 [NADH dehydrogenase [ubiquinone] 1 beta subcomplex subunit 8]
ENSMUSP00000131584.1	Cytochrome c oxidase subunit 7A-related protein, mitochondrial [Source:UniProtKB/Swiss-ProtAcc:Q61387]	Cox7a2l	575.9	593.7	568.1	845	862.4	907.7	0.664487	0.000131397	-0.589687	down	3	Molecular Function:cytochrome-c oxidase activity (GO:0004129),Cellular Component:mitochondrial respiratory chain (GO:0005746),Molecular Function:electron carrier activity (GO:0009055)	cytochrome c oxidase subunit 7a	--	ko00190 Oxidative phosphorylation ko04260 Cardiac muscle contraction ko04932 Non-alcoholic fatty liver disease (NAFLD) ko05010 Alzheimer's disease ko05012 Parkinson's disease ko05016 Huntington's disease	--	--	--	IPR003177 [Cytochrome c oxidase, subunit VIIa] ; IPR017267[Cytochrome c oxidase subunit VIIa-related, mitochondrial]
ENSMUSP00000023085.5	NADH dehydrogenase [ubiquinone] 1 alpha subcomplex subunit 6 [Source:UniProtKB/Swiss-ProtAcc:Q9CQZ5]	Ndufa6	345.5	387.3	390	471.6	544.8	524.2	0.728807	0.00596113	-0.456391	down	--	--	NADH dehydrogenase (ubiquinone) 1 alpha subcomplex subunit 6	--	ko00190 Oxidative phosphorylation ko01100 Metabolic pathways ko04723 Retrograde endocannabinoid signaling ko04932 Non-alcoholic fatty liver disease (NAFLD) ko05010 Alzheimer's disease ko05012 Parkinson's disease ko05016 Huntington's disease	--	--	--	IPR008011 [Complex 1 LYR protein]
ENSMUSP00000092054.1	Friend virus susceptibility protein 1 [Source:UniProtKB/Swiss-ProtAcc:P70213]	Fv1	584.6	674.1	632.7	398.9	545.5	497.3	1.31192	0.0407256	0.391684	up	--	--	--	--	--	--	--	--	--
ENSMUSP00000074600.6	NADH dehydrogenase [ubiquinone] iron-sulfur protein 8, mitochondrial [Source:UniProtKB/Swiss-ProtAcc:Q8K3J1]	Ndufs8	349.7	371.5	364.7	449.3	435.1	422.9	0.830643	0.00178559	-0.267699	down	--	--	--	--	ko00190 Oxidative phosphorylation ko01100 Metabolic pathways ko04723 Retrograde endocannabinoid signaling ko04932 Non-alcoholic fatty liver disease (NAFLD) ko05010 Alzheimer's disease ko05012 Parkinson's disease ko05016 Huntington's disease	Formate hydrogenlyase subunit 6/NADH:ubiquinone oxidoreductase 23 kD subunit (chain I)	C	Energy production and conversion ;	IPR017896 [4Fe-4S ferredoxin-type, iron-sulphur binding domain]
ENSMUSP00000053145.4	ubiquinol-cytochrome c reductase, complex III subunit VII [Source:MGI SymbolAcc:MGI:107807]	Uqcrq	842.1	895.5	897.9	1266.7	1461.4	1333.1	0.648946	0.00137303	-0.623829	down	1	Molecular Function:ubiquinol-cytochrome-c reductase activity (GO:0008121)	ubiquinol-cytochrome c reductase subunit 8	--	ko00190 Oxidative phosphorylation ko01100 Metabolic pathways ko04260 Cardiac muscle contraction ko04932 Non-alcoholic fatty liver disease (NAFLD) ko05010 Alzheimer's disease ko05012 Parkinson's disease ko05016 Huntington's disease	--	--	--	IPR004205 [Cytochrome b-c1 complex subunit 8]
ENSMUSP00000024766.6	ribosomal RNA processing 36 [Source:HGNC SymbolAcc:HGNC:21374]	Rrp36	677.4	594.5	651.5	428	471.4	561.2	1.31686	0.0289324	0.397098	up	1	Biological Process:cleavage involved in rRNA processing (GO:0000469)	ribosomal RNA-processing protein 36	--	--	--	--	--	IPR009292 [rRNA biogenesis protein RRP36]
ENSMUSP00000014457.8	Cytochrome c oxidase subunit 6C [Source:UniProtKB/Swiss-ProtAcc:Q9CPQ1]	Cox6c	571.7	612.7	712.4	1489.5	1299.8	1184.6	0.477314	0.00213514	-1.06699	down	1	Molecular Function:cytochrome-c oxidase activity (GO:0004129)	cytochrome c oxidase subunit 6c	--	ko00190 Oxidative phosphorylation ko01100 Metabolic pathways ko04260 Cardiac muscle contraction ko04932 Non-alcoholic fatty liver disease (NAFLD) ko05010 Alzheimer's disease ko05012 Parkinson's disease ko05016 Huntington's disease	--	--	--	IPR004204 [Cytochrome c oxidase subunit 6C]
ENSMUSP00000021993.4	ubiquinol-cytochrome c reductase binding protein [Source:MGI SymbolAcc:MGI:1914780]	Uqcrb	495.9	532.9	544.6	664.4	754.8	840.3	0.696349	0.0123859	-0.522118	down	1	Cellular Component:mitochondrial respiratory chain complex III (GO:0005750)	ubiquinol-cytochrome c reductase subunit 7	--	ko00190 Oxidative phosphorylation ko01100 Metabolic pathways ko04260 Cardiac muscle contraction ko04932 Non-alcoholic fatty liver disease (NAFLD) ko05010 Alzheimer's disease ko05012 Parkinson's disease ko05016 Huntington's disease	--	--	--	IPR003197 [Cytochrome b-c1 complex subunit 7]
ENSMUSP00000023050.7	TGF-beta-activated kinase 1 and MAP3K7-binding protein 1 [Source:UniProtKB/Swiss-ProtAcc:Q8CF89]	Tab1	358.4	371.6	314.7	425.3	472.7	422.1	0.791379	0.0180245	-0.337559	down	3	Molecular Function:catalytic activity (GO:0003824),Molecular Function:protein serine/threonine phosphatase activity (GO:0004722),Biological Process:protein dephosphorylation (GO:0006470)	TAK1-binding protein 1	--	ko04010 MAPK signaling pathway ko04064 NF-kappa B signaling pathway ko04380 Osteoclast differentiation ko04620 Toll-like receptor signaling pathway ko04621 NOD-like receptor signaling pathway ko04668 TNF signaling pathway ko05140 Leishmaniasis ko05145 Toxoplasmosis ko05168 Herpes simplex infection ko05169 Epstein-Barr virus infection	--	--	--	IPR001932 [PPM-type phosphatase domain] ; IPR015655[Protein phosphatase 2C family]
ENSMUSP00000032888.7	ADP-ribosylation factor-like protein 6-interacting protein 1 [Source:UniProtKB/Swiss-ProtAcc:Q9JKW0]	Arl6ip1	658.2	625.8	597.5	478.8	520.3	567.2	1.20124	0.0274833	0.264523	up	--	--	--	--	--	--	--	--	IPR033301 [ADP-ribosylation factor-like protein 6-interacting protein 1]
ENSMUSP00000004673.7	Protein NDRG2 Protein NDRG2, N-terminally processed [Source:UniProtKB/Swiss-ProtAcc:Q9QYG0]	Ndrg2	363.9	325.3	326.6	512.2	411.7	410.8	0.76107	0.0416903	-0.393899	down	--	--	--	--	--	--	--	--	IPR004142 [NDRG] ; IPR030690[Protein NDRG2]
ENSMUSP00000076162.5	CDC28 protein kinase 1b, retrogene [Source:MGI SymbolAcc:MGI:3643620]	Cks1brt	553.1	654.3	614.7	850.7	877.5	726	0.742442	0.0188139	-0.429651	down	2	Biological Process:cell cycle (GO:0007049),Molecular Function:cyclin-dependent protein serine/threonine kinase regulator activity (GO:0016538)	--	--	--	--	--	--	IPR000789 [Cyclin-dependent kinase, regulatory subunit]
ENSMUSP00000022286.6	NADH:ubiquinone oxidoreductase subunit S4 [Source:HGNC SymbolAcc:HGNC:7711]	Ndufs4	365.9	358.2	383.8	520.3	568.6	609.4	0.652358	0.00184264	-0.616264	down	1	Biological Process:electron transport chain (GO:0022900)	NADH dehydrogenase (ubiquinone) Fe-S protein 4	--	ko00190 Oxidative phosphorylation ko01100 Metabolic pathways ko04723 Retrograde endocannabinoid signaling ko04932 Non-alcoholic fatty liver disease (NAFLD) ko05010 Alzheimer's disease ko05012 Parkinson's disease ko05016 Huntington's disease	--	--	--	IPR006885 [NADH dehydrogenase ubiquinone Fe-S protein 4, mitochondrial]
ENSMUSP00000136014.1	Extracellular sulfatase Sulf-1 [Source:UniProtKB/Swiss-ProtAcc:Q8K007]	Sulf1	417.1	454.2	457.8	549.5	592.4	545.1	0.787848	0.00390925	-0.34401	down	2	Biological Process:metabolic process (GO:0008152),Molecular Function:sulfuric ester hydrolase activity (GO:0008484)	extracellular sulfatase Sulf	3.1.6.-	--	--	--	--	IPR000917 [Sulfatase, N-terminal] ; IPR024609[Extracellular sulfatase, C-terminal]
ENSMUSP00000101311.2	Solute carrier family 25 member 33 [Source:UniProtKB/Swiss-ProtAcc:Q3TZX3]	Slc25a33	534.2	559.6	587.9	456.3	448.5	402.4	1.28649	0.0054827	0.36344	up	--	--	solute carrier family 25, member 33/36	--	--	--	--	--	IPR018108 [Mitochondrial substrate/solute carrier]
ENSMUSP00000053440.7	GrpE protein homolog 2, mitochondrial [Source:UniProtKB/Swiss-ProtAcc:O88396]	Grpel2	1077.5	1037.4	1010.1	714.8	779.2	830.9	1.34414	0.00236256	0.426688	up	4	Molecular Function:adenyl-nucleotide exchange factor activity (GO:0000774),Biological Process:protein folding (GO:0006457),Molecular Function:protein homodimerization activity (GO:0042803),Molecular Function:chaperone binding (GO:0051087)	molecular chaperone GrpE	--	--	--	--	--	IPR000740 [GrpE nucleotide exchange factor]
ENSMUSP00000060761.5	H1 histone family member X [Source:HGNC SymbolAcc:HGNC:4722]	H1fx	612.6	548	629.8	362	414.9	483.1	1.42095	0.0147075	0.506858	up	4	Cellular Component:nucleosome (GO:0000786),Molecular Function:DNA binding (GO:0003677),Cellular Component:nucleus (GO:0005634),Biological Process:nucleosome assembly (GO:0006334)	histone H1/5	--	--	--	--	--	IPR005818 [Linker histone H1/H5, domain H15] ; IPR005819[Histone H5]
ENSMUSP00000029611.7	Lymphoid enhancer-binding factor 1 [Source:UniProtKB/Swiss-ProtAcc:P27782]	Lef1	43.5	49.7	48.6	52.2	59.9	58.9	0.82924	0.0342041	-0.270139	down	3	Biological Process:regulation of transcription from RNA polymerase II promoter (GO:0006357),Molecular Function:beta-catenin binding (GO:0008013),Biological Process:Wnt signaling pathway (GO:0016055)	lymphoid enhancer-binding factor 1	--	ko04310 Wnt signaling pathway ko04390 Hippo signaling pathway ko04520 Adherens junction ko04916 Melanogenesis ko05200 Pathways in cancer ko05210 Colorectal cancer ko05213 Endometrial cancer ko05215 Prostate cancer ko05216 Thyroid cancer ko05217 Basal cell carcinoma ko05221 Acute myeloid leukemia ko05224 Breast cancer ko05225 Hepatocellular carcinoma ko05226 Gastric cancer ko05412 Arrhythmogenic r…	--	--	--	IPR009071 [High mobility group box domain] ; IPR013558[CTNNB1 binding, N-teminal] ; IPR024940[Transcription factor TCF/LEF] ; IPR028769[Lymphoid enhancer-binding factor 1]
ENSMUSP00000106664.1	Ribonuclease P protein subunit p20 [Source:UniProtKB/Swiss-ProtAcc:Q9DCH2]	Pop7	536.2	538.9	533.9	404.9	464.4	468.5	1.20272	0.0473585	0.266302	up	3	Molecular Function:ribonuclease P activity (GO:0004526),Cellular Component:nucleus (GO:0005634),Biological Process:tRNA processing (GO:0008033)	ribonuclease P/MRP protein subunit RPP20	3.1.26.5	ko03008 Ribosome biogenesis in eukaryotes ko03013 RNA transport	--	--	--	IPR014612 [Ribonucleases P/MRP protein subunit Rpp20]
ENSMUSP00000099304.3	Nuclear prelamin A recognition factor [Source:UniProtKB/Swiss-ProtAcc:Q9CYQ7]	Narf	335.9	353.9	380.1	483	458	404.3	0.795287	0.0258037	-0.330452	down	--	--	--	--	--	Iron only hydrogenase large subunit, C-terminal domain	C	Energy production and conversion ;	IPR003149 [Iron hydrogenase, small subunit] ; IPR004108[Iron hydrogenase, large subunit, C-terminal]
ENSMUSP00000132645.2	predicted gene 6169 [Source:MGI SymbolAcc:MGI:3646298]	Gm6169	378.4	384.2	363	291.2	309.6	301.4	1.24762	0.000840933	0.319175	up	1	Cellular Component:membrane (GO:0016020)	--	--	--	--	--	--	IPR008253 [Marvel domain]
ENSMUSP00000028527.7	Kinesin-like protein KIF18A [Source:UniProtKB/Swiss-ProtAcc:Q91WD7]	Kif18a	180.1	169.1	166.4	116.8	152.8	144.6	1.24481	0.0442986	0.315925	up	4	Molecular Function:microtubule motor activity (GO:0003777),Molecular Function:ATP binding (GO:0005524),Biological Process:microtubule-based movement (GO:0007018),Molecular Function:microtubule binding (GO:0008017)	kinesin family member 18/19	--	--	--	--	--	IPR001752 [Kinesin motor domain]
ENSMUSP00000155089.1	KAT8 regulatory NSL complex subunit 2 [Source:UniProtKB/Swiss-ProtAcc:Q8BQR4]	Kansl2	519.9	536.8	509.6	377.8	449.2	440.8	1.23545	0.0140794	0.305033	up	1	Cellular Component:histone acetyltransferase complex (GO:0000123)	KAT8 regulatory NSL complex subunit 2	--	--	--	--	--	IPR025927 [Potential DNA-binding domain] ; IPR026316[KAT8 regulatory NSL complex subunit 2]
ENSMUSP00000125156.1	Mus musculus mediator complex subunit 6 (Med6), transcript variant 1, mRNA. [Source:RefSeq mRNAAcc:NM_001347384]	Med6	855.6	814.1	906.1	572.3	715.9	761.6	1.25661	0.0495027	0.329537	up	3	Molecular Function:RNA polymerase II transcription cofactor activity (GO:0001104),Biological Process:regulation of transcription from RNA polymerase II promoter (GO:0006357),Cellular Component:mediator complex (GO:0016592)	mediator of RNA polymerase II transcription subunit 6	--	--	--	--	--	IPR007018 [Mediator complex, subunit Med6]
ENSMUSP00000041241.8	Protein SMG7 [Source:UniProtKB/Swiss-ProtAcc:Q5RJH6]	Smg7	579.5	600.9	615.7	428.9	497.4	545	1.22076	0.0373882	0.287776	up	--	--	protein SMG7	--	ko03015 mRNA surveillance pathway	--	--	--	IPR018834 [DNA/RNA-binding domain, Est1-type] ; IPR019458[Telomerase activating protein Est1]
ENSMUSP00000080995.1	mitochondrially encoded ATP synthase 8 [Source:MGI SymbolAcc:MGI:99926]	mt-Atp8	467.7	454.5	494.6	722.8	791.7	940.8	0.577037	0.00611848	-0.793263	down	2	Molecular Function:hydrogen ion transmembrane transporter activity (GO:0015078),Biological Process:ATP synthesis coupled proton transport (GO:0015986)	F-type H+-transporting ATPase subunit 8	--	ko00190 Oxidative phosphorylation ko01100 Metabolic pathways ko05010 Alzheimer's disease ko05012 Parkinson's disease ko05016 Huntington's disease	--	--	--	IPR001421 [ATP synthase protein 8, metazoa]
ENSMUSP00000151293.1	septin 10 [Source:MGI SymbolAcc:MGI:1918110]	2023-09-10	229.1	224.2	208.5	159.1	189.5	194.6	1.21834	0.0358109	0.284912	up	1	Molecular Function:GTP binding (GO:0005525)	septin 10	--	--	--	--	--	IPR016491 [Septin] ; IPR030379[Septin-type guanine nucleotide-binding (G) domain]
ENSMUSP00000107798.1	thymosin, beta 4, X chromosome [Source:MGI SymbolAcc:MGI:99510]	Tmsb4x	780.6	724.9	639.3	417.6	454.8	559.2	1.49818	0.0157715	0.583215	up	2	Molecular Function:actin monomer binding (GO:0003785),Biological Process:actin filament organization (GO:0007015)	thymosin, beta 4	--	ko04810 Regulation of actin cytoskeleton	--	--	--	IPR001152 [Beta-thymosin]
ENSMUSP00000116090.1	mitochondrial ribosomal protein L48 [Source:HGNC SymbolAcc:HGNC:16653]	Mrpl48	241.2	236.6	260	175.3	182.3	217.4	1.28313	0.021743	0.359668	up	1	Cellular Component:mitochondrial ribosome (GO:0005761)	large subunit ribosomal protein L48	--	--	--	--	--	IPR027486 [Ribosomal protein S10 domain] ; IPR027487[Mitochondrial ribosomal protein L48]
ENSMUSP00000023836.3	Motile sperm domain-containing protein 1 [Source:UniProtKB/Swiss-ProtAcc:Q8VEL0]	Mospd1	420.4	410	490.4	293.8	268.9	312.2	1.50966	0.00620263	0.594222	up	--	--	--	--	--	--	--	--	IPR000535 [Major sperm protein (MSP) domain]
ENSMUSP00000105796.3	NADH dehydrogenase [ubiquinone] 1 alpha subcomplex subunit 13 [Source:UniProtKB/Swiss-ProtAcc:Q9ERS2]	Ndufa13	89.5	104.5	106.6	211.5	218.2	235.7	0.451758	0.000173797	-1.14638	down	--	--	NADH dehydrogenase (ubiquinone) 1 alpha subcomplex subunit 13	--	ko00190 Oxidative phosphorylation ko01100 Metabolic pathways ko04723 Retrograde endocannabinoid signaling ko04932 Non-alcoholic fatty liver disease (NAFLD) ko05010 Alzheimer's disease ko05012 Parkinson's disease ko05016 Huntington's disease	--	--	--	IPR009346 [GRIM-19]
ENSMUSP00000020209.9	NADH dehydrogenase (ubiquinone) 1 alpha subcomplex, 12 [Source:MGI SymbolAcc:MGI:1913664]	Ndufa12	162.4	170.1	178.9	222.9	254.9	238	0.714445	0.00280616	-0.485104	down	3	Molecular Function:NADH dehydrogenase (ubiquinone) activity (GO:0008137),Molecular Function:electron carrier activity (GO:0009055),Cellular Component:membrane (GO:0016020)	NADH dehydrogenase (ubiquinone) 1 alpha subcomplex subunit 12	--	ko00190 Oxidative phosphorylation ko01100 Metabolic pathways ko04723 Retrograde endocannabinoid signaling ko04932 Non-alcoholic fatty liver disease (NAFLD) ko05010 Alzheimer's disease ko05012 Parkinson's disease ko05016 Huntington's disease	NADH:ubiquinone oxidoreductase 17.2 kD subunit	C	Energy production and conversion ;	IPR007763 [NADH dehydrogenase [ubiquinone] 1 alpha subcomplex subunit 12]
ENSMUSP00000080994.1	mitochondrially encoded cytochrome c oxidase II [Source:MGI SymbolAcc:MGI:102503]	mt-Co2	211.5	229.5	216.1	728.5	839.6	921.7	0.263917	0.00784469	-1.92185	down	5	Molecular Function:cytochrome-c oxidase activity (GO:0004129),Molecular Function:copper ion binding (GO:0005507),Cellular Component:membrane (GO:0016020),Cellular Component:integral component of membrane (GO:0016021),Biological Process:electron transport chain (GO:0022900)	cytochrome c oxidase subunit 2	--	ko00190 Oxidative phosphorylation ko01100 Metabolic pathways ko04260 Cardiac muscle contraction ko04932 Non-alcoholic fatty liver disease (NAFLD) ko05010 Alzheimer's disease ko05012 Parkinson's disease ko05016 Huntington's disease	Heme/copper-type cytochrome/quinol oxidase, subunit 2	C	Energy production and conversion ;	IPR002429 [Cytochrome c oxidase subunit II-like C-terminal] ; IPR011759[Cytochrome C oxidase subunit II, transmembrane domain]
ENSMUSP00000033495.9	Serine/threonine-protein kinase pim-2 [Source:UniProtKB/Swiss-ProtAcc:Q62070]	Pim2	213.1	231.6	238.2	289.2	280	288.7	0.796014	0.0019561	-0.329135	down	3	Molecular Function:protein kinase activity (GO:0004672),Molecular Function:ATP binding (GO:0005524),Biological Process:protein phosphorylation (GO:0006468)	proto-oncogene serine/threonine-protein kinase Pim-2	2.7.11.1	ko05200 Pathways in cancer ko05221 Acute myeloid leukemia	Serine/threonine protein kinase	T	Signal transduction mechanisms ;	IPR000719 [Protein kinase domain]
ENSMUSP00000133140.1	Protein FAM172A [Source:UniProtKB/Swiss-ProtAcc:Q3TNH5]	Fam172a	423.6	436.9	419.2	357.8	338.9	355.8	1.21587	0.000699667	0.281985	up	--	--	--	--	--	--	--	--	IPR019154 [Arb2 domain]
ENSMUSP00000023334.8	Nectin-3 [Source:UniProtKB/Swiss-ProtAcc:Q9JLB9]	Nectin3	80.3	91.2	81.4	123.1	123.4	103.7	0.722159	0.0117439	-0.469612	down	7	Molecular Function:protein binding (GO:0005515),Cellular Component:cell-cell junction (GO:0005911),Biological Process:cell adhesion (GO:0007155),Biological Process:spermatid development (GO:0007286),Molecular Function:protein homodimerization activity (GO:0042803),Molecular Function:protein heterodimerization activity (GO:0046982),Molecular Function:cell adhesion molecule binding (GO:0050839)	poliovirus receptor-related protein 3	--	ko04514 Cell adhesion molecules (CAMs) ko04520 Adherens junction	--	--	--	IPR003599 [Immunoglobulin subtype] ; IPR007110[Immunoglobulin-like domain] ; IPR013106[Immunoglobulin V-set domain] ; IPR013162[CD80-like, immunoglobulin C2-set] ; IPR033319[Nectin-3]
ENSMUSP00000124994.1	Cysteine-rich PDZ-binding protein [Source:UniProtKB/Swiss-ProtAcc:O70333]	Cript	493.6	485.8	444.6	607.9	626.4	590.6	0.780317	0.00190201	-0.357868	down	--	--	--	--	--	--	--	--	IPR019367 [PDZ-binding protein, CRIPT]
ENSMUSP00000002452.6	-	Ndufa11	192.9	220.3	243.9	271.6	314.4	285.3	0.75416	0.0211992	-0.407057	down	--	--	NADH dehydrogenase (ubiquinone) 1 alpha subcomplex subunit 11	--	ko00190 Oxidative phosphorylation ko01100 Metabolic pathways ko04723 Retrograde endocannabinoid signaling ko04932 Non-alcoholic fatty liver disease (NAFLD) ko05010 Alzheimer's disease ko05012 Parkinson's disease ko05016 Huntington's disease	--	--	--	IPR003397 [Mitochondrial inner membrane translocase subunit Tim17/Tim22/Tim23/peroxisomal protein PMP24]
ENSMUSP00000137122.1	Protein CCSMST1 [Source:UniProtKB/Swiss-ProtAcc:Q6RUT7]	BC003965	181	187.7	191.4	237.6	214.9	255.3	0.791325	0.0151607	-0.337657	down	--	--	--	--	--	--	--	--	IPR023248 [Cattle cerebrum and skeletal muscle-specific protein 1] ; IPR029160[CCSMST1 family]
ENSMUSP00000037341.5	NADH dehydrogenase [ubiquinone] 1 beta subcomplex subunit 7 [Source:UniProtKB/Swiss-ProtAcc:Q9CR61]	Ndufb7	174.4	200.1	194	292.3	246.7	237.1	0.732509	0.0208578	-0.449082	down	3	Molecular Function:NADH dehydrogenase activity (GO:0003954),Cellular Component:mitochondrion (GO:0005739),Molecular Function:NADH dehydrogenase (ubiquinone) activity (GO:0008137)	NADH dehydrogenase (ubiquinone) 1 beta subcomplex subunit 7	--	ko00190 Oxidative phosphorylation ko01100 Metabolic pathways ko04723 Retrograde endocannabinoid signaling ko04932 Non-alcoholic fatty liver disease (NAFLD) ko05010 Alzheimer's disease ko05012 Parkinson's disease ko05016 Huntington's disease	--	--	--	IPR008698 [NADH:ubiquinone oxidoreductase, B18 subunit]
ENSMUSP00000021134.3	tRNA-splicing endonuclease subunit Sen54 [Source:UniProtKB/Swiss-ProtAcc:Q8C2A2]	Tsen54	176.5	175	156.7	134.2	131.8	145.4	1.23529	0.0133262	0.304855	up	--	--	tRNA-splicing endonuclease subunit Sen54	--	--	--	--	--	IPR024336 [tRNA-splicing endonuclease, subunit Sen54, N-terminal] ; IPR024337[tRNA-splicing endonuclease, subunit Sen54]
ENSMUSP00000000430.7	Polypeptide N-acetylgalactosaminyltransferase 1 Polypeptide N-acetylgalactosaminyltransferase 1 soluble form [Source:UniProtKB/Swiss-ProtAcc:O08912]	Galnt1	462.1	421.3	425.1	268.2	307.6	374.1	1.37751	0.0234828	0.462066	up	--	--	polypeptide N-acetylgalactosaminyltransferase	2.4.1.41	ko00512 Mucin type O-glycan biosynthesis ko01100 Metabolic pathways	--	--	--	IPR000772 [Ricin B, lectin domain] ; IPR001173[Glycosyltransferase 2-like]
ENSMUSP00000030254.8	Leptin receptor-related protein [Source:UniProtKB/Swiss-ProtAcc:O89013]	Leprot	225.6	218.4	209.4	128.9	131.8	194.9	1.43415	0.0402608	0.520199	up	--	--	--	--	--	--	--	--	IPR007262 [Vacuolar protein sorting 55]
ENSMUSP00000104405.1	Mus musculus signal-induced proliferation-associated 1 like 2 (Sipa1l2), transcript variant 2, mRNA. [Source:RefSeq mRNAAcc:NM_001357372]	Sipa1l2	70.5	78.8	75.2	85.7	100.4	85.3	0.827192	0.0472101	-0.273705	down	3	Molecular Function:GTPase activator activity (GO:0005096),Molecular Function:protein binding (GO:0005515),Biological Process:regulation of small GTPase mediated signal transduction (GO:0051056)	signal-induced proliferation-associated 1 like protein 2	--	ko04015 Rap1 signaling pathway	--	--	--	IPR000331 [Rap GTPase activating protein domain] ; IPR001478[PDZ domain] ; IPR021818[Signal-induced proliferation-associated 1-like protein, C-terminal] ; IPR031203[Signal-induced proliferation-associated 1-like protein 2]
ENSMUSP00000092038.5	Mus musculus ectonucleoside triphosphate diphosphohydrolase 6 (Entpd6), transcript variant 2, mRNA. [Source:RefSeq mRNAAcc:NM_001355068]	Entpd6	52.4	57	58.1	42.8	48	44.3	1.23982	0.00978992	0.310133	up	1	Molecular Function:hydrolase activity (GO:0016787)	ectonucleoside triphosphate diphosphohydrolase 5/6	3.6.1.6	ko00230 Purine metabolism ko00240 Pyrimidine metabolism	Golgi nucleoside diphosphatase	F	Nucleotide transport and metabolism ;	IPR000407 [Nucleoside phosphatase GDA1/CD39]
ENSMUSP00000101812.1	NADH dehydrogenase [ubiquinone] iron-sulfur protein 5 [Source:UniProtKB/Swiss-ProtAcc:Q99LY9]	Ndufs5	220.8	222.5	253.7	267.7	313.6	289.6	0.800322	0.0271885	-0.321348	down	--	--	NADH dehydrogenase (ubiquinone) Fe-S protein 5	--	ko00190 Oxidative phosphorylation ko01100 Metabolic pathways ko04723 Retrograde endocannabinoid signaling ko04932 Non-alcoholic fatty liver disease (NAFLD) ko05010 Alzheimer's disease ko05012 Parkinson's disease ko05016 Huntington's disease	--	--	--	IPR019342 [NADH:ubiquinone oxidoreductase, iron-sulphur subunit 5]
ENSMUSP00000080521.6	zinc finger, DHHC domain containing 12 [Source:MGI SymbolAcc:MGI:1913470]	Zdhhc12	361.6	372.6	374.5	213.6	254.3	268.7	1.50516	0.00186862	0.589916	up	--	--	palmitoyltransferase	2.3.1.225	--	--	--	--	IPR001594 [Palmitoyltransferase, DHHC domain]
ENSMUSP00000103454.2	zinc finger, CCHC domain containing 7 [Source:MGI SymbolAcc:MGI:2442912]	Zcchc7	159.2	138.3	161.7	107.1	104.8	125.3	1.3618	0.0145244	0.445518	up	2	Molecular Function:nucleic acid binding (GO:0003676),Molecular Function:zinc ion binding (GO:0008270)	protein AIR1/2	--	ko03018 RNA degradation	--	--	--	IPR001878 [Zinc finger, CCHC-type]
ENSMUSP00000112927.1	Syntaxin-4 [Source:UniProtKB/Swiss-ProtAcc:P70452]	Stx4a	88.7	92.4	90.2	63.2	76.1	78.7	1.2445	0.0224087	0.315561	up	2	Molecular Function:protein binding (GO:0005515),Cellular Component:membrane (GO:0016020)	syntaxin 4	--	ko04130 SNARE interactions in vesicular transport ko04962 Vasopressin-regulated water reabsorption	--	--	--	IPR000727 [Target SNARE coiled-coil homology domain] ; IPR006011[Syntaxin, N-terminal domain]
ENSMUSP00000062039.8	NADH dehydrogenase (ubiquinone) complex I, assembly factor 6 [Source:UniProtKB/Swiss-ProtAcc:A2AIL4]	Ndufaf6	114.8	119.3	137.7	106.2	98.3	96.5	1.23522	0.0362079	0.304763	up	2	Biological Process:biosynthetic process (GO:0009058),Molecular Function:transferase activity (GO:0016740)	--	--	--	Phytoene/squalene synthetase	I	Lipid transport and metabolism ;	IPR002060 [Squalene/phytoene synthase]
ENSMUSP00000028076.8	myeloid/lymphoid or mixed-lineage leukemia translocated to, 10 [Source:MGI SymbolAcc:MGI:1329038]	Mllt10	325.2	308.4	355.6	203	245.7	271.3	1.37389	0.0208058	0.458265	up	2	Molecular Function:protein binding (GO:0005515),Molecular Function:zinc ion binding (GO:0008270)	--	--	--	--	--	--	IPR001965 [Zinc finger, PHD-type] ; IPR019787[Zinc finger, PHD-finger]
ENSMUSP00000000291.2	Max-binding protein MNT [Source:UniProtKB/Swiss-ProtAcc:O08789]	Mnt	213.5	234	217.9	150.5	148.1	106.8	1.64134	0.00501047	0.714876	up	1	Molecular Function:protein dimerization activity (GO:0046983)	MAX-binding protein	--	--	--	--	--	IPR011598 [Myc-type, basic helix-loop-helix (bHLH) domain]
ENSMUSP00000093972.5	ubiquinol-cytochrome c reductase complex assembly factor 3 [Source:MGI SymbolAcc:MGI:2147553]	Uqcc3	83.9	81.6	87.8	109.7	118.1	118	0.732504	0.000747763	-0.449091	down	--	--	--	--	--	--	--	--	IPR027896 [Protein of unknown function DUF4574]
ENSMUSP00000099760.1	Adenine DNA glycosylase [Source:UniProtKB/Swiss-ProtAcc:Q99P21]	Mutyh	387.3	393.4	419.1	486	520.2	454.3	0.821499	0.0152864	-0.283668	down	3	Molecular Function:DNA binding (GO:0003677),Biological Process:base-excision repair (GO:0006284),Molecular Function:hydrolase activity (GO:0016787)	A/G-specific adenine glycosylase	3.2.2.-	ko03410 Base excision repair	Adenine-specific DNA glycosylase, acts on AG and A-oxoG pairs	L	Replication, recombination and repair ;	IPR000086 [NUDIX hydrolase domain] ; IPR000445[Helix-hairpin-helix motif] ; IPR003265[HhH-GPD domain] ; IPR003651[Endonuclease III-like, iron-sulphur cluster loop motif] ; IPR029119[MutY, C-terminal]
ENSMUSP00000027193.8	NADH dehydrogenase [ubiquinone] 1 beta subcomplex subunit 3 [Source:UniProtKB/Swiss-ProtAcc:Q9CQZ6]	Ndufb3	164.9	165.4	172.5	243	253.8	275	0.651464	0.000765552	-0.618242	down	3	Cellular Component:mitochondrion (GO:0005739),Cellular Component:mitochondrial respiratory chain complex I (GO:0005747),Biological Process:electron transport chain (GO:0022900)	NADH dehydrogenase (ubiquinone) 1 beta subcomplex subunit 3	--	ko00190 Oxidative phosphorylation ko01100 Metabolic pathways ko04723 Retrograde endocannabinoid signaling ko04932 Non-alcoholic fatty liver disease (NAFLD) ko05010 Alzheimer's disease ko05012 Parkinson's disease ko05016 Huntington's disease	--	--	--	IPR012576 [NADH dehydrogenase [ubiquinone] 1 beta subcomplex subunit 3]
ENSMUSP00000149505.1	Sialate O-acetylesterase Sialate O-acetylesterase small subunit Sialate O-acetylesterase large subunit [Source:UniProtKB/Swiss-ProtAcc:P70665]	Siae	314.2	305.1	351.4	244.1	279	275.4	1.21565	0.033156	0.281733	up	--	--	sialate O-acetylesterase	3.1.1.53	--	Lysophospholipase L1 or related esterase	E	Amino acid transport and metabolism ;	IPR005181 [Sialate O-acetylesterase domain]
ENSMUSP00000023123.8	Collagen alpha-1(II) chain Collagen alpha-1(II) chain Chondrocalcin [Source:UniProtKB/Swiss-ProtAcc:P28481]	Col2a1	60.6	65.8	51.5	86.7	73.7	79.6	0.74125	0.0211456	-0.431968	down	2	Molecular Function:extracellular matrix structural constituent (GO:0005201),Molecular Function:protein binding (GO:0005515)	collagen, type II, alpha	--	ko04151 PI3K-Akt signaling pathway ko04510 Focal adhesion ko04512 ECM-receptor interaction ko04974 Protein digestion and absorption ko05165 Human papillomavirus infection	Autotransporter adhesin	UW	Intracellular trafficking, secretion, and vesicular transport ; Extracellular structures ;	IPR000885 [Fibrillar collagen, C-terminal] ; IPR001007[VWFC domain] ; IPR008160[Collagen triple helix repeat]
ENSMUSP00000021963.4	Calcium signal-modulating cyclophilin ligand [Source:UniProtKB/Swiss-ProtAcc:P49070]	Caml	83.2	77.8	89.7	62.8	73.6	72	1.20298	0.0428159	0.266607	up	--	--				--	--	--	IPR016719 [Calcium signal-modulating cyclophilin ligand]
ENSMUSP00000067135.3	MORF4 family-associated protein 1 [Source:UniProtKB/Swiss-ProtAcc:Q9CQL7]	Mrfap1	216.6	244.3	241.7	323.7	348.7	383.5	0.665404	0.00376188	-0.587698	down	--	--	--	--	--	--	--	--	IPR029254 [MORF4 family-associated protein 1]
ENSMUSP00000041227.8	Mus musculus myotubularin related protein 12 (Mtmr12), transcript variant 2, mRNA. [Source:RefSeq mRNAAcc:NM_001356498]	Mtmr12	87.6	67.7	73.9	132.6	113	118.4	0.62967	0.00561686	-0.667331	down	1	Molecular Function:phosphatase regulator activity (GO:0019208)	myotubularin-related protein 10/11/12	--	--	--	--	--	IPR010569 [Myotubularin-like phosphatase domain] ; IPR022587[Myotubularin-related 12-like C-terminal domain] ; IPR030564[Myotubularin family] ; IPR030576[Myotubularin-related protein 12]
ENSMUSP00000035214.4	Inositol hexakisphosphate kinase 1 [Source:UniProtKB/Swiss-ProtAcc:Q6PD10]	Ip6k1	73.6	85.6	74.8	58.3	67.1	64.9	1.22964	0.0349216	0.298233	up	1	Molecular Function:inositol-1,4,5-trisphosphate 3-kinase activity (GO:0008440)	inositol-hexakisphosphate 5-kinase	2.7.4.21	ko04070 Phosphatidylinositol signaling system	--	--	--	IPR005522 [Inositol polyphosphate kinase]
ENSMUSP00000023474.3	WD repeat domain 53 [Source:MGI SymbolAcc:MGI:1916230]	Wdr53	258.6	273	293.4	353.8	329.8	428.4	0.741906	0.037992	-0.430691	down	1	Molecular Function:protein binding (GO:0005515)	--	--	--	WD40 repeat	R	General function prediction only ;	IPR001680 [WD40 repeat] ; IPR017986[WD40-repeat-containing domain]
ENSMUSP00000034720.5	polymerase (RNA) II (DNA directed) polypeptide M [Source:MGI SymbolAcc:MGI:107282]	Polr2m	253.4	245.7	252.9	178.9	191.1	223.7	1.26663	0.0178493	0.340999	up	--	--	DNA-directed RNA polymerase II subunit GRINL1A	--	--	--	--	--	IPR026213 [DNA-directed RNA polymerase II subunit GRINL1]
