# Supplementary material for: Proteomic Analysis of the Mitochondrial Responses in P19 Embryonic Stem Cells Exposed to Florfenicol
Source: Toxics. 2023 Dec 6;11(12):992. doi: 10.3390/toxics11120992 (PMC10747307; doi:10.3390/toxics11120992)
Supplement: Supplementary file 1 [file toxics-11-00992-s001.zip › Supplementary files/Table S3 DEPs enriched in oxidative phosphorylation pathway.xlsx]

## Sheet: FLO.vs.Control.diff_prot
Protein	Description	Gene	FLO1	FLO2	FLO3	Con1	Con2	Con3	FLO.vs.Control FC	FLO.vs.Control P-value	FLO.vs.Control log2FC	FLO.vs.Control UP.DOWN	GO_NUM	GO_Description	KEGG_Description	KEGG_EC	KEGG_ko	COG_Function_Description	COG_Function_Class	COG_Class_Description	IPR_Term
ENSMUSP00000000090.6	Cytochrome c oxidase subunit 5A, mitochondrial [Source:UniProtKB/Swiss-ProtAcc:P12787]	Cox5a	888.1	903	922.2	1149.2	1146.8	1183.3	0.779841	7.69847e-05	-0.358749	down	2	Molecular Function:cytochrome-c oxidase activity (GO:0004129),Cellular Component:mitochondrial inner membrane (GO:0005743)	cytochrome c oxidase subunit 5a	--	ko00190 Oxidative phosphorylation ko01100 Metabolic pathways ko04260 Cardiac muscle contraction ko04932 Non-alcoholic fatty liver disease (NAFLD) ko05010 Alzheimer's disease ko05012 Parkinson's disease ko05016 Huntington's disease	--	--	--	IPR003204 [Cytochrome c oxidase, subunit Va/VI]
ENSMUSP00000002452.6	-	Ndufa11	192.9	220.3	243.9	271.6	314.4	285.3	0.75416	0.0211992	-0.407057	down	--	--	NADH dehydrogenase (ubiquinone) 1 alpha subcomplex subunit 11	--	ko00190 Oxidative phosphorylation ko01100 Metabolic pathways ko04723 Retrograde endocannabinoid signaling ko04932 Non-alcoholic fatty liver disease (NAFLD) ko05010 Alzheimer's disease ko05012 Parkinson's disease ko05016 Huntington's disease	--	--	--	IPR003397 [Mitochondrial inner membrane translocase subunit Tim17/Tim22/Tim23/peroxisomal protein PMP24]
ENSMUSP00000014438.4	NADH dehydrogenase [ubiquinone] 1 alpha subcomplex subunit 2 [Source:UniProtKB/Swiss-ProtAcc:Q9CQ75]	Ndufa2	446.8	484.9	478.5	634.8	641.1	662.8	0.727395	0.000264396	-0.45919	down	--	--	NADH dehydrogenase (ubiquinone) 1 alpha subcomplex subunit 2	--	ko00190 Oxidative phosphorylation ko01100 Metabolic pathways ko04723 Retrograde endocannabinoid signaling ko04932 Non-alcoholic fatty liver disease (NAFLD) ko05010 Alzheimer's disease ko05012 Parkinson's disease ko05016 Huntington's disease	--	--	--	IPR007741 [Ribosomal protein/NADH dehydrogenase domain] ; IPR016464[NADH dehydrogenase [ubiquinone] (complex I), alpha subcomplex, subunit 2]
ENSMUSP00000014457.8	Cytochrome c oxidase subunit 6C [Source:UniProtKB/Swiss-ProtAcc:Q9CPQ1]	Cox6c	571.7	612.7	712.4	1489.5	1299.8	1184.6	0.477314	0.00213514	-1.06699	down	1	Molecular Function:cytochrome-c oxidase activity (GO:0004129)	cytochrome c oxidase subunit 6c	--	ko00190 Oxidative phosphorylation ko01100 Metabolic pathways ko04260 Cardiac muscle contraction ko04932 Non-alcoholic fatty liver disease (NAFLD) ko05010 Alzheimer's disease ko05012 Parkinson's disease ko05016 Huntington's disease	--	--	--	IPR004204 [Cytochrome c oxidase subunit 6C]
ENSMUSP00000019231.5	ATPase, H+ transporting, lysosomal accessory protein 1 [Source:MGI SymbolAcc:MGI:109629]	Atp6ap1	290.4	301.6	304	254.7	258.4	227	1.21065	0.00845725	0.275779	up	1	Biological Process:ATP hydrolysis coupled proton transport (GO:0015991)	V-type H+-transporting ATPase S1 subunit	--	ko00190 Oxidative phosphorylation ko01100 Metabolic pathways ko04142 Lysosome ko04145 Phagosome ko05152 Tuberculosis ko05161 Hepatitis B ko05323 Rheumatoid arthritis	--	--	--	IPR008388 [ATPase, V1 complex, subunit S1]
ENSMUSP00000020209.9	NADH dehydrogenase (ubiquinone) 1 alpha subcomplex, 12 [Source:MGI SymbolAcc:MGI:1913664]	Ndufa12	162.4	170.1	178.9	222.9	254.9	238	0.714445	0.00280616	-0.485104	down	3	Molecular Function:NADH dehydrogenase (ubiquinone) activity (GO:0008137),Molecular Function:electron carrier activity (GO:0009055),Cellular Component:membrane (GO:0016020)	NADH dehydrogenase (ubiquinone) 1 alpha subcomplex subunit 12	--	ko00190 Oxidative phosphorylation ko01100 Metabolic pathways ko04723 Retrograde endocannabinoid signaling ko04932 Non-alcoholic fatty liver disease (NAFLD) ko05010 Alzheimer's disease ko05012 Parkinson's disease ko05016 Huntington's disease	NADH:ubiquinone oxidoreductase 17.2 kD subunit	C	Energy production and conversion ;	IPR007763 [NADH dehydrogenase [ubiquinone] 1 alpha subcomplex subunit 12]
ENSMUSP00000021993.4	ubiquinol-cytochrome c reductase binding protein [Source:MGI SymbolAcc:MGI:1914780]	Uqcrb	495.9	532.9	544.6	664.4	754.8	840.3	0.696349	0.0123859	-0.522118	down	1	Cellular Component:mitochondrial respiratory chain complex III (GO:0005750)	ubiquinol-cytochrome c reductase subunit 7	--	ko00190 Oxidative phosphorylation ko01100 Metabolic pathways ko04260 Cardiac muscle contraction ko04932 Non-alcoholic fatty liver disease (NAFLD) ko05010 Alzheimer's disease ko05012 Parkinson's disease ko05016 Huntington's disease	--	--	--	IPR003197 [Cytochrome b-c1 complex subunit 7]
ENSMUSP00000022286.6	NADH:ubiquinone oxidoreductase subunit S4 [Source:HGNC SymbolAcc:HGNC:7711]	Ndufs4	365.9	358.2	383.8	520.3	568.6	609.4	0.652358	0.00184264	-0.616264	down	1	Biological Process:electron transport chain (GO:0022900)	NADH dehydrogenase (ubiquinone) Fe-S protein 4	--	ko00190 Oxidative phosphorylation ko01100 Metabolic pathways ko04723 Retrograde endocannabinoid signaling ko04932 Non-alcoholic fatty liver disease (NAFLD) ko05010 Alzheimer's disease ko05012 Parkinson's disease ko05016 Huntington's disease	--	--	--	IPR006885 [NADH dehydrogenase ubiquinone Fe-S protein 4, mitochondrial]
ENSMUSP00000023085.5	NADH dehydrogenase [ubiquinone] 1 alpha subcomplex subunit 6 [Source:UniProtKB/Swiss-ProtAcc:Q9CQZ5]	Ndufa6	345.5	387.3	390	471.6	544.8	524.2	0.728807	0.00596113	-0.456391	down	--	--	NADH dehydrogenase (ubiquinone) 1 alpha subcomplex subunit 6	--	ko00190 Oxidative phosphorylation ko01100 Metabolic pathways ko04723 Retrograde endocannabinoid signaling ko04932 Non-alcoholic fatty liver disease (NAFLD) ko05010 Alzheimer's disease ko05012 Parkinson's disease ko05016 Huntington's disease	--	--	--	IPR008011 [Complex 1 LYR protein]
ENSMUSP00000023514.3	NADH dehydrogenase [ubiquinone] 1 beta subcomplex subunit 4 [Source:UniProtKB/Swiss-ProtAcc:Q9CQC7]	Ndufb4	390.5	390.7	413.1	557.7	576.2	669.5	0.662249	0.0045783	-0.594554	down	2	Cellular Component:mitochondrion (GO:0005739),Molecular Function:NADH dehydrogenase (ubiquinone) activity (GO:0008137)	NADH dehydrogenase (ubiquinone) 1 beta subcomplex subunit 4	--	ko00190 Oxidative phosphorylation ko01100 Metabolic pathways ko04723 Retrograde endocannabinoid signaling ko04932 Non-alcoholic fatty liver disease (NAFLD) ko05010 Alzheimer's disease ko05012 Parkinson's disease ko05016 Huntington's disease	--	--	--	IPR009866 [NADH:ubiquinone oxidoreductase, subunit NDUFB4]
ENSMUSP00000026222.4	Mus musculus NADH dehydrogenase (ubiquinone) 1 beta subcomplex 8 (Ndufb8), transcript variant 2, mRNA. [Source:RefSeq mRNAAcc:NM_001347447]	Ndufb8	476.1	476.9	527.6	812.4	809.1	794.5	0.612831	6.37742e-05	-0.706439	down	3	Molecular Function:NADH dehydrogenase activity (GO:0003954),Cellular Component:mitochondrion (GO:0005739),Molecular Function:NADH dehydrogenase (ubiquinone) activity (GO:0008137)	NADH dehydrogenase (ubiquinone) 1 beta subcomplex subunit 8	--	ko00190 Oxidative phosphorylation ko01100 Metabolic pathways ko04723 Retrograde endocannabinoid signaling ko04932 Non-alcoholic fatty liver disease (NAFLD) ko05010 Alzheimer's disease ko05012 Parkinson's disease ko05016 Huntington's disease	--	--	--	IPR008699 [NADH dehydrogenase [ubiquinone] 1 beta subcomplex subunit 8]
ENSMUSP00000027193.8	NADH dehydrogenase [ubiquinone] 1 beta subcomplex subunit 3 [Source:UniProtKB/Swiss-ProtAcc:Q9CQZ6]	Ndufb3	164.9	165.4	172.5	243	253.8	275	0.651464	0.000765552	-0.618242	down	3	Cellular Component:mitochondrion (GO:0005739),Cellular Component:mitochondrial respiratory chain complex I (GO:0005747),Biological Process:electron transport chain (GO:0022900)	NADH dehydrogenase (ubiquinone) 1 beta subcomplex subunit 3	--	ko00190 Oxidative phosphorylation ko01100 Metabolic pathways ko04723 Retrograde endocannabinoid signaling ko04932 Non-alcoholic fatty liver disease (NAFLD) ko05010 Alzheimer's disease ko05012 Parkinson's disease ko05016 Huntington's disease	--	--	--	IPR012576 [NADH dehydrogenase [ubiquinone] 1 beta subcomplex subunit 3]
ENSMUSP00000027478.6	NADH dehydrogenase [ubiquinone] 1 alpha subcomplex subunit 10, mitochondrial [Source:UniProtKB/Swiss-ProtAcc:Q99LC3]	Ndufa10	709.8	765	755.6	1173.8	1169.5	1174.5	0.634033	0.00145696	-0.657371	down	--	--	NADH dehydrogenase (ubiquinone) 1 alpha subcomplex subunit 10	--	ko00190 Oxidative phosphorylation ko01100 Metabolic pathways ko04723 Retrograde endocannabinoid signaling ko04932 Non-alcoholic fatty liver disease (NAFLD) ko05010 Alzheimer's disease ko05012 Parkinson's disease ko05016 Huntington's disease	Deoxyadenosine/deoxycytidine kinase	F	Nucleotide transport and metabolism ;	IPR031314 [Deoxynucleoside kinase domain]
ENSMUSP00000032882.8	NADH dehydrogenase [ubiquinone] 1 subunit C2 [Source:UniProtKB/Swiss-ProtAcc:Q9CQ54]	Ndufc2	382.1	426.8	456.8	601.5	597.6	598.6	0.704066	0.0144428	-0.506217	down	2	Cellular Component:mitochondrial inner membrane (GO:0005743),Molecular Function:NADH dehydrogenase (ubiquinone) activity (GO:0008137)	NADH dehydrogenase (ubiquinone) 1 subunit C2	--	ko00190 Oxidative phosphorylation ko01100 Metabolic pathways ko04723 Retrograde endocannabinoid signaling ko04932 Non-alcoholic fatty liver disease (NAFLD) ko05010 Alzheimer's disease ko05012 Parkinson's disease ko05016 Huntington's disease	--	--	--	IPR009423 [NADH:ubiquinone oxidoreductase, subunit b14.5b]
ENSMUSP00000033176.5	ubiquinol cytochrome c reductase core protein 2 [Source:MGI SymbolAcc:MGI:1914253]	Uqcrc2	3568.3	3690.3	3741.4	4754.2	4672.9	4713.7	0.777891	4.97712e-05	-0.36236	down	--	--	ubiquinol-cytochrome c reductase core subunit 2	--	ko00190 Oxidative phosphorylation ko01100 Metabolic pathways ko04260 Cardiac muscle contraction ko04932 Non-alcoholic fatty liver disease (NAFLD) ko05010 Alzheimer's disease ko05012 Parkinson's disease ko05016 Huntington's disease	Predicted Zn-dependent peptidase	R	General function prediction only ;	IPR007863 [Peptidase M16, C-terminal] ; IPR011765[Peptidase M16, N-terminal]
ENSMUSP00000034276.5	Cytochrome c oxidase subunit 4 isoform 1, mitochondrial [Source:UniProtKB/Swiss-ProtAcc:P19783]	Cox4i1	3346.8	3533.2	3547.1	4328.8	4276.5	4743.1	0.78115	0.0037787	-0.356329	down	1	Molecular Function:cytochrome-c oxidase activity (GO:0004129)	cytochrome c oxidase subunit 4	--	ko00190 Oxidative phosphorylation ko01100 Metabolic pathways ko04260 Cardiac muscle contraction ko04932 Non-alcoholic fatty liver disease (NAFLD) ko05010 Alzheimer's disease ko05012 Parkinson's disease ko05016 Huntington's disease	--	--	--	IPR004203 [Cytochrome c oxidase subunit IV family] ; IPR013288[Cytochrome c oxidase subunit IV]
ENSMUSP00000034881.6	Cytochrome c oxidase subunit 7A2, mitochondrial [Source:UniProtKB/Swiss-ProtAcc:P48771]	Cox7a2	620.2	781	700.6	1086.5	1103	1009.5	0.657018	0.00259036	-0.605996	down	3	Molecular Function:cytochrome-c oxidase activity (GO:0004129),Cellular Component:mitochondrial respiratory chain (GO:0005746),Molecular Function:electron carrier activity (GO:0009055)	cytochrome c oxidase subunit 7a	--	ko00190 Oxidative phosphorylation ko04260 Cardiac muscle contraction ko04932 Non-alcoholic fatty liver disease (NAFLD) ko05010 Alzheimer's disease ko05012 Parkinson's disease ko05016 Huntington's disease	--	--	--	IPR003177 [Cytochrome c oxidase, subunit VIIa]
ENSMUSP00000037341.5	NADH dehydrogenase [ubiquinone] 1 beta subcomplex subunit 7 [Source:UniProtKB/Swiss-ProtAcc:Q9CR61]	Ndufb7	174.4	200.1	194	292.3	246.7	237.1	0.732509	0.0208578	-0.449082	down	3	Molecular Function:NADH dehydrogenase activity (GO:0003954),Cellular Component:mitochondrion (GO:0005739),Molecular Function:NADH dehydrogenase (ubiquinone) activity (GO:0008137)	NADH dehydrogenase (ubiquinone) 1 beta subcomplex subunit 7	--	ko00190 Oxidative phosphorylation ko01100 Metabolic pathways ko04723 Retrograde endocannabinoid signaling ko04932 Non-alcoholic fatty liver disease (NAFLD) ko05010 Alzheimer's disease ko05012 Parkinson's disease ko05016 Huntington's disease	--	--	--	IPR008698 [NADH:ubiquinone oxidoreductase, B18 subunit]
ENSMUSP00000039692.6	NADH dehydrogenase [ubiquinone] 1 alpha subcomplex subunit 7 [Source:UniProtKB/Swiss-ProtAcc:Q9Z1P6]	Ndufa7	420.1	424.5	465.2	552.2	613.2	653.8	0.719987	0.00664311	-0.473958	down	3	Cellular Component:mitochondrial inner membrane (GO:0005743),Molecular Function:NADH dehydrogenase (ubiquinone) activity (GO:0008137),Biological Process:ATP synthesis coupled electron transport (GO:0042773)	NADH dehydrogenase (ubiquinone) 1 alpha subcomplex subunit 7	--	ko00190 Oxidative phosphorylation ko01100 Metabolic pathways ko04723 Retrograde endocannabinoid signaling ko04932 Non-alcoholic fatty liver disease (NAFLD) ko05010 Alzheimer's disease ko05012 Parkinson's disease ko05016 Huntington's disease	--	--	--	IPR009947 [NADH:ubiquinone oxidoreductase subunit B14.5a]
ENSMUSP00000042967.7	NADH dehydrogenase [ubiquinone] flavoprotein 1, mitochondrial [Source:UniProtKB/Swiss-ProtAcc:Q91YT0]	Ndufv1	1423.3	1534.5	1544.2	1829.4	1936.6	1878	0.797661	0.00155519	-0.326152	down	--	--	--	--	ko00190 Oxidative phosphorylation ko01100 Metabolic pathways ko04723 Retrograde endocannabinoid signaling ko04932 Non-alcoholic fatty liver disease (NAFLD) ko05010 Alzheimer's disease ko05012 Parkinson's disease ko05016 Huntington's disease	NADH:ubiquinone oxidoreductase, NADH-binding 51 kD subunit (chain F)	C	Energy production and conversion ;	IPR011538 [NADH-ubiquinone oxidoreductase 51 kDa subunit, FMN-binding domain] ; IPR019554[Soluble ligand binding domain] ; IPR019575[NADH-ubiquinone oxidoreductase 51 kDa subunit, iron-sulphur binding domain]
ENSMUSP00000045284.3	ubiquinol-cytochrome c reductase, Rieske iron-sulfur polypeptide 1 [Source:MGI SymbolAcc:MGI:1913944]	Uqcrfs1	1235.8	1234.4	1335.2	1712.1	1695.4	1791.1	0.732005	0.000478311	-0.450075	down	4	Molecular Function:ubiquinol-cytochrome-c reductase activity (GO:0008121),Cellular Component:membrane (GO:0016020),Molecular Function:oxidoreductase activity (GO:0016491),Biological Process:oxidation-reduction process (GO:0055114)	ubiquinol-cytochrome c reductase iron-sulfur subunit	1.10.2.2	ko00190 Oxidative phosphorylation ko01100 Metabolic pathways ko04260 Cardiac muscle contraction ko04932 Non-alcoholic fatty liver disease (NAFLD) ko05010 Alzheimer's disease ko05012 Parkinson's disease ko05016 Huntington's disease	--	--	--	IPR004192 [Ubiquinol cytochrome reductase, transmembrane domain] ; IPR005805[Rieske iron-sulphur protein, C-terminal] ; IPR014349[Rieske iron-sulphur protein] ; IPR015248[Ubiquinol-cytochrome c reductase 8kDa, N-terminal] ; IPR017941[Rieske [2Fe-2S] iron-sulphur domain]
ENSMUSP00000053145.4	ubiquinol-cytochrome c reductase, complex III subunit VII [Source:MGI SymbolAcc:MGI:107807]	Uqcrq	842.1	895.5	897.9	1266.7	1461.4	1333.1	0.648946	0.00137303	-0.623829	down	1	Molecular Function:ubiquinol-cytochrome-c reductase activity (GO:0008121)	ubiquinol-cytochrome c reductase subunit 8	--	ko00190 Oxidative phosphorylation ko01100 Metabolic pathways ko04260 Cardiac muscle contraction ko04932 Non-alcoholic fatty liver disease (NAFLD) ko05010 Alzheimer's disease ko05012 Parkinson's disease ko05016 Huntington's disease	--	--	--	IPR004205 [Cytochrome b-c1 complex subunit 8]
ENSMUSP00000065352.5	NADH dehydrogenase [ubiquinone] 1 alpha subcomplex subunit 8 [Source:UniProtKB/Swiss-ProtAcc:Q9DCJ5]	Ndufa8	1227.8	1304.1	1457	1696.8	1787.8	1804.9	0.754117	0.00450858	-0.40714	down	--	--	NADH dehydrogenase (ubiquinone) 1 alpha subcomplex subunit 8	--	ko00190 Oxidative phosphorylation ko01100 Metabolic pathways ko04723 Retrograde endocannabinoid signaling ko04932 Non-alcoholic fatty liver disease (NAFLD) ko05010 Alzheimer's disease ko05012 Parkinson's disease ko05016 Huntington's disease	--	--	--	IPR010625 [CHCH]
ENSMUSP00000074600.6	NADH dehydrogenase [ubiquinone] iron-sulfur protein 8, mitochondrial [Source:UniProtKB/Swiss-ProtAcc:Q8K3J1]	Ndufs8	349.7	371.5	364.7	449.3	435.1	422.9	0.830643	0.00178559	-0.267699	down	--	--	--	--	ko00190 Oxidative phosphorylation ko01100 Metabolic pathways ko04723 Retrograde endocannabinoid signaling ko04932 Non-alcoholic fatty liver disease (NAFLD) ko05010 Alzheimer's disease ko05012 Parkinson's disease ko05016 Huntington's disease	Formate hydrogenlyase subunit 6/NADH:ubiquinone oxidoreductase 23 kD subunit (chain I)	C	Energy production and conversion ;	IPR017896 [4Fe-4S ferredoxin-type, iron-sulphur binding domain]
ENSMUSP00000075150.4	Cytochrome c oxidase subunit 6B1 [Source:UniProtKB/Swiss-ProtAcc:P56391]	Cox6b1	845.7	841	835.8	1608.2	1829.7	2281.2	0.441066	0.032823	-1.18093	down	2	Molecular Function:cytochrome-c oxidase activity (GO:0004129),Cellular Component:mitochondrion (GO:0005739)	cytochrome c oxidase subunit 6b	--	ko00190 Oxidative phosphorylation ko01100 Metabolic pathways ko04260 Cardiac muscle contraction ko04932 Non-alcoholic fatty liver disease (NAFLD) ko05010 Alzheimer's disease ko05012 Parkinson's disease ko05016 Huntington's disease	--	--	--	IPR003213 [Cytochrome c oxidase, subunit VIb]
ENSMUSP00000080994.1	mitochondrially encoded cytochrome c oxidase II [Source:MGI SymbolAcc:MGI:102503]	mt-Co2	211.5	229.5	216.1	728.5	839.6	921.7	0.263917	0.00784469	-1.92185	down	5	Molecular Function:cytochrome-c oxidase activity (GO:0004129),Molecular Function:copper ion binding (GO:0005507),Cellular Component:membrane (GO:0016020),Cellular Component:integral component of membrane (GO:0016021),Biological Process:electron transport chain (GO:0022900)	cytochrome c oxidase subunit 2	--	ko00190 Oxidative phosphorylation ko01100 Metabolic pathways ko04260 Cardiac muscle contraction ko04932 Non-alcoholic fatty liver disease (NAFLD) ko05010 Alzheimer's disease ko05012 Parkinson's disease ko05016 Huntington's disease	Heme/copper-type cytochrome/quinol oxidase, subunit 2	C	Energy production and conversion ;	IPR002429 [Cytochrome c oxidase subunit II-like C-terminal] ; IPR011759[Cytochrome C oxidase subunit II, transmembrane domain]
ENSMUSP00000080995.1	mitochondrially encoded ATP synthase 8 [Source:MGI SymbolAcc:MGI:99926]	mt-Atp8	467.7	454.5	494.6	722.8	791.7	940.8	0.577037	0.00611848	-0.793263	down	2	Molecular Function:hydrogen ion transmembrane transporter activity (GO:0015078),Biological Process:ATP synthesis coupled proton transport (GO:0015986)	F-type H+-transporting ATPase subunit 8	--	ko00190 Oxidative phosphorylation ko01100 Metabolic pathways ko05010 Alzheimer's disease ko05012 Parkinson's disease ko05016 Huntington's disease	--	--	--	IPR001421 [ATP synthase protein 8, metazoa]
ENSMUSP00000101003.1	NADH dehydrogenase [ubiquinone] iron-sulfur protein 7, mitochondrial [Source:UniProtKB/Swiss-ProtAcc:Q9DC70]	Ndufs7	589.4	605.2	600.2	941.2	781.6	804.7	0.710109	0.0381231	-0.493888	down	2	Molecular Function:iron-sulfur cluster binding (GO:0051536),Biological Process:oxidation-reduction process (GO:0055114)	--	--	ko00190 Oxidative phosphorylation ko01100 Metabolic pathways ko04723 Retrograde endocannabinoid signaling ko04932 Non-alcoholic fatty liver disease (NAFLD) ko05010 Alzheimer's disease ko05012 Parkinson's disease ko05016 Huntington's disease	NADH:ubiquinone oxidoreductase 20 kD subunit (chhain B) or related Fe-S oxidoreductase	C	Energy production and conversion ;	IPR006137 [NADH:ubiquinone oxidoreductase-like, 20kDa subunit]
ENSMUSP00000101812.1	NADH dehydrogenase [ubiquinone] iron-sulfur protein 5 [Source:UniProtKB/Swiss-ProtAcc:Q99LY9]	Ndufs5	220.8	222.5	253.7	267.7	313.6	289.6	0.800322	0.0271885	-0.321348	down	--	--	NADH dehydrogenase (ubiquinone) Fe-S protein 5	--	ko00190 Oxidative phosphorylation ko01100 Metabolic pathways ko04723 Retrograde endocannabinoid signaling ko04932 Non-alcoholic fatty liver disease (NAFLD) ko05010 Alzheimer's disease ko05012 Parkinson's disease ko05016 Huntington's disease	--	--	--	IPR019342 [NADH:ubiquinone oxidoreductase, iron-sulphur subunit 5]
ENSMUSP00000105796.3	NADH dehydrogenase [ubiquinone] 1 alpha subcomplex subunit 13 [Source:UniProtKB/Swiss-ProtAcc:Q9ERS2]	Ndufa13	89.5	104.5	106.6	211.5	218.2	235.7	0.451758	0.000173797	-1.14638	down	--	--	NADH dehydrogenase (ubiquinone) 1 alpha subcomplex subunit 13	--	ko00190 Oxidative phosphorylation ko01100 Metabolic pathways ko04723 Retrograde endocannabinoid signaling ko04932 Non-alcoholic fatty liver disease (NAFLD) ko05010 Alzheimer's disease ko05012 Parkinson's disease ko05016 Huntington's disease	--	--	--	IPR009346 [GRIM-19]
ENSMUSP00000115419.1	Cytochrome c oxidase subunit 7C, mitochondrial [Source:UniProtKB/Swiss-ProtAcc:P17665]	Cox7c	392.5	403.1	475.4	735	857.6	785.8	0.534393	0.00111244	-0.904027	down	1	Molecular Function:cytochrome-c oxidase activity (GO:0004129)	cytochrome c oxidase subunit 7c	--	ko00190 Oxidative phosphorylation ko01100 Metabolic pathways ko04260 Cardiac muscle contraction ko04932 Non-alcoholic fatty liver disease (NAFLD) ko05010 Alzheimer's disease ko05012 Parkinson's disease ko05016 Huntington's disease	--	--	--	IPR004202 [Cytochrome c oxidase subunit VIIc]
ENSMUSP00000121557.1	NADH dehydrogenase [ubiquinone] flavoprotein 2, mitochondrial [Source:UniProtKB/Swiss-ProtAcc:Q9D6J6]	Ndufv2	1651.8	1699.8	1663	2089.2	2127.7	2264	0.773751	0.000884319	-0.37006	down	2	Molecular Function:oxidoreductase activity (GO:0016491),Biological Process:oxidation-reduction process (GO:0055114)	--	--	ko00190 Oxidative phosphorylation ko01100 Metabolic pathways ko04723 Retrograde endocannabinoid signaling ko04932 Non-alcoholic fatty liver disease (NAFLD) ko05010 Alzheimer's disease ko05012 Parkinson's disease ko05016 Huntington's disease	NADH:ubiquinone oxidoreductase 24 kD subunit (chain E)	C	Energy production and conversion ;	IPR002023 [NADH-quinone oxidoreductase subunit E-like]
ENSMUSP00000126621.2	NADH-ubiquinone oxidoreductase 75 kDa subunit, mitochondrial [Source:UniProtKB/Swiss-ProtAcc:Q91VD9]	Ndufs1	3402.5	3484.5	3713.9	5228.4	5117.5	4866.3	0.696868	0.000412961	-0.521042	down	4	Molecular Function:electron carrier activity (GO:0009055),Molecular Function:oxidoreductase activity (GO:0016491),Molecular Function:iron-sulfur cluster binding (GO:0051536),Biological Process:oxidation-reduction process (GO:0055114)	--	--	ko00190 Oxidative phosphorylation ko01100 Metabolic pathways ko04723 Retrograde endocannabinoid signaling ko04932 Non-alcoholic fatty liver disease (NAFLD) ko05010 Alzheimer's disease ko05012 Parkinson's disease ko05016 Huntington's disease	--	--	--	IPR001041 [2Fe-2S ferredoxin-type iron-sulfur binding domain] ; IPR006656[Molybdopterin oxidoreductase] ; IPR006963[Molybdopterin oxidoreductase, 4Fe-4S domain] ; IPR015405[NADH-quinone oxidoreductase, chain G, C-terminal] ; IPR019574[NADH:ubiquinone oxidoreductase, subunit G, iron-sulphur binding]
ENSMUSP00000131584.1	Cytochrome c oxidase subunit 7A-related protein, mitochondrial [Source:UniProtKB/Swiss-ProtAcc:Q61387]	Cox7a2l	575.9	593.7	568.1	845	862.4	907.7	0.664487	0.000131397	-0.589687	down	3	Molecular Function:cytochrome-c oxidase activity (GO:0004129),Cellular Component:mitochondrial respiratory chain (GO:0005746),Molecular Function:electron carrier activity (GO:0009055)	cytochrome c oxidase subunit 7a	--	ko00190 Oxidative phosphorylation ko04260 Cardiac muscle contraction ko04932 Non-alcoholic fatty liver disease (NAFLD) ko05010 Alzheimer's disease ko05012 Parkinson's disease ko05016 Huntington's disease	--	--	--	IPR003177 [Cytochrome c oxidase, subunit VIIa] ; IPR017267[Cytochrome c oxidase subunit VIIa-related, mitochondrial]
ENSMUSP00000141554.1	-	Cox5b	1395.5	1473.7	1451.5	2089.1	2205.5	2555.6	0.630741	0.00404443	-0.664881	down	2	Molecular Function:cytochrome-c oxidase activity (GO:0004129),Cellular Component:mitochondrial envelope (GO:0005740)	cytochrome c oxidase subunit 5b	--	ko00190 Oxidative phosphorylation ko01100 Metabolic pathways ko04260 Cardiac muscle contraction ko04932 Non-alcoholic fatty liver disease (NAFLD) ko05010 Alzheimer's disease ko05012 Parkinson's disease ko05016 Huntington's disease	--	--	--	IPR002124 [Cytochrome c oxidase, subunit Vb]
ENSMUSP00000144124.1	Cytochrome b-c1 complex subunit 1, mitochondrial [Source:UniProtKB/Swiss-ProtAcc:Q9CZ13]	Uqcrc1	3644.4	3881.7	3932.7	4862.5	5185.8	4940.5	0.764491	0.000871073	-0.387429	down	--	--	ubiquinol-cytochrome c reductase core subunit 1	--	ko00190 Oxidative phosphorylation ko01100 Metabolic pathways ko04260 Cardiac muscle contraction ko04932 Non-alcoholic fatty liver disease (NAFLD) ko05010 Alzheimer's disease ko05012 Parkinson's disease ko05016 Huntington's disease	Predicted Zn-dependent peptidase	R	General function prediction only ;	IPR007863 [Peptidase M16, C-terminal] ; IPR011765[Peptidase M16, N-terminal]
ENSMUSP00000145413.1	Cytochrome c oxidase subunit NDUFA4 [Source:UniProtKB/Swiss-ProtAcc:Q62425]	Ndufa4	1049.4	1093.8	1195.5	1731.5	1664.6	1627.8	0.664563	0.000443047	-0.589521	down	--	--	NADH dehydrogenase (ubiquinone) 1 alpha subcomplex subunit 4	--	ko00190 Oxidative phosphorylation ko01100 Metabolic pathways ko04723 Retrograde endocannabinoid signaling ko04932 Non-alcoholic fatty liver disease (NAFLD) ko05010 Alzheimer's disease ko05012 Parkinson's disease ko05016 Huntington's disease	--	--	--	IPR010530 [NADH-ubiquinone reductase complex 1 MLRQ subunit]
ENSMUSP00000152495.1	NADH dehydrogenase [ubiquinone] iron-sulfur protein 6, mitochondrial [Source:UniProtKB/Swiss-ProtAcc:P52503]	Ndufs6	492.6	461.7	498	594.8	638.6	649.7	0.771228	0.00207545	-0.37477	down	--	--	NADH dehydrogenase (ubiquinone) Fe-S protein 6	--	ko00190 Oxidative phosphorylation ko01100 Metabolic pathways ko04723 Retrograde endocannabinoid signaling ko04932 Non-alcoholic fatty liver disease (NAFLD) ko05010 Alzheimer's disease ko05012 Parkinson's disease ko05016 Huntington's disease	--	--	--	IPR019401 [Zinc finger, CHCC-type]
